# Supplementary material for: Histone 4 lysine 5/12 acetylation enables developmental plasticity of Pristionchus mouth form
Source: Nat Commun. 2023 Apr 13;14:2095. doi: 10.1038/s41467-023-37734-z (PMC10102330; doi:10.1038/s41467-023-37734-z)
Supplement: Supplementary file 4 — Supplementary Data 1 [file 41467_2023_37734_MOESM4_ESM.xlsx]

## Sheet: primers
RT-qPCR primers
eud-1_qPCR_F	GGCTGGATTCATCACTGGTCGT
eud-1_qPCR_R	ATTCCCGTTGCGTAACCTCGT
cdc-42_qPCR_F	CTCTCTTATCCACAGACGGAC
cdc-42_qPCR_R	GAAGGGAGTGCGTGAGCAGTG
Y45_qPCR_F	GATCAGAGTCGACGATAATG
Y45_qPCR_R	CTTCTCAGCCCATTCGATG
eud-1_primary_transcript_RT_primer	TGTTTGCCCGTACAGTATCGC
eud-1_intron_qPCR_F	TCCGGAAAAGTGTGAGAGCC
eud-1_intron_qPCR_R	GACGCTGATTCGTCACTGAG
ChIP-qPCR primers
eud1_5'end_F	CACGCTGACTTCCTGCACGG
eud1_5'end_R	GTCAGCTCGGACAATTGCGG
eud1_genebody_F	ACTCGTGACCATCGGATTCG
eud1_genebody_R	TTATTTAGGCCGGGTAGCGC
eud1_3'end_F	TCAAATTGCAGCTCAACTCTCC
eud1_3'end_R	TCGAGCATGGCTCTTCGAAG

## Sheet: antibodies
epitope	company	animal/type	cat #	lot#	dilution
H4panAc	ActiveMotif	rabbit IgG	39026	1518004	1:1,000
H4K5Ac	Diagenode	rabbit polyclonal	C15410025	A1456D	1:2,000
H4K8Ac	Diagenode	rabbit polyclonal	C15410103	A157-004	1:1,000
H4K12Ac	Diagenode	rabbit polyclonal	C15410331	A2439P	1:1,000	*used for worm experiments
H4K12Ac	Millipore	rabbit monoclonal	04-119-S	3766681	1:1,000	*used for fly experiments
H4K16ac	Merck	rabbit polyclonal	07-329	3170793	1:1,000
H3panAc	ActiveMotif	rabbit polyclonal	39139	2851008	1:2,000
H3K27ac	Diagenode	rabbit polyclonal	C15410174		1:1,000
secondary antibody
IgG-HRP	Cell Signalling	Anti-rabbit	7074S	28	1:2,000
Note, fly western blots were conducted with 1:2,000 dilutions of primary antibody
