# Supplementary material for: Histone 4 lysine 5/12 acetylation enables developmental plasticity of Pristionchus mouth form
Source: Nat Commun. 2023 Apr 13;14:2095. doi: 10.1038/s41467-023-37734-z (PMC10102330; doi:10.1038/s41467-023-37734-z)
Supplement: Supplementary file 6 — Supplementary Data 3 [file 41467_2023_37734_MOESM6_ESM.xlsx]

## Sheet: AG_H3panac_vInput_peaks.xls
# This file is generated by MACS version 2.2.6
# Command line: callpeak -t AG_H3panac_rep1.fss.bam AG_H3panac_rep2.fss.bam -c AG_Input_rep1.fss.bam AG_Input_rep2.fss.bam -n AG_H3panac_vInput --broad -B --outdir macs2_BG -f BAMPE -g 1.5e8
# ARGUMENTS LIST:
# name = AG_H3panac_vInput
# format = BAMPE
# ChIP-seq file = ['AG_H3panac_rep1.fss.bam', 'AG_H3panac_rep2.fss.bam']
# control file = ['AG_Input_rep1.fss.bam', 'AG_Input_rep2.fss.bam']
# effective genome size = 1.50e+08
# band width = 300
# model fold = [5, 50]
# qvalue cutoff for narrow/strong regions = 5.00e-02
# qvalue cutoff for broad/weak regions = 1.00e-01
# The maximum gap between significant sites is assigned as the read length/tag size.
# The minimum length of peaks is assigned as the predicted fragment length "d".
# Larger dataset will be scaled towards smaller dataset.
# Range for calculating regional lambda is: 1000 bps and 10000 bps
# Broad region calling is on
# Paired-End mode is on
# fragment size is determined as 226 bps
# total fragments in treatment: 4386548
# fragments after filtering in treatment: 4340792
# maximum duplicate fragments in treatment = 1
# Redundant rate in treatment: 0.01
# total fragments in control: 4517274
# fragments after filtering in control: 4470260
# maximum duplicate fragments in control = 1
# Redundant rate in control: 0.01
# d = 226
chr	start	end	length	pileup	-LOG10(pvalue)	fold_enrichment	-LOG10(qvalue)	name
ChrI	57985	60561	2577	20.55	3.47385	2.11749	1.65617	AG_H3panac_vInput_peak_1
ChrI	62154	64106	1953	17.13	3.07753	2.1023	1.36258	AG_H3panac_vInput_peak_2
ChrI	122213	123589	1377	18.91	4.68811	2.58734	2.60278	AG_H3panac_vInput_peak_3
ChrI	137683	139115	1433	21.66	5.58507	2.75061	3.31323	AG_H3panac_vInput_peak_4
ChrI	165981	167354	1374	17.95	2.91403	2.01488	1.24428	AG_H3panac_vInput_peak_5
ChrI	168383	168740	358	20.04	2.85544	1.92814	1.2061	AG_H3panac_vInput_peak_6
ChrI	170308	171144	837	16	2.82674	2.04765	1.17946	AG_H3panac_vInput_peak_7
ChrI	180567	180874	308	23.54	5.49131	2.64059	3.2278	AG_H3panac_vInput_peak_8
ChrI	185299	185717	419	23.54	6.64031	2.96519	4.19688	AG_H3panac_vInput_peak_9
ChrI	221493	222405	913	16.71	3.42435	2.24981	1.62087	AG_H3panac_vInput_peak_10
ChrI	223701	224901	1201	18.09	3.06806	2.0614	1.35952	AG_H3panac_vInput_peak_11
ChrI	228818	229419	602	18.47	3.33023	2.1398	1.54816	AG_H3panac_vInput_peak_12
ChrI	269928	270260	333	17.03	3.07223	2.10253	1.36212	AG_H3panac_vInput_peak_13
ChrI	341913	344703	2791	25.72	5.57983	2.52312	3.33343	AG_H3panac_vInput_peak_14
ChrI	351050	352923	1874	26.13	6.06421	2.60646	3.74637	AG_H3panac_vInput_peak_15
ChrI	355087	355936	850	16.72	3.10804	2.12947	1.38666	AG_H3panac_vInput_peak_16
ChrI	415872	416942	1071	18.91	3.63563	2.23233	1.77661	AG_H3panac_vInput_peak_17
ChrI	419871	420400	530	23.44	3.73786	2.1071	1.85314	AG_H3panac_vInput_peak_18
ChrI	421921	424967	3047	20.65	4.13094	2.32509	2.16206	AG_H3panac_vInput_peak_19
ChrI	430373	433089	2717	19.34	3.24428	2.0793	1.48556	AG_H3panac_vInput_peak_20
ChrI	450649	451565	917	16.71	3.48291	2.27446	1.65921	AG_H3panac_vInput_peak_21
ChrI	527728	527961	234	19.41	3.31192	2.09605	1.53941	AG_H3panac_vInput_peak_22
ChrI	531421	532082	662	20.1	3.04227	1.98686	1.33819	AG_H3panac_vInput_peak_23
ChrI	537915	538271	357	21.96	4.67204	2.46387	2.57345	AG_H3panac_vInput_peak_24
ChrI	539612	540040	429	23.27	6.25822	2.85835	3.88955	AG_H3panac_vInput_peak_25
ChrI	550024	551131	1108	17.26	3.58002	2.28062	1.74055	AG_H3panac_vInput_peak_26
ChrI	582659	583787	1129	19.75	4.75235	2.57842	2.65004	AG_H3panac_vInput_peak_27
ChrI	587787	588138	352	17.28	3.03198	2.07477	1.33176	AG_H3panac_vInput_peak_28
ChrI	625814	626039	226	15.11	2.83982	2.08759	1.19055	AG_H3panac_vInput_peak_29
ChrI	666201	666781	581	22.27	3.96397	2.19947	2.03847	AG_H3panac_vInput_peak_30
ChrI	700624	701409	786	17.86	3.12342	2.08955	1.39773	AG_H3panac_vInput_peak_31
ChrI	708250	713201	4952	20.71	3.6991	2.18121	1.83355	AG_H3panac_vInput_peak_32
ChrI	715157	716045	889	24.27	6.16477	2.81188	3.79663	AG_H3panac_vInput_peak_33
ChrI	720697	726756	6060	21.28	4.05499	2.27043	2.10674	AG_H3panac_vInput_peak_34
ChrI	795082	795711	630	18.56	3.28573	2.13079	1.52092	AG_H3panac_vInput_peak_35
ChrI	804402	804837	436	17.22	2.69157	1.9522	1.08959	AG_H3panac_vInput_peak_36
ChrI	864421	865124	704	17.38	3.90649	2.39493	1.98199	AG_H3panac_vInput_peak_37
ChrI	899146	899371	226	21.33	3.90303	2.23121	1.98083	AG_H3panac_vInput_peak_38
ChrI	974560	974818	259	20.45	2.95214	1.94963	1.27306	AG_H3panac_vInput_peak_39
ChrI	1008509	1008900	392	16.83	3.65262	2.32487	1.78952	AG_H3panac_vInput_peak_40
ChrI	1015147	1015407	261	15.46	3.01995	2.14656	1.31388	AG_H3panac_vInput_peak_41
ChrI	1035640	1035900	261	16.65	2.81785	2.02167	1.17771	AG_H3panac_vInput_peak_42
ChrI	1054910	1056468	1559	17.97	3.4523	2.20264	1.63791	AG_H3panac_vInput_peak_43
ChrI	1067015	1070027	3013	18.2	3.43043	2.19137	1.62367	AG_H3panac_vInput_peak_44
ChrI	1126854	1127549	696	15.42	3.00112	2.13979	1.30287	AG_H3panac_vInput_peak_45
ChrI	1137689	1140071	2383	19.07	4.01993	2.35874	2.07452	AG_H3panac_vInput_peak_46
ChrI	1308865	1309371	507	16.66	3.48977	2.27531	1.66441	AG_H3panac_vInput_peak_47
ChrI	1352666	1353897	1232	17.21	2.8881	2.02821	1.22694	AG_H3panac_vInput_peak_48
ChrI	1358337	1359105	769	15.68	3.02174	2.13783	1.31892	AG_H3panac_vInput_peak_49
ChrI	1490612	1491012	401	15	2.80821	2.07958	1.16613	AG_H3panac_vInput_peak_50
ChrI	1571699	1572908	1210	17.14	3.18214	2.14072	1.43671	AG_H3panac_vInput_peak_51
ChrI	1574196	1575395	1200	18.28	4.21727	2.46606	2.22336	AG_H3panac_vInput_peak_52
ChrI	1709696	1709991	296	15.64	3.08784	2.1665	1.36338	AG_H3panac_vInput_peak_53
ChrI	1744343	1745110	768	15.31	2.90153	2.10418	1.23564	AG_H3panac_vInput_peak_54
ChrI	1781379	1783182	1804	17.22	2.93497	2.04355	1.26166	AG_H3panac_vInput_peak_55
ChrI	1789159	1789798	640	16.03	3.19392	2.19148	1.45307	AG_H3panac_vInput_peak_56
ChrI	1847848	1848880	1033	29.41	11.1195	3.76655	8.20361	AG_H3panac_vInput_peak_57
ChrI	1857262	1858284	1023	15.86	3.00892	2.12394	1.31593	AG_H3panac_vInput_peak_58
ChrI	1859973	1860485	513	15.96	3.01813	2.12439	1.32286	AG_H3panac_vInput_peak_59
ChrI	1861428	1862111	684	17.24	3.47992	2.24613	1.66432	AG_H3panac_vInput_peak_60
ChrI	1870519	1871088	570	22.43	6.37865	2.97623	3.95919	AG_H3panac_vInput_peak_61
ChrI	1936453	1936975	523	16.78	3.20246	2.16109	1.45189	AG_H3panac_vInput_peak_62
ChrI	1949893	1951077	1185	15.36	2.81394	2.0676	1.17843	AG_H3panac_vInput_peak_63
ChrI	1952501	1952737	237	19.46	3.33315	2.10932	1.55028	AG_H3panac_vInput_peak_64
ChrI	1953745	1954950	1206	19.75	5.16723	2.68768	3.00805	AG_H3panac_vInput_peak_65
ChrI	2042416	2043019	604	21.42	5.39116	2.67034	3.18859	AG_H3panac_vInput_peak_66
ChrI	2070004	2070863	860	15.56	3.01478	2.13738	1.31933	AG_H3panac_vInput_peak_67
ChrI	2073747	2074412	666	15.86	2.85024	2.06384	1.20101	AG_H3panac_vInput_peak_68
ChrI	2089960	2090311	352	22.71	3.25573	1.98428	1.49001	AG_H3panac_vInput_peak_69
ChrI	2104787	2105666	880	21.82	4.25773	2.32088	2.25712	AG_H3panac_vInput_peak_70
ChrI	2119190	2120051	862	17.9	3.64221	2.28132	1.77512	AG_H3panac_vInput_peak_71
ChrI	2125995	2127386	1392	16.61	3.02579	2.10097	1.32479	AG_H3panac_vInput_peak_72
ChrI	2161139	2162881	1743	19.45	4.67096	2.54505	2.60252	AG_H3panac_vInput_peak_73
ChrI	2176206	2178030	1825	24.7	6.93388	2.95461	4.49538	AG_H3panac_vInput_peak_74
ChrI	2179569	2180890	1322	21.32	4.70084	2.47483	2.61577	AG_H3panac_vInput_peak_75
ChrI	2204675	2204927	253	24.79	5.32239	2.52651	3.0962	AG_H3panac_vInput_peak_76
ChrI	2244202	2245076	875	15.11	2.72338	2.03959	1.11159	AG_H3panac_vInput_peak_77
ChrI	2256031	2256522	492	15.59	2.94137	2.10927	1.26904	AG_H3panac_vInput_peak_78
ChrI	2274046	2275117	1072	23.15	4.84435	2.43147	2.73067	AG_H3panac_vInput_peak_79
ChrI	2280089	2281549	1461	24.54	6.77465	2.9081	4.35148	AG_H3panac_vInput_peak_80
ChrI	2288069	2289122	1054	23.27	4.52755	2.3468	2.46611	AG_H3panac_vInput_peak_81
ChrI	2413506	2414567	1062	19.34	2.91703	1.96841	1.24761	AG_H3panac_vInput_peak_82
ChrI	2421250	2421755	506	19.38	3.99238	2.33213	2.05062	AG_H3panac_vInput_peak_83
ChrI	2437757	2438085	329	17.3	2.97027	2.05768	1.28608	AG_H3panac_vInput_peak_84
ChrI	2458777	2459628	852	23.46	5.64053	2.6904	3.3547	AG_H3panac_vInput_peak_85
ChrI	2513417	2514655	1239	16.69	3.48466	2.27289	1.66372	AG_H3panac_vInput_peak_86
ChrI	2520852	2521770	919	15.97	2.74941	2.01942	1.1281	AG_H3panac_vInput_peak_87
ChrI	2522943	2523451	509	17.83	2.98195	2.03846	1.29618	AG_H3panac_vInput_peak_88
ChrI	2528584	2529206	623	18.9	3.15022	2.06043	1.41848	AG_H3panac_vInput_peak_89
ChrI	2578296	2578766	471	20.46	3.02445	1.97569	1.32567	AG_H3panac_vInput_peak_90
ChrI	2611384	2612690	1307	21.74	4.12949	2.28225	2.16054	AG_H3panac_vInput_peak_91
ChrI	2619085	2619369	285	22.51	4.16088	2.25978	2.18923	AG_H3panac_vInput_peak_92
ChrI	2621517	2623895	2379	25.9	5.95065	2.6121	3.6403	AG_H3panac_vInput_peak_93
ChrI	2628807	2630057	1251	23.61	3.25881	1.95859	1.4961	AG_H3panac_vInput_peak_94
ChrI	2631079	2631424	346	20.2	4.20361	2.3607	2.21745	AG_H3panac_vInput_peak_95
ChrI	2633002	2633271	270	17.53	2.87178	2.00988	1.21519	AG_H3panac_vInput_peak_96
ChrI	2660022	2661328	1307	17.93	3.53327	2.23632	1.70226	AG_H3panac_vInput_peak_97
ChrI	2689447	2692952	3506	22.63	4.9379	2.48989	2.80091	AG_H3panac_vInput_peak_98
ChrI	2695077	2700878	5802	23.15	3.7721	2.12847	1.88566	AG_H3panac_vInput_peak_99
ChrI	2701810	2705973	4164	24.3	4.91066	2.41413	2.77954	AG_H3panac_vInput_peak_100
ChrI	2708727	2710619	1893	21.9	3.35425	2.03353	1.5681	AG_H3panac_vInput_peak_101
ChrI	2712191	2712451	261	32.42	4.6367	2.08684	2.56031	AG_H3panac_vInput_peak_102
ChrI	2719647	2720032	386	23.42	7.14302	3.17381	4.57369	AG_H3panac_vInput_peak_103
ChrI	2738660	2739232	573	19.5	3.05752	2.01397	1.35346	AG_H3panac_vInput_peak_104
ChrI	2797274	2797987	714	15.84	3.17479	2.19409	1.42329	AG_H3panac_vInput_peak_105
ChrI	2840374	2840649	276	22.11	3.82805	2.17369	1.92455	AG_H3panac_vInput_peak_106
ChrI	2857549	2857869	321	17.45	3.47041	2.23623	1.6535	AG_H3panac_vInput_peak_107
ChrI	2865382	2867078	1697	18.51	3.21667	2.09776	1.46698	AG_H3panac_vInput_peak_108
ChrI	2872957	2873530	574	17	2.84174	2.01705	1.18669	AG_H3panac_vInput_peak_109
ChrI	2888866	2889571	706	17.92	3.03498	2.05473	1.33382	AG_H3panac_vInput_peak_110
ChrI	2895546	2896020	475	19.26	3.48756	2.16427	1.67121	AG_H3panac_vInput_peak_111
ChrI	2908886	2909383	498	16.41	3.42741	2.26398	1.61654	AG_H3panac_vInput_peak_112
ChrI	2914036	2915204	1169	19.14	4.76906	2.62553	2.64711	AG_H3panac_vInput_peak_113
ChrI	2943257	2943734	478	22.97	3.49131	2.05339	1.67316	AG_H3panac_vInput_peak_114
ChrI	2991229	2992555	1327	19.97	3.82411	2.23876	1.93433	AG_H3panac_vInput_peak_115
ChrI	3001766	3003511	1746	21.46	4.77369	2.4867	2.67151	AG_H3panac_vInput_peak_116
ChrI	3004585	3005538	954	16.77	2.89374	2.04455	1.23151	AG_H3panac_vInput_peak_117
ChrI	3007128	3007980	853	16.48	3.42063	2.26057	1.60857	AG_H3panac_vInput_peak_118
ChrI	3053356	3055255	1900	17.46	3.44858	2.21683	1.65078	AG_H3panac_vInput_peak_119
ChrI	3058105	3058551	447	21.53	4.8769	2.53961	2.73581	AG_H3panac_vInput_peak_120
ChrI	3061295	3061585	291	16.81	2.86203	2.03146	1.20774	AG_H3panac_vInput_peak_121
ChrI	3131048	3134583	3536	26.87	7.92351	3.04059	5.41352	AG_H3panac_vInput_peak_122
ChrI	3154397	3154982	586	16	2.65439	1.97921	1.06482	AG_H3panac_vInput_peak_123
ChrI	3157535	3159467	1933	19.77	4.21551	2.39612	2.22243	AG_H3panac_vInput_peak_124
ChrI	3160924	3164461	3538	19.13	3.75094	2.25653	1.87073	AG_H3panac_vInput_peak_125
ChrI	3201141	3201391	251	20.31	4.3652	2.42365	2.33813	AG_H3panac_vInput_peak_126
ChrI	3203530	3206484	2955	19.8	4.73562	2.54098	2.65667	AG_H3panac_vInput_peak_127
ChrI	3290324	3290755	432	19.52	3.40469	2.13034	1.6007	AG_H3panac_vInput_peak_128
ChrI	3320563	3320887	325	15.29	2.86962	2.09244	1.21532	AG_H3panac_vInput_peak_129
ChrI	3455901	3456131	231	16.23	3.25562	2.20415	1.50095	AG_H3panac_vInput_peak_130
ChrI	3465774	3466024	251	17	3.25901	2.16764	1.50293	AG_H3panac_vInput_peak_131
ChrI	3485290	3485861	572	16.34	3.04888	2.12488	1.33777	AG_H3panac_vInput_peak_132
ChrI	3541743	3542280	538	19.57	3.04455	2.00505	1.34034	AG_H3panac_vInput_peak_133
ChrI	3602724	3603314	591	15.29	2.89327	2.10164	1.23136	AG_H3panac_vInput_peak_134
ChrI	3604828	3605937	1110	17.76	3.28298	2.15311	1.51564	AG_H3panac_vInput_peak_135
ChrI	3626080	3626572	493	24.68	3.59739	2.03311	1.7539	AG_H3panac_vInput_peak_136
ChrI	3635525	3636070	546	20.54	4.09737	2.32376	2.13679	AG_H3panac_vInput_peak_137
ChrI	3676572	3677649	1078	16.22	2.87569	2.0581	1.21698	AG_H3panac_vInput_peak_138
ChrI	3680336	3680604	269	18.24	3.29213	2.13514	1.52074	AG_H3panac_vInput_peak_139
ChrI	3685942	3686883	942	16.92	3.01365	2.08429	1.31688	AG_H3panac_vInput_peak_140
ChrI	3726672	3727228	557	21.1	5.05936	2.61571	2.89206	AG_H3panac_vInput_peak_141
ChrI	3798297	3799091	795	21.79	3.88724	2.21179	1.969	AG_H3panac_vInput_peak_142
ChrI	3908550	3908781	232	18.16	3.87745	2.35229	1.96258	AG_H3panac_vInput_peak_143
ChrI	3927128	3928512	1385	18.5	3.32707	2.13792	1.5504	AG_H3panac_vInput_peak_144
ChrI	3929444	3930652	1209	26.41	3.5895	1.99453	1.74933	AG_H3panac_vInput_peak_145
ChrI	4176501	4178269	1769	27.84	6.91523	2.79242	4.44484	AG_H3panac_vInput_peak_146
ChrI	4273921	4274200	280	18.61	4.07054	2.40665	2.0995	AG_H3panac_vInput_peak_147
ChrI	4277886	4278308	423	17.28	3.02554	2.07707	1.3227	AG_H3panac_vInput_peak_148
ChrI	4312075	4312307	233	19.17	3.3436	2.12335	1.55358	AG_H3panac_vInput_peak_149
ChrI	4318550	4318870	321	17.91	3.53364	2.23928	1.70296	AG_H3panac_vInput_peak_150
ChrI	4324377	4324950	574	18.74	3.32812	2.13244	1.54632	AG_H3panac_vInput_peak_151
ChrI	4335327	4336705	1379	20.42	3.44671	2.11102	1.63518	AG_H3panac_vInput_peak_152
ChrI	4343329	4344166	838	21.96	4.49515	2.37094	2.45522	AG_H3panac_vInput_peak_153
ChrI	4347897	4348635	739	17.37	3.33833	2.19017	1.55089	AG_H3panac_vInput_peak_154
ChrI	4350752	4351000	249	17.4	3.08902	2.09659	1.37366	AG_H3panac_vInput_peak_155
ChrI	4377944	4379267	1324	21.69	4.58159	2.42048	2.51548	AG_H3panac_vInput_peak_156
ChrI	4519852	4520091	240	19.75	3.96692	2.31614	2.02342	AG_H3panac_vInput_peak_157
ChrI	4540967	4544081	3115	20.02	3.93291	2.29929	2.01364	AG_H3panac_vInput_peak_158
ChrI	4560562	4562792	2231	17.93	3.17671	2.10609	1.43887	AG_H3panac_vInput_peak_159
ChrI	4596985	4597566	582	16.29	3.30493	2.22262	1.52678	AG_H3panac_vInput_peak_160
ChrI	4629447	4631575	2129	19.97	4.20508	2.37066	2.22877	AG_H3panac_vInput_peak_161
ChrI	4632531	4633844	1314	19.23	4.19299	2.41511	2.20722	AG_H3panac_vInput_peak_162
ChrI	4665892	4667827	1936	22.03	4.47742	2.37338	2.4344	AG_H3panac_vInput_peak_163
ChrI	4674941	4675231	291	17.91	3.99937	2.42051	2.04134	AG_H3panac_vInput_peak_164
ChrI	4679306	4682149	2844	23.59	6.1437	2.789	3.80059	AG_H3panac_vInput_peak_165
ChrI	4684682	4685357	676	19.47	3.58708	2.19345	1.74089	AG_H3panac_vInput_peak_166
ChrI	4694800	4695608	809	20.71	3.9876	2.28781	2.04998	AG_H3panac_vInput_peak_167
ChrI	4704878	4711151	6274	18.83	3.55839	2.20502	1.72602	AG_H3panac_vInput_peak_168
ChrI	4787018	4787582	565	27.23	6.95363	2.86177	4.45944	AG_H3panac_vInput_peak_169
ChrI	4834382	4834752	371	21.41	5.34404	2.7036	3.11829	AG_H3panac_vInput_peak_170
ChrI	4893343	4895162	1820	21.47	3.80925	2.19754	1.91857	AG_H3panac_vInput_peak_171
ChrI	4913222	4918888	5667	21.12	3.99591	2.26103	2.06096	AG_H3panac_vInput_peak_172
ChrI	4922705	4924383	1679	20.8	3.42361	2.08811	1.62023	AG_H3panac_vInput_peak_173
ChrI	4925333	4928565	3233	22.62	4.06634	2.21761	2.12328	AG_H3panac_vInput_peak_174
ChrI	4932081	4935907	3827	19.14	3.29352	2.10335	1.52377	AG_H3panac_vInput_peak_175
ChrI	4937476	4938530	1055	19.75	3.08019	2.02213	1.36518	AG_H3panac_vInput_peak_176
ChrI	4956892	4957170	279	20.14	3.53798	2.16057	1.70593	AG_H3panac_vInput_peak_177
ChrI	4961121	4964722	3602	19.76	4.2801	2.40658	2.28529	AG_H3panac_vInput_peak_178
ChrI	4992043	4992315	273	20.79	3.14258	1.99796	1.41247	AG_H3panac_vInput_peak_179
ChrI	5019739	5021272	1534	20.97	4.38663	2.39281	2.36153	AG_H3panac_vInput_peak_180
ChrI	5041161	5041451	291	19.47	4.93394	2.6694	2.77412	AG_H3panac_vInput_peak_181
ChrI	5079949	5080237	289	17.66	4.04752	2.4338	2.08987	AG_H3panac_vInput_peak_182
ChrI	5088620	5090714	2095	21.43	3.80568	2.19354	1.9115	AG_H3panac_vInput_peak_183
ChrI	5092285	5092554	270	16	2.6998	1.99672	1.09752	AG_H3panac_vInput_peak_184
ChrI	5093761	5094225	465	18.83	3.59936	2.22131	1.75038	AG_H3panac_vInput_peak_185
ChrI	5095299	5097263	1965	18	3.00521	2.04253	1.31426	AG_H3panac_vInput_peak_186
ChrI	5130864	5131243	380	18.49	3.82612	2.32122	1.9188	AG_H3panac_vInput_peak_187
ChrI	5133633	5135574	1942	22.21	4.10373	2.25875	2.13865	AG_H3panac_vInput_peak_188
ChrI	5142298	5142907	610	16.26	3.13287	2.15988	1.39221	AG_H3panac_vInput_peak_189
ChrI	5149643	5150065	423	17.47	3.76706	2.34905	1.86763	AG_H3panac_vInput_peak_190
ChrI	5152509	5154412	1904	26.77	7.68644	3.0751	5.09495	AG_H3panac_vInput_peak_191
ChrI	5222203	5223596	1394	20.63	2.89141	1.92342	1.22866	AG_H3panac_vInput_peak_192
ChrI	5228047	5228453	407	21.35	5.03164	2.55924	2.89359	AG_H3panac_vInput_peak_193
ChrI	5253989	5254929	941	16.83	2.78029	1.9993	1.15026	AG_H3panac_vInput_peak_194
ChrI	5289411	5290274	864	28.98	7.81853	2.95266	5.22877	AG_H3panac_vInput_peak_195
ChrI	5314005	5315039	1035	16.43	2.69319	1.97844	1.08762	AG_H3panac_vInput_peak_196
ChrI	5318069	5319512	1444	18.29	3.06803	2.05462	1.3561	AG_H3panac_vInput_peak_197
ChrI	5320570	5320795	226	19.56	3.16083	2.04545	1.42428	AG_H3panac_vInput_peak_198
ChrI	5339107	5340574	1468	25.88	5.66811	2.54025	3.40231	AG_H3panac_vInput_peak_199
ChrI	5431631	5431962	332	16.24	2.93374	2.08033	1.25847	AG_H3panac_vInput_peak_200
ChrI	5475576	5475898	323	20.45	3.55918	2.14246	1.72354	AG_H3panac_vInput_peak_201
ChrI	5477669	5478283	615	21.01	3.58646	2.13587	1.74056	AG_H3panac_vInput_peak_202
ChrI	5486460	5487981	1522	21.66	3.41166	2.05824	1.61271	AG_H3panac_vInput_peak_203
ChrI	5511593	5512412	820	36.78	8.59116	2.87907	5.77755	AG_H3panac_vInput_peak_204
ChrI	5520703	5521618	916	17.05	3.24652	2.16485	1.4877	AG_H3panac_vInput_peak_205
ChrI	5534457	5534765	309	17.12	2.99832	2.06951	1.30881	AG_H3panac_vInput_peak_206
ChrI	5536293	5539072	2780	23.15	4.21844	2.24676	2.24555	AG_H3panac_vInput_peak_207
ChrI	5540051	5540481	431	20.06	3.3556	2.0915	1.57065	AG_H3panac_vInput_peak_208
ChrI	5543461	5544303	843	31.55	7.35928	2.74907	4.79516	AG_H3panac_vInput_peak_209
ChrI	5586804	5590239	3436	22.49	3.82018	2.14203	1.93302	AG_H3panac_vInput_peak_210
ChrI	5622149	5622517	369	19.42	3.45353	2.15282	1.63776	AG_H3panac_vInput_peak_211
ChrI	5624870	5628014	3145	17.78	3.37997	2.18772	1.58269	AG_H3panac_vInput_peak_212
ChrI	5634817	5635141	325	19.36	2.98701	1.99058	1.29722	AG_H3panac_vInput_peak_213
ChrI	5648326	5649272	947	16.43	3.27878	2.20265	1.51878	AG_H3panac_vInput_peak_214
ChrI	5678932	5680011	1080	18.32	4.30054	2.49326	2.28922	AG_H3panac_vInput_peak_215
ChrI	5692740	5694324	1585	21.35	3.71677	2.18377	1.84272	AG_H3panac_vInput_peak_216
ChrI	5703680	5704348	669	19.13	4.24754	2.43536	2.24569	AG_H3panac_vInput_peak_217
ChrI	5745579	5748210	2632	24.54	6.88304	2.96198	4.41877	AG_H3panac_vInput_peak_218
ChrI	5753501	5756345	2845	18.07	2.87415	1.99418	1.21857	AG_H3panac_vInput_peak_219
ChrI	5776226	5776849	624	17.41	2.8497	2.00706	1.2012	AG_H3panac_vInput_peak_220
ChrI	5787006	5789131	2126	17.31	3.42567	2.22426	1.62299	AG_H3panac_vInput_peak_221
ChrI	5888180	5888940	761	18.23	3.29178	2.13636	1.52248	AG_H3panac_vInput_peak_222
ChrI	5895283	5897196	1914	17.48	3.41639	2.20566	1.62487	AG_H3panac_vInput_peak_223
ChrI	5898220	5900364	2145	18.44	3.30253	2.13288	1.52753	AG_H3panac_vInput_peak_224
ChrI	5963320	5965165	1846	19.12	4.21163	2.42533	2.22566	AG_H3panac_vInput_peak_225
ChrI	5993956	5994485	530	16.49	3.28097	2.2088	1.50588	AG_H3panac_vInput_peak_226
ChrI	6002353	6002790	438	20.96	4.78661	2.53529	2.68927	AG_H3panac_vInput_peak_227
ChrI	6004754	6005118	365	15.24	2.87186	2.09483	1.21643	AG_H3panac_vInput_peak_228
ChrI	6042353	6044310	1958	20.62	3.62305	2.15932	1.77576	AG_H3panac_vInput_peak_229
ChrI	6047177	6047743	567	15.93	3.17631	2.18845	1.43132	AG_H3panac_vInput_peak_230
ChrI	6081082	6081761	680	16.86	2.75077	1.98611	1.12974	AG_H3panac_vInput_peak_231
ChrI	6183325	6183626	302	15.61	2.90393	2.09314	1.24138	AG_H3panac_vInput_peak_232
ChrI	6219214	6220279	1066	24.41	2.81122	1.81015	1.17192	AG_H3panac_vInput_peak_233
ChrI	6222773	6225952	3180	22.41	3.57795	2.08448	1.73959	AG_H3panac_vInput_peak_234
ChrI	6226959	6227348	390	21.26	4.36166	2.37189	2.33803	AG_H3panac_vInput_peak_235
ChrI	6230572	6234489	3918	21.49	3.86741	2.19485	1.96853	AG_H3panac_vInput_peak_236
ChrI	6259526	6259828	303	16.4	3.39576	2.2521	1.59318	AG_H3panac_vInput_peak_237
ChrI	6271442	6271756	315	20.74	3.58663	2.14511	1.74102	AG_H3panac_vInput_peak_238
ChrI	6293667	6294387	721	17.39	2.89497	2.02457	1.22765	AG_H3panac_vInput_peak_239
ChrI	6295389	6295858	470	19.59	3.77708	2.2514	1.88598	AG_H3panac_vInput_peak_240
ChrI	6299869	6300135	267	18.8	3.04743	2.03905	1.33895	AG_H3panac_vInput_peak_241
ChrI	6314639	6314907	269	21.24	3.05953	1.96071	1.35284	AG_H3panac_vInput_peak_242
ChrI	6323506	6323951	446	21.26	5.58963	2.7841	3.31001	AG_H3panac_vInput_peak_243
ChrI	6332935	6333605	671	22.92	6.64289	2.97043	4.23093	AG_H3panac_vInput_peak_244
ChrI	6356014	6359216	3203	19.77	3.97794	2.31306	2.04202	AG_H3panac_vInput_peak_245
ChrI	6369211	6370552	1342	24.83	5.14174	2.45043	2.96749	AG_H3panac_vInput_peak_246
ChrI	6391268	6393494	2227	21.41	5.85825	2.82665	3.57116	AG_H3panac_vInput_peak_247
ChrI	6395049	6404697	9649	22.94	4.03108	2.20218	2.09295	AG_H3panac_vInput_peak_248
ChrI	6430441	6430780	340	19.4	3.21657	2.06743	1.46563	AG_H3panac_vInput_peak_249
ChrI	6448241	6451021	2781	20.32	4.79844	2.57441	2.67568	AG_H3panac_vInput_peak_250
ChrI	6474429	6474665	237	17.96	3.38969	2.18235	1.59536	AG_H3panac_vInput_peak_251
ChrI	6577287	6577943	657	15.48	3.01887	2.14529	1.31499	AG_H3panac_vInput_peak_252
ChrI	6581693	6584054	2362	20.09	3.86118	2.25406	1.95367	AG_H3panac_vInput_peak_253
ChrI	6652304	6654409	2106	19.69	4.0128	2.34546	2.06281	AG_H3panac_vInput_peak_254
ChrI	6765881	6769240	3360	20.43	4.94535	2.61088	2.80021	AG_H3panac_vInput_peak_255
ChrI	6784532	6785810	1279	21.86	5.11592	2.58459	2.9416	AG_H3panac_vInput_peak_256
ChrI	6794571	6795606	1036	16.89	3.344	2.21504	1.55536	AG_H3panac_vInput_peak_257
ChrI	6825406	6826390	985	16.43	2.82849	2.031	1.1878	AG_H3panac_vInput_peak_258
ChrI	6830826	6831572	747	15.31	2.72227	2.03271	1.11526	AG_H3panac_vInput_peak_259
ChrI	6874615	6874985	371	17.28	3.03527	2.08015	1.32717	AG_H3panac_vInput_peak_260
ChrI	6880944	6882109	1166	18.53	3.27014	2.11305	1.51057	AG_H3panac_vInput_peak_261
ChrI	6885699	6886565	867	17.98	2.90856	2.00728	1.24063	AG_H3panac_vInput_peak_262
ChrI	6957923	6958615	693	16.2	3.20589	2.18867	1.4515	AG_H3panac_vInput_peak_263
ChrI	6987921	6988283	363	16.98	3.69474	2.34524	1.81048	AG_H3panac_vInput_peak_264
ChrI	7119677	7121989	2313	17.39	2.92047	2.03357	1.25229	AG_H3panac_vInput_peak_265
ChrI	7123521	7126122	2602	22.45	4.09135	2.23814	2.14531	AG_H3panac_vInput_peak_266
ChrI	7132275	7133861	1587	28.26	7.56958	2.94461	4.98504	AG_H3panac_vInput_peak_267
ChrI	7143951	7146024	2074	23.7	6.05658	2.74474	3.74702	AG_H3panac_vInput_peak_268
ChrI	7161150	7162687	1538	23.29	5.18303	2.54454	2.98698	AG_H3panac_vInput_peak_269
ChrI	7177693	7180407	2715	27.22	6.30568	2.67893	3.91794	AG_H3panac_vInput_peak_270
ChrI	7193898	7194674	777	20.84	4.92386	2.57706	2.78171	AG_H3panac_vInput_peak_271
ChrI	7231990	7233559	1570	15.37	2.97391	2.13167	1.28118	AG_H3panac_vInput_peak_272
ChrI	7244243	7244888	646	21.47	2.92871	1.91222	1.2568	AG_H3panac_vInput_peak_273
ChrI	7257327	7258493	1167	18.71	3.13235	2.05795	1.40941	AG_H3panac_vInput_peak_274
ChrI	7261135	7262247	1113	21.04	3.60782	2.13961	1.76616	AG_H3panac_vInput_peak_275
ChrI	7278864	7279317	454	24.24	5.64038	2.62762	3.3661	AG_H3panac_vInput_peak_276
ChrI	7288680	7289899	1220	19.26	3.1285	2.0472	1.40163	AG_H3panac_vInput_peak_277
ChrI	7295353	7296440	1088	27.3	9.16072	3.43592	6.41226	AG_H3panac_vInput_peak_278
ChrI	7320830	7321359	530	18.33	2.955	2.01269	1.27592	AG_H3panac_vInput_peak_279
ChrI	7388028	7388839	812	15.39	2.91896	2.10939	1.24304	AG_H3panac_vInput_peak_280
ChrI	7397722	7398500	779	24.64	4.72085	2.35094	2.63093	AG_H3panac_vInput_peak_281
ChrI	7408750	7409043	294	21.89	4.88747	2.53104	2.73838	AG_H3panac_vInput_peak_282
ChrI	7420418	7421116	699	20.04	4.33975	2.42591	2.32417	AG_H3panac_vInput_peak_283
ChrI	7449881	7450522	642	17.22	3.2383	2.15266	1.48606	AG_H3panac_vInput_peak_284
ChrI	7452093	7452329	237	17.03	3.34019	2.20412	1.55306	AG_H3panac_vInput_peak_285
ChrI	7524258	7525582	1325	24.5	5.33066	2.5191	3.11422	AG_H3panac_vInput_peak_286
ChrI	7526560	7528011	1452	24.83	4.40421	2.25573	2.36702	AG_H3panac_vInput_peak_287
ChrI	7535421	7542616	7196	22.35	4.36229	2.31321	2.3661	AG_H3panac_vInput_peak_288
ChrI	7543970	7544474	505	20.08	3.85243	2.26699	1.94395	AG_H3panac_vInput_peak_289
ChrI	7547479	7548539	1061	20.54	4.08176	2.30854	2.13131	AG_H3panac_vInput_peak_290
ChrI	7556360	7557929	1570	16.89	3.54602	2.28994	1.70383	AG_H3panac_vInput_peak_291
ChrI	7559638	7560103	466	19.35	4.30276	2.46184	2.27779	AG_H3panac_vInput_peak_292
ChrI	7566905	7568415	1511	22.85	5.27151	2.57305	3.07511	AG_H3panac_vInput_peak_293
ChrI	7574480	7578101	3622	24.17	5.52448	2.5358	3.3192	AG_H3panac_vInput_peak_294
ChrI	7580369	7581286	918	15.07	2.73803	2.04723	1.1249	AG_H3panac_vInput_peak_295
ChrI	7595758	7596433	676	23.95	5.2272	2.53672	3.02604	AG_H3panac_vInput_peak_296
ChrI	7631249	7631785	537	19.49	4.72589	2.57426	2.63325	AG_H3panac_vInput_peak_297
ChrI	7709699	7711843	2145	15.59	2.78895	2.04829	1.15517	AG_H3panac_vInput_peak_298
ChrI	7729582	7730477	896	18.67	4.46773	2.54697	2.40689	AG_H3panac_vInput_peak_299
ChrI	7737909	7738878	970	15.74	2.87311	2.0763	1.21182	AG_H3panac_vInput_peak_300
ChrI	7764662	7765443	782	22.6	6.66445	3.0772	4.17111	AG_H3panac_vInput_peak_301
ChrI	7767738	7769703	1966	17.2	3.80055	2.37271	1.89356	AG_H3panac_vInput_peak_302
ChrI	7776018	7776632	615	15.14	2.79873	2.06903	1.16773	AG_H3panac_vInput_peak_303
ChrI	7818090	7821044	2955	22.54	5.59619	2.66648	3.36438	AG_H3panac_vInput_peak_304
ChrI	7835258	7836476	1219	17.55	3.95381	2.41261	2.01572	AG_H3panac_vInput_peak_305
ChrI	7848673	7849461	789	18.59	2.60721	1.88116	1.03037	AG_H3panac_vInput_peak_306
ChrI	7850802	7853238	2437	21.82	3.62949	2.11141	1.78078	AG_H3panac_vInput_peak_307
ChrI	7854347	7854582	236	21.74	3.73352	2.15663	1.85173	AG_H3panac_vInput_peak_308
ChrI	7856018	7856615	598	19.2	2.76957	1.92504	1.13929	AG_H3panac_vInput_peak_309
ChrI	7874129	7875038	910	21.51	3.46949	2.08459	1.64895	AG_H3panac_vInput_peak_310
ChrI	7907582	7907824	243	22.23	4.51916	2.38582	2.4643	AG_H3panac_vInput_peak_311
ChrI	7949651	7952287	2637	20.24	3.3877	2.09904	1.59344	AG_H3panac_vInput_peak_312
ChrI	7972858	7974917	2060	20.77	3.54065	2.12947	1.71301	AG_H3panac_vInput_peak_313
ChrI	8014505	8015092	588	17.65	3.8545	2.35853	1.95247	AG_H3panac_vInput_peak_314
ChrI	8023015	8023564	550	15.48	2.87749	2.08522	1.2227	AG_H3panac_vInput_peak_315
ChrI	8039362	8041095	1734	15.67	2.91749	2.09909	1.24159	AG_H3panac_vInput_peak_316
ChrI	8068204	8068600	397	22.66	6.42784	2.98006	3.9975	AG_H3panac_vInput_peak_317
ChrI	8075913	8076161	249	24.39	4.74426	2.37885	2.62466	AG_H3panac_vInput_peak_318
ChrI	8077214	8080059	2846	24.25	3.67851	2.07018	1.81509	AG_H3panac_vInput_peak_319
ChrI	8086098	8089794	3697	20.54	4.73171	2.5295	2.63466	AG_H3panac_vInput_peak_320
ChrI	8097605	8098113	509	27.67	8.52448	3.31419	5.75047	AG_H3panac_vInput_peak_321
ChrI	8101256	8102270	1015	18.58	3.22697	2.10759	1.47026	AG_H3panac_vInput_peak_322
ChrI	8112078	8112752	675	15.9	2.86485	2.06613	1.20726	AG_H3panac_vInput_peak_323
ChrI	8119306	8120019	714	19.75	4.4018	2.46502	2.36633	AG_H3panac_vInput_peak_324
ChrI	8125293	8126137	845	22.29	4.64749	2.41757	2.58494	AG_H3panac_vInput_peak_325
ChrI	8156760	8160646	3887	25.33	7.17837	2.94596	4.72122	AG_H3panac_vInput_peak_326
ChrI	8168325	8169315	991	16.73	2.96729	2.07385	1.28448	AG_H3panac_vInput_peak_327
ChrI	8180823	8181843	1021	18.45	3.05684	2.04461	1.34752	AG_H3panac_vInput_peak_328
ChrI	8189171	8189508	338	16	2.86331	2.06236	1.20065	AG_H3panac_vInput_peak_329
ChrI	8197931	8198349	419	22.33	4.5029	2.37095	2.45096	AG_H3panac_vInput_peak_330
ChrI	8206897	8207742	846	18.43	4.06565	2.41296	2.10709	AG_H3panac_vInput_peak_331
ChrI	8211897	8212134	238	18.84	3.26189	2.10509	1.49895	AG_H3panac_vInput_peak_332
ChrI	8225418	8227290	1873	21.43	4.24389	2.32745	2.25542	AG_H3panac_vInput_peak_333
ChrI	8275020	8279002	3983	24.31	4.10164	2.17555	2.15264	AG_H3panac_vInput_peak_334
ChrI	8280176	8281059	884	18.65	2.99511	2.01729	1.30554	AG_H3panac_vInput_peak_335
ChrI	8310384	8314296	3913	21.45	3.98036	2.25036	2.0482	AG_H3panac_vInput_peak_336
ChrI	8322975	8323374	400	22.06	2.97974	1.91285	1.29252	AG_H3panac_vInput_peak_337
ChrI	8337824	8340556	2733	17.84	2.87327	2.00386	1.21609	AG_H3panac_vInput_peak_338
ChrI	8717557	8717866	310	18.51	4.15765	2.4438	2.17062	AG_H3panac_vInput_peak_339
ChrI	8749919	8751051	1133	17.68	3.97169	2.4107	2.02819	AG_H3panac_vInput_peak_340
ChrI	8764544	8765708	1165	15.35	2.93069	2.11542	1.25179	AG_H3panac_vInput_peak_341
ChrI	8768064	8769279	1216	15.88	2.96726	2.10752	1.28065	AG_H3panac_vInput_peak_342
ChrI	8801033	8801261	229	15.82	2.82331	2.05415	1.17736	AG_H3panac_vInput_peak_343
ChrI	8809399	8809725	327	20.43	3.11503	2.00225	1.3923	AG_H3panac_vInput_peak_344
ChrI	8821288	8821540	253	19.25	3.29213	2.09739	1.52516	AG_H3panac_vInput_peak_345
ChrI	8824929	8825252	324	19.44	3.05331	2.01074	1.34866	AG_H3panac_vInput_peak_346
ChrI	8828357	8829939	1583	18.81	4.18407	2.43949	2.19507	AG_H3panac_vInput_peak_347
ChrI	8834624	8835322	699	17.44	3.12401	2.10742	1.39425	AG_H3panac_vInput_peak_348
ChrI	8840944	8841339	396	22.12	3.26753	1.99734	1.50512	AG_H3panac_vInput_peak_349
ChrI	8853950	8856009	2060	16.12	2.81434	2.03922	1.17452	AG_H3panac_vInput_peak_350
ChrI	8875615	8879139	3525	24.33	5.69266	2.63769	3.42059	AG_H3panac_vInput_peak_351
ChrI	8883382	8885969	2588	20.45	4.39255	2.42551	2.36202	AG_H3panac_vInput_peak_352
ChrI	8888046	8889161	1116	17.86	3.01997	2.05238	1.32078	AG_H3panac_vInput_peak_353
ChrI	8890353	8894819	4467	19.71	3.54305	2.16709	1.71553	AG_H3panac_vInput_peak_354
ChrI	8900575	8901727	1153	17.68	3.51006	2.23391	1.68757	AG_H3panac_vInput_peak_355
ChrI	8954815	8955755	941	23.67	5.40936	2.59848	3.16936	AG_H3panac_vInput_peak_356
ChrI	8968549	8969148	600	22.23	6.3166	2.95393	3.92302	AG_H3panac_vInput_peak_357
ChrI	8977906	8978928	1023	18.98	2.99704	2.01208	1.30311	AG_H3panac_vInput_peak_358
ChrI	8980703	8981204	502	20.49	4.30982	2.38695	2.29996	AG_H3panac_vInput_peak_359
ChrI	9034652	9034882	231	18.07	4.07262	2.43572	2.10347	AG_H3panac_vInput_peak_360
ChrI	9042830	9043257	428	18.21	2.97058	2.02719	1.28194	AG_H3panac_vInput_peak_361
ChrI	9073053	9073650	598	17.04	2.78943	1.99849	1.15505	AG_H3panac_vInput_peak_362
ChrI	9075205	9075555	351	20.27	3.01876	1.97264	1.32196	AG_H3panac_vInput_peak_363
ChrI	9104649	9106538	1890	17.85	3.43406	2.20081	1.63122	AG_H3panac_vInput_peak_364
ChrI	9111544	9112485	942	21.14	4.29677	2.35333	2.29516	AG_H3panac_vInput_peak_365
ChrI	9118735	9121778	3044	16.96	3.12217	2.1256	1.39684	AG_H3panac_vInput_peak_366
ChrI	9125042	9126174	1133	20.57	3.32641	2.06718	1.54566	AG_H3panac_vInput_peak_367
ChrI	9138328	9139519	1192	18.51	2.88605	1.98467	1.2261	AG_H3panac_vInput_peak_368
ChrI	9141711	9142483	773	21.57	5.21597	2.65137	3.00098	AG_H3panac_vInput_peak_369
ChrI	9154690	9156126	1437	21.33	5.52708	2.75823	3.25828	AG_H3panac_vInput_peak_370
ChrI	9180965	9181750	786	20.21	2.85642	1.9223	1.20398	AG_H3panac_vInput_peak_371
ChrI	9186302	9186532	231	17	2.7819	1.99403	1.15734	AG_H3panac_vInput_peak_372
ChrI	9200053	9200535	483	23.31	6.20764	2.8716	3.81695	AG_H3panac_vInput_peak_373
ChrI	9214032	9214375	344	15.85	3.18492	2.19389	1.43897	AG_H3panac_vInput_peak_374
ChrI	9239578	9241240	1663	18.57	3.76132	2.28993	1.87571	AG_H3panac_vInput_peak_375
ChrI	9242721	9243190	470	19.2	2.99009	1.99788	1.30001	AG_H3panac_vInput_peak_376
ChrI	9265723	9266014	292	17.21	3.26066	2.16763	1.5011	AG_H3panac_vInput_peak_377
ChrI	9269370	9270335	966	16.61	3.21532	2.17443	1.46301	AG_H3panac_vInput_peak_378
ChrI	9277345	9278872	1528	19.67	4.59115	2.51783	2.52892	AG_H3panac_vInput_peak_379
ChrI	9285706	9286553	848	16.38	2.93816	2.08082	1.26511	AG_H3panac_vInput_peak_380
ChrI	9291672	9292067	396	15.22	2.91981	2.11577	1.24285	AG_H3panac_vInput_peak_381
ChrI	9320059	9321324	1266	16.41	3.10629	2.14098	1.38156	AG_H3panac_vInput_peak_382
ChrI	9336927	9338239	1313	20.56	3.10757	1.99499	1.38417	AG_H3panac_vInput_peak_383
ChrI	9339419	9339769	351	16.85	2.83854	2.02003	1.18991	AG_H3panac_vInput_peak_384
ChrI	9342156	9343777	1622	19.04	3.59818	2.21302	1.75551	AG_H3panac_vInput_peak_385
ChrI	9360846	9361203	358	19.5	3.29799	2.09303	1.52621	AG_H3panac_vInput_peak_386
ChrI	9362115	9362887	773	17.82	3.58468	2.25859	1.74188	AG_H3panac_vInput_peak_387
ChrI	9366855	9368591	1737	20.66	3.44046	2.09591	1.64144	AG_H3panac_vInput_peak_388
ChrI	9372263	9372843	581	20.15	2.69857	1.87233	1.09574	AG_H3panac_vInput_peak_389
ChrI	9376698	9378310	1613	17.95	3.28109	2.14337	1.51571	AG_H3panac_vInput_peak_390
ChrI	9425366	9426494	1129	21.04	5.28551	2.69864	3.0773	AG_H3panac_vInput_peak_391
ChrI	9444157	9444614	458	15.89	3.03037	2.13274	1.32375	AG_H3panac_vInput_peak_392
ChrI	9445670	9446252	583	21.95	3.4308	2.0571	1.62288	AG_H3panac_vInput_peak_393
ChrI	9448058	9448673	616	20.43	4.6241	2.51694	2.5342	AG_H3panac_vInput_peak_394
ChrI	9486694	9489350	2657	21.4	3.26583	2.02095	1.50231	AG_H3panac_vInput_peak_395
ChrI	9492298	9493352	1055	20.93	4.53344	2.42435	2.49435	AG_H3panac_vInput_peak_396
ChrI	9512938	9513665	728	15.95	2.91188	2.08367	1.23907	AG_H3panac_vInput_peak_397
ChrI	9516661	9520400	3740	23.02	4.70017	2.38118	2.62411	AG_H3panac_vInput_peak_398
ChrI	9547383	9548217	835	16	2.64494	1.97477	1.05637	AG_H3panac_vInput_peak_399
ChrI	9557868	9558531	664	17.53	3.82448	2.36562	1.914	AG_H3panac_vInput_peak_400
ChrI	9559509	9561975	2467	20.4	4.49546	2.46498	2.44476	AG_H3panac_vInput_peak_401
ChrI	9600704	9602084	1381	18.32	4.35193	2.51907	2.31919	AG_H3panac_vInput_peak_402
ChrI	9622515	9622968	454	19.4	3.64979	2.21732	1.78951	AG_H3panac_vInput_peak_403
ChrI	9661594	9663349	1756	17.85	3.97845	2.39796	2.04174	AG_H3panac_vInput_peak_404
ChrI	9669227	9670228	1002	15.91	3.20336	2.202	1.44557	AG_H3panac_vInput_peak_405
ChrI	9678135	9680890	2756	18.69	4.00673	2.38491	2.06108	AG_H3panac_vInput_peak_406
ChrI	9694394	9695538	1145	22.62	3.15484	1.95385	1.42406	AG_H3panac_vInput_peak_407
ChrI	9728539	9730096	1558	16.46	2.69353	1.97768	1.09199	AG_H3panac_vInput_peak_408
ChrI	9731698	9733631	1934	20.09	3.60216	2.17922	1.75675	AG_H3panac_vInput_peak_409
ChrI	9737857	9743624	5768	19.57	3.68283	2.21877	1.82214	AG_H3panac_vInput_peak_410
ChrI	9758570	9760252	1683	18.64	3.39669	2.16329	1.59972	AG_H3panac_vInput_peak_411
ChrI	9763593	9764388	796	16.08	3.02948	2.12409	1.32624	AG_H3panac_vInput_peak_412
ChrI	9766481	9766741	261	17.81	3.3026	2.16023	1.52886	AG_H3panac_vInput_peak_413
ChrI	9791965	9795391	3427	19.46	3.34223	2.11267	1.5586	AG_H3panac_vInput_peak_414
ChrI	9798435	9799937	1503	17.35	2.68711	1.94618	1.08614	AG_H3panac_vInput_peak_415
ChrI	9808749	9809881	1133	21.39	4.13981	2.28972	2.16877	AG_H3panac_vInput_peak_416
ChrI	9813481	9814559	1079	20.08	4.62473	2.51663	2.55542	AG_H3panac_vInput_peak_417
ChrI	9820434	9823275	2842	24	3.7485	2.08281	1.87258	AG_H3panac_vInput_peak_418
ChrI	9831486	9834577	3092	26.38	3.50485	1.96788	1.68354	AG_H3panac_vInput_peak_419
ChrI	9857163	9857587	425	19.07	4.65449	2.58076	2.57575	AG_H3panac_vInput_peak_420
ChrI	9880186	9880880	695	16.27	3.00352	2.10668	1.30662	AG_H3panac_vInput_peak_421
ChrI	9884318	9887462	3145	22.55	4.28848	2.28626	2.29353	AG_H3panac_vInput_peak_422
ChrI	9892421	9894449	2029	20.3	3.67957	2.18598	1.82209	AG_H3panac_vInput_peak_423
ChrI	9913024	9913428	405	18.78	2.91563	1.98297	1.24523	AG_H3panac_vInput_peak_424
ChrI	9918975	9919259	285	19.51	3.09306	2.02522	1.37496	AG_H3panac_vInput_peak_425
ChrI	9926416	9926650	235	17.59	3.119	2.10011	1.39245	AG_H3panac_vInput_peak_426
ChrI	9943802	9944089	288	21.51	5.41396	2.72689	3.1593	AG_H3panac_vInput_peak_427
ChrI	9962196	9963620	1425	16.8	3.0165	2.09121	1.31804	AG_H3panac_vInput_peak_428
ChrI	9989598	9992331	2734	22.88	4.50371	2.34589	2.45785	AG_H3panac_vInput_peak_429
ChrI	10002733	10003619	887	20.9	5.24791	2.67537	3.05514	AG_H3panac_vInput_peak_430
ChrI	10006726	10007877	1152	19.44	3.90672	2.30858	1.98213	AG_H3panac_vInput_peak_431
ChrI	10009020	10011592	2573	20.42	4.46291	2.4379	2.42681	AG_H3panac_vInput_peak_432
ChrI	10014200	10015321	1122	17.29	2.90524	2.03075	1.23864	AG_H3panac_vInput_peak_433
ChrI	10026205	10027045	841	21.09	3.68009	2.1627	1.81546	AG_H3panac_vInput_peak_434
ChrI	10031724	10032892	1169	20.37	4.54915	2.47135	2.49238	AG_H3panac_vInput_peak_435
ChrI	10043712	10044379	668	21.73	4.59544	2.41531	2.53376	AG_H3panac_vInput_peak_436
ChrI	10045674	10047972	2299	22.16	3.29404	2.01015	1.52613	AG_H3panac_vInput_peak_437
ChrI	10049113	10051298	2186	22.29	3.94421	2.19972	2.02073	AG_H3panac_vInput_peak_438
ChrI	10052256	10054963	2708	24.69	3.94835	2.12515	2.0262	AG_H3panac_vInput_peak_439
ChrI	10061339	10063685	2347	18.14	4.01523	2.39758	2.07384	AG_H3panac_vInput_peak_440
ChrI	10073076	10074147	1072	23.08	6.22193	2.85897	3.8528	AG_H3panac_vInput_peak_441
ChrI	10077935	10079099	1165	23.42	4.58499	2.36765	2.51601	AG_H3panac_vInput_peak_442
ChrI	10096005	10096249	245	15	2.8246	2.08648	1.17535	AG_H3panac_vInput_peak_443
ChrI	10124155	10125993	1839	17.94	3.07809	2.07288	1.36426	AG_H3panac_vInput_peak_444
ChrI	10135561	10136629	1069	17.15	3.11989	2.11591	1.39579	AG_H3panac_vInput_peak_445
ChrI	10157593	10157871	279	17.21	3.41401	2.22482	1.61025	AG_H3panac_vInput_peak_446
ChrI	10159966	10161966	2001	23.7	7.05752	3.06552	4.56804	AG_H3panac_vInput_peak_447
ChrI	10170442	10172287	1846	21.06	5.42822	2.74605	3.18931	AG_H3panac_vInput_peak_448
ChrI	10173345	10174759	1415	18.69	3.52506	2.20292	1.70042	AG_H3panac_vInput_peak_449
ChrI	10192101	10193760	1660	18.9	3.65822	2.23662	1.79982	AG_H3panac_vInput_peak_450
ChrI	10202663	10203523	861	19.63	5.12989	2.69014	2.96238	AG_H3panac_vInput_peak_451
ChrI	10229478	10232305	2828	19.27	3.58213	2.19338	1.74504	AG_H3panac_vInput_peak_452
ChrI	10249255	10250539	1285	20.99	3.23343	2.05416	1.47399	AG_H3panac_vInput_peak_453
ChrI	10313021	10313495	475	15.88	3.20147	2.20104	1.44587	AG_H3panac_vInput_peak_454
ChrI	10316814	10317231	418	15.64	3.05195	2.15139	1.34433	AG_H3panac_vInput_peak_455
ChrI	10358669	10358986	318	16.61	2.82648	2.0275	1.18142	AG_H3panac_vInput_peak_456
ChrI	10368136	10370478	2343	17.3	3.76908	2.34997	1.87705	AG_H3panac_vInput_peak_457
ChrI	10386380	10387633	1254	19.89	5.25584	2.65524	3.1323	AG_H3panac_vInput_peak_458
ChrI	10395338	10397229	1892	18.96	3.64864	2.22786	1.79513	AG_H3panac_vInput_peak_459
ChrI	10404943	10405768	826	19.74	5.08512	2.66969	2.92901	AG_H3panac_vInput_peak_460
ChrI	10407517	10408715	1199	17.21	3.83234	2.3751	1.92431	AG_H3panac_vInput_peak_461
ChrI	10433756	10434050	295	16.26	3.10805	2.14558	1.38415	AG_H3panac_vInput_peak_462
ChrI	10441368	10441883	516	18.57	4.40173	2.50597	2.37556	AG_H3panac_vInput_peak_463
ChrI	10445806	10447284	1479	21.51	5.97401	2.87396	3.64031	AG_H3panac_vInput_peak_464
ChrI	10465480	10466958	1479	17.06	3.69051	2.32841	1.81883	AG_H3panac_vInput_peak_465
ChrI	10469939	10470570	632	20	4.9549	2.64778	2.79572	AG_H3panac_vInput_peak_466
ChrI	10495081	10498961	3881	21.55	4.25811	2.33345	2.27033	AG_H3panac_vInput_peak_467
ChrI	10499867	10500161	295	17.53	3.17137	2.12174	1.42985	AG_H3panac_vInput_peak_468
ChrI	10504023	10504941	919	18.29	4.26456	2.49292	2.25624	AG_H3panac_vInput_peak_469
ChrI	10514451	10515160	710	15.43	2.99888	2.13962	1.29919	AG_H3panac_vInput_peak_470
ChrI	10518431	10520126	1696	18.78	4.64725	2.5525	2.59753	AG_H3panac_vInput_peak_471
ChrI	10567099	10568492	1394	24.02	4.2538	2.23441	2.25633	AG_H3panac_vInput_peak_472
ChrI	10570244	10573304	3061	19.26	3.25527	2.089	1.49609	AG_H3panac_vInput_peak_473
ChrI	10574896	10575502	607	17.29	3.15191	2.12034	1.41764	AG_H3panac_vInput_peak_474
ChrI	10576551	10578750	2200	22.1	4.00004	2.2337	2.06154	AG_H3panac_vInput_peak_475
ChrI	10581106	10581456	351	20.23	4.57343	2.46492	2.53416	AG_H3panac_vInput_peak_476
ChrI	10591254	10594497	3244	24.75	6.4689	2.83064	4.07417	AG_H3panac_vInput_peak_477
ChrI	10614443	10616278	1836	23.68	6.94356	3.04909	4.44343	AG_H3panac_vInput_peak_478
ChrI	10628593	10629514	922	17.23	3.55955	2.27904	1.71579	AG_H3panac_vInput_peak_479
ChrI	10656994	10657976	983	24.49	4.84383	2.39896	2.7129	AG_H3panac_vInput_peak_480
ChrI	10659465	10662065	2601	19.14	3.61932	2.21864	1.76539	AG_H3panac_vInput_peak_481
ChrI	10668825	10669210	386	26.75	5.97618	2.58663	3.65064	AG_H3panac_vInput_peak_482
ChrI	10687561	10688368	808	19.61	3.36001	2.11764	1.57279	AG_H3panac_vInput_peak_483
ChrI	10690282	10690742	461	17.73	3.10942	2.08982	1.38576	AG_H3panac_vInput_peak_484
ChrI	10691852	10692899	1048	17.62	2.9606	2.04038	1.27562	AG_H3panac_vInput_peak_485
ChrI	10705233	10706166	934	17.34	3.32816	2.17983	1.55217	AG_H3panac_vInput_peak_486
ChrI	10708849	10709889	1041	21.82	5.99171	2.82184	3.70789	AG_H3panac_vInput_peak_487
ChrI	10718078	10721158	3081	18.31	3.72611	2.29107	1.84895	AG_H3panac_vInput_peak_488
ChrI	10727320	10728025	706	25.43	5.35561	2.46681	3.16329	AG_H3panac_vInput_peak_489
ChrI	10739365	10739688	324	15	2.66217	2.01825	1.06896	AG_H3panac_vInput_peak_490
ChrI	10765493	10768181	2689	19.2	4.46908	2.50182	2.4327	AG_H3panac_vInput_peak_491
ChrI	10775389	10776633	1245	18.11	3.87468	2.35839	1.95628	AG_H3panac_vInput_peak_492
ChrI	10789929	10790921	993	16.56	3.462	2.26818	1.6457	AG_H3panac_vInput_peak_493
ChrI	10791944	10792636	693	19.97	3.46095	2.13166	1.64826	AG_H3panac_vInput_peak_494
ChrI	10794057	10795000	944	16	2.88129	2.06861	1.22485	AG_H3panac_vInput_peak_495
ChrI	10796610	10798351	1742	18.11	3.44748	2.19583	1.63693	AG_H3panac_vInput_peak_496
ChrI	10800199	10800432	234	16.53	3.37388	2.23384	1.58216	AG_H3panac_vInput_peak_497
ChrI	10803835	10804101	267	19.5	2.8013	1.92738	1.15798	AG_H3panac_vInput_peak_498
ChrI	10809895	10811059	1165	21.79	3.502	2.08121	1.67961	AG_H3panac_vInput_peak_499
ChrI	10864618	10865057	440	18.2	4.03011	2.41784	2.07063	AG_H3panac_vInput_peak_500
ChrI	10879167	10879453	287	15.73	3.13633	2.18175	1.39768	AG_H3panac_vInput_peak_501
ChrI	10903689	10904393	705	17.53	4.00223	2.41672	2.06121	AG_H3panac_vInput_peak_502
ChrI	10959600	10960160	561	24.06	7.15537	3.15052	4.58329	AG_H3panac_vInput_peak_503
ChrI	10976128	10976633	506	19.15	4.61903	2.57225	2.52979	AG_H3panac_vInput_peak_504
ChrI	10996270	10998995	2726	20.31	4.71399	2.52008	2.63221	AG_H3panac_vInput_peak_505
ChrI	11000243	11001097	855	16.17	2.77205	2.02682	1.13942	AG_H3panac_vInput_peak_506
ChrI	11002076	11002360	285	18.27	3.93759	2.37509	1.99804	AG_H3panac_vInput_peak_507
ChrI	11003566	11003868	303	15.05	2.8456	2.093	1.19006	AG_H3panac_vInput_peak_508
ChrI	11013909	11014287	379	16.31	3.11173	2.15054	1.38238	AG_H3panac_vInput_peak_509
ChrI	11050508	11050929	422	16.07	3.28932	2.22642	1.51066	AG_H3panac_vInput_peak_510
ChrI	11063073	11063638	566	16.29	3.37915	2.24862	1.58424	AG_H3panac_vInput_peak_511
ChrI	11079150	11079603	454	18.41	2.7618	1.94412	1.13803	AG_H3panac_vInput_peak_512
ChrI	11088801	11092691	3891	22.96	5.34255	2.5721	3.17245	AG_H3panac_vInput_peak_513
ChrI	11113078	11118924	5847	23.71	5.03161	2.43428	2.91068	AG_H3panac_vInput_peak_514
ChrI	11120340	11121485	1146	17.34	3.16676	2.12825	1.43269	AG_H3panac_vInput_peak_515
ChrI	11126583	11126878	296	16.89	3.08955	2.11641	1.36689	AG_H3panac_vInput_peak_516
ChrI	11128524	11129686	1163	22.71	5.51093	2.62289	3.29862	AG_H3panac_vInput_peak_517
ChrI	11141490	11141843	354	15.56	2.74152	2.02978	1.12425	AG_H3panac_vInput_peak_518
ChrI	11163986	11166013	2028	27.38	10.1829	3.55433	7.48582	AG_H3panac_vInput_peak_519
ChrI	11172827	11173876	1050	17.27	2.80581	2.00285	1.1694	AG_H3panac_vInput_peak_520
ChrI	11203115	11204284	1170	15.61	3.07246	2.16108	1.35399	AG_H3panac_vInput_peak_521
ChrI	11205753	11206369	617	18.69	4.4721	2.53819	2.41799	AG_H3panac_vInput_peak_522
ChrI	11273875	11274684	810	18.78	4.60024	2.56673	2.5282	AG_H3panac_vInput_peak_523
ChrI	11275808	11277583	1776	16.45	3.18079	2.17084	1.43697	AG_H3panac_vInput_peak_524
ChrI	11283089	11283697	609	18.42	3.9065	2.35518	1.97874	AG_H3panac_vInput_peak_525
ChrI	11301054	11301559	506	23.49	3.79657	2.11403	1.90503	AG_H3panac_vInput_peak_526
ChrI	11305545	11306565	1021	18.3	3.93996	2.3708	2.00673	AG_H3panac_vInput_peak_527
ChrI	11310579	11312030	1452	22.64	4.13822	2.23964	2.17207	AG_H3panac_vInput_peak_528
ChrI	11313410	11315294	1885	22.55	4.17554	2.27187	2.21012	AG_H3panac_vInput_peak_529
ChrI	11317027	11317749	723	19.29	3.91316	2.31398	1.99143	AG_H3panac_vInput_peak_530
ChrI	11333093	11334300	1208	18.88	3.54766	2.19671	1.72036	AG_H3panac_vInput_peak_531
ChrI	11339611	11341960	2350	25.24	5.31807	2.4926	3.09692	AG_H3panac_vInput_peak_532
ChrI	11344682	11345033	352	17.25	2.85411	2.01302	1.2038	AG_H3panac_vInput_peak_533
ChrI	11346173	11348159	1987	18.51	3.63226	2.2433	1.77888	AG_H3panac_vInput_peak_534
ChrI	11357430	11358284	855	22.76	3.04135	1.91829	1.33922	AG_H3panac_vInput_peak_535
ChrI	11362460	11362876	417	18.08	3.00282	2.03554	1.31164	AG_H3panac_vInput_peak_536
ChrI	11368249	11369058	810	17.62	3.1106	2.09331	1.3851	AG_H3panac_vInput_peak_537
ChrI	11371503	11373481	1979	21.61	4.32823	2.35623	2.30971	AG_H3panac_vInput_peak_538
ChrI	11382142	11382730	589	15.94	3.15077	2.17705	1.42268	AG_H3panac_vInput_peak_539
ChrI	11390927	11395762	4836	25.1	5.31112	2.48734	3.10882	AG_H3panac_vInput_peak_540
ChrI	11428304	11431769	3466	19.42	4.21943	2.40845	2.22864	AG_H3panac_vInput_peak_541
ChrI	11443879	11445530	1652	19.63	3.31702	2.09889	1.53922	AG_H3panac_vInput_peak_542
ChrI	11452005	11453132	1128	19.69	4.61617	2.54223	2.5316	AG_H3panac_vInput_peak_543
ChrI	11482036	11484968	2933	20.91	3.6917	2.17483	1.82186	AG_H3panac_vInput_peak_544
ChrI	11514916	11516266	1351	18.19	3.44994	2.19921	1.63903	AG_H3panac_vInput_peak_545
ChrI	11528248	11528570	323	26.68	9.29393	3.61015	6.41606	AG_H3panac_vInput_peak_546
ChrI	11564671	11566048	1378	20.41	3.9152	2.26018	1.99483	AG_H3panac_vInput_peak_547
ChrI	11573754	11574765	1012	20.46	3.34566	2.07422	1.56333	AG_H3panac_vInput_peak_548
ChrI	11577463	11580794	3332	20.99	3.65231	2.15785	1.79757	AG_H3panac_vInput_peak_549
ChrI	11583013	11583855	843	18.94	3.37174	2.14181	1.5748	AG_H3panac_vInput_peak_550
ChrI	11584842	11588113	3272	20.71	4.21052	2.34402	2.22781	AG_H3panac_vInput_peak_551
ChrI	11619748	11620587	840	17.88	3.90811	2.38144	1.97949	AG_H3panac_vInput_peak_552
ChrI	11695469	11698811	3343	21.21	3.85687	2.21078	1.95076	AG_H3panac_vInput_peak_553
ChrI	11727380	11728148	769	19.93	4.18338	2.3686	2.2098	AG_H3panac_vInput_peak_554
ChrI	11737028	11737926	899	18.85	4.08681	2.39027	2.12774	AG_H3panac_vInput_peak_555
ChrI	11746931	11748072	1142	18.64	3.87925	2.32318	1.97039	AG_H3panac_vInput_peak_556
ChrI	11752132	11752836	705	17.46	3.74955	2.32958	1.87105	AG_H3panac_vInput_peak_557
ChrI	11769602	11776855	7254	22.39	4.77657	2.4535	2.67153	AG_H3panac_vInput_peak_558
ChrI	11789073	11790498	1426	17.09	3.32502	2.19122	1.55062	AG_H3panac_vInput_peak_559
ChrI	11797687	11802157	4471	18.78	3.9225	2.32751	2.00657	AG_H3panac_vInput_peak_560
ChrI	11809076	11810181	1106	17.12	2.69283	1.95529	1.09029	AG_H3panac_vInput_peak_561
ChrI	11812673	11813244	572	23	3.00748	1.89995	1.30906	AG_H3panac_vInput_peak_562
ChrI	11818718	11820085	1368	17.49	3.74194	2.33821	1.86078	AG_H3panac_vInput_peak_563
ChrI	11823412	11824074	663	20.94	4.5179	2.42906	2.4721	AG_H3panac_vInput_peak_564
ChrI	11834578	11835431	854	18.12	3.69707	2.29026	1.82102	AG_H3panac_vInput_peak_565
ChrI	11899155	11899685	531	32.44	7.65899	2.79413	5.03168	AG_H3panac_vInput_peak_566
ChrI	11922506	11923923	1418	20.72	5.25946	2.69628	3.05286	AG_H3panac_vInput_peak_567
ChrI	11931635	11931874	240	20.61	3.76173	2.20355	1.87708	AG_H3panac_vInput_peak_568
ChrI	11950653	11951631	979	22.1	2.97665	1.91252	1.29191	AG_H3panac_vInput_peak_569
ChrI	11978384	11978652	269	23.36	4.39091	2.29174	2.37082	AG_H3panac_vInput_peak_570
ChrI	11982401	11986552	4152	23.33	4.38614	2.30673	2.35787	AG_H3panac_vInput_peak_571
ChrI	11988049	11992541	4493	23.51	4.33357	2.25121	2.34324	AG_H3panac_vInput_peak_572
ChrI	11993974	12001468	7495	24.78	5.16245	2.45962	2.98479	AG_H3panac_vInput_peak_573
ChrI	12024504	12025254	751	16.98	3.5377	2.28441	1.69945	AG_H3panac_vInput_peak_574
ChrI	12029970	12030529	560	22.95	6.09854	2.86372	3.72259	AG_H3panac_vInput_peak_575
ChrI	12052504	12054571	2068	19.69	4.53674	2.48734	2.49081	AG_H3panac_vInput_peak_576
ChrI	12068012	12070762	2751	24.71	5.00827	2.38479	2.90621	AG_H3panac_vInput_peak_577
ChrI	12074381	12075742	1362	18.02	3.59038	2.25464	1.74386	AG_H3panac_vInput_peak_578
ChrI	12078198	12078428	231	16.8	2.70241	1.97089	1.09682	AG_H3panac_vInput_peak_579
ChrI	12090412	12090713	302	18.36	2.67584	1.91305	1.07971	AG_H3panac_vInput_peak_580
ChrI	12093333	12098965	5633	30.06	7.45618	2.8451	4.89122	AG_H3panac_vInput_peak_581
ChrI	12123147	12123676	530	18	2.78673	1.96314	1.15898	AG_H3panac_vInput_peak_582
ChrI	12141266	12141550	285	20.61	5.55623	2.81857	3.27285	AG_H3panac_vInput_peak_583
ChrI	12148700	12148927	228	19.09	3.31455	2.11227	1.53904	AG_H3panac_vInput_peak_584
ChrI	12159189	12160627	1439	22.42	6.43179	2.99429	3.99478	AG_H3panac_vInput_peak_585
ChrI	12162083	12166839	4757	20.95	3.83122	2.22665	1.93122	AG_H3panac_vInput_peak_586
ChrI	12175657	12178644	2988	20.45	3.3575	2.08728	1.57182	AG_H3panac_vInput_peak_587
ChrI	12181096	12183108	2013	24.47	4.42129	2.26291	2.39612	AG_H3panac_vInput_peak_588
ChrI	12184181	12185649	1469	20.74	2.86651	1.91184	1.20988	AG_H3panac_vInput_peak_589
ChrI	12187476	12188794	1319	25.88	3.40732	1.94736	1.60659	AG_H3panac_vInput_peak_590
ChrI	12200797	12208705	7909	23.22	4.15068	2.22624	2.18643	AG_H3panac_vInput_peak_591
ChrI	12212237	12213809	1573	24.9	8.22733	3.36953	5.54647	AG_H3panac_vInput_peak_592
ChrI	12220166	12220560	395	23.3	5.59451	2.65996	3.32647	AG_H3panac_vInput_peak_593
ChrI	12221596	12222395	800	22.78	3.80532	2.14391	1.91031	AG_H3panac_vInput_peak_594
ChrI	12238836	12239742	907	19.67	3.27124	2.08175	1.50293	AG_H3panac_vInput_peak_595
ChrI	12265734	12266830	1097	19.57	2.93206	1.96425	1.26172	AG_H3panac_vInput_peak_596
ChrI	12268434	12269140	707	17.54	2.86922	2.0064	1.21807	AG_H3panac_vInput_peak_597
ChrI	12283237	12284731	1495	21.43	3.22502	2.01215	1.47093	AG_H3panac_vInput_peak_598
ChrI	12286951	12287302	352	21.52	3.44118	2.07315	1.6328	AG_H3panac_vInput_peak_599
ChrI	12290972	12293411	2440	21.19	3.9527	2.2442	2.02624	AG_H3panac_vInput_peak_600
ChrI	12296907	12297544	638	20.95	5.736	2.83417	3.44236	AG_H3panac_vInput_peak_601
ChrI	12309248	12310064	817	18	4.2376	2.47372	2.24888	AG_H3panac_vInput_peak_602
ChrI	12314547	12318457	3911	20.47	3.56599	2.15683	1.72953	AG_H3panac_vInput_peak_603
ChrI	12330193	12330613	421	19.74	3.1318	2.02764	1.40543	AG_H3panac_vInput_peak_604
ChrI	12349355	12349791	437	23.5	5.46184	2.6362	3.19782	AG_H3panac_vInput_peak_605
ChrI	12359883	12361098	1216	22.18	4.85869	2.49203	2.7386	AG_H3panac_vInput_peak_606
ChrI	12408232	12408554	323	16.14	2.61035	1.95613	1.03119	AG_H3panac_vInput_peak_607
ChrI	12415776	12429252	13477	24.61	4.437	2.258	2.41305	AG_H3panac_vInput_peak_608
ChrI	12433923	12435562	1640	22.43	4.81414	2.4646	2.71997	AG_H3panac_vInput_peak_609
ChrI	12439766	12440201	436	15	2.77478	2.06552	1.15051	AG_H3panac_vInput_peak_610
ChrI	12451867	12452429	563	16.43	2.7518	2.00317	1.12875	AG_H3panac_vInput_peak_611
ChrI	12469811	12472031	2221	21.49	4.45205	2.39393	2.41506	AG_H3panac_vInput_peak_612
ChrI	12502444	12502919	476	15.98	2.96483	2.10424	1.27867	AG_H3panac_vInput_peak_613
ChrI	12518790	12519906	1117	22.24	3.79709	2.15798	1.90454	AG_H3panac_vInput_peak_614
ChrI	12538847	12539129	283	17.47	3.63198	2.29176	1.77444	AG_H3panac_vInput_peak_615
ChrI	12547458	12547893	436	20.86	3.21599	2.03164	1.46295	AG_H3panac_vInput_peak_616
ChrI	12549586	12550577	992	18.65	3.08591	2.05171	1.3675	AG_H3panac_vInput_peak_617
ChrI	12551639	12552090	452	20.28	4.23829	2.37467	2.24562	AG_H3panac_vInput_peak_618
ChrI	12563036	12563750	715	20.95	5.68681	2.84315	3.38017	AG_H3panac_vInput_peak_619
ChrI	12597482	12599940	2459	25.59	4.53431	2.24102	2.48965	AG_H3panac_vInput_peak_620
ChrI	12605634	12606478	845	20.93	4.88741	2.55377	2.76175	AG_H3panac_vInput_peak_621
ChrI	12612501	12617498	4998	22.38	3.64493	2.09764	1.79927	AG_H3panac_vInput_peak_622
ChrI	12618914	12619275	362	19.05	2.73245	1.91248	1.12051	AG_H3panac_vInput_peak_623
ChrI	12622476	12623584	1109	20.34	3.84372	2.23384	1.94273	AG_H3panac_vInput_peak_624
ChrI	12626840	12628898	2059	23.78	4.65741	2.36517	2.59023	AG_H3panac_vInput_peak_625
ChrI	12640736	12641085	350	20.48	3.35589	2.07659	1.5715	AG_H3panac_vInput_peak_626
ChrI	12654215	12656849	2635	24.12	5.78968	2.68724	3.49778	AG_H3panac_vInput_peak_627
ChrI	12663449	12666446	2998	22.18	3.74367	2.14116	1.87328	AG_H3panac_vInput_peak_628
ChrI	12670968	12672701	1734	20.32	3.27266	2.05427	1.51133	AG_H3panac_vInput_peak_629
ChrI	12688235	12689788	1554	18.91	3.78631	2.28616	1.89212	AG_H3panac_vInput_peak_630
ChrI	12700801	12702434	1634	20.59	3.51869	2.1239	1.69525	AG_H3panac_vInput_peak_631
ChrI	12703965	12705712	1748	21.08	3.00207	1.94475	1.31263	AG_H3panac_vInput_peak_632
ChrI	12708074	12708843	770	21.14	3.35984	2.05751	1.57378	AG_H3panac_vInput_peak_633
ChrI	12718482	12719127	646	21.53	3.59063	2.11773	1.7442	AG_H3panac_vInput_peak_634
ChrI	12737051	12737904	854	16.82	3.09278	2.11662	1.38096	AG_H3panac_vInput_peak_635
ChrI	12741751	12742518	768	16.95	2.83827	2.01673	1.19344	AG_H3panac_vInput_peak_636
ChrI	12753491	12755841	2351	21.87	4.66077	2.40883	2.60884	AG_H3panac_vInput_peak_637
ChrI	12771581	12771931	351	16.27	3.3704	2.25222	1.56858	AG_H3panac_vInput_peak_638
ChrI	12775840	12776738	899	17.32	3.34975	2.19967	1.56018	AG_H3panac_vInput_peak_639
ChrI	12788496	12788859	364	21.35	5.86903	2.90593	3.50888	AG_H3panac_vInput_peak_640
ChrI	12790504	12790922	419	20.87	5.19836	2.67221	3.00497	AG_H3panac_vInput_peak_641
ChrI	12809972	12811169	1198	17.56	3.70064	2.30918	1.82954	AG_H3panac_vInput_peak_642
ChrI	12816449	12817258	810	18.28	4.35295	2.49745	2.351	AG_H3panac_vInput_peak_643
ChrI	12830383	12831250	868	16.64	2.86364	2.04111	1.21014	AG_H3panac_vInput_peak_644
ChrI	12836970	12837593	624	18.97	4.69555	2.60457	2.59141	AG_H3panac_vInput_peak_645
ChrI	12860771	12865858	5088	24.02	5.11816	2.50279	2.9413	AG_H3panac_vInput_peak_646
ChrI	12877047	12878982	1936	18.12	3.34922	2.16121	1.56128	AG_H3panac_vInput_peak_647
ChrI	12899633	12900974	1342	15.78	2.88601	2.08017	1.22274	AG_H3panac_vInput_peak_648
ChrI	12921631	12922141	511	22.55	3.20994	1.96678	1.46488	AG_H3panac_vInput_peak_649
ChrI	12930332	12930557	226	18.85	4.064	2.38723	2.09924	AG_H3panac_vInput_peak_650
ChrI	12939414	12940394	981	19.18	3.2813	2.09945	1.51536	AG_H3panac_vInput_peak_651
ChrI	12943276	12944445	1170	18.88	3.81966	2.30883	1.92332	AG_H3panac_vInput_peak_652
ChrI	12970175	12971270	1096	20.37	4.13998	2.34511	2.16267	AG_H3panac_vInput_peak_653
ChrI	12975407	12976087	681	21.44	4.79241	2.50898	2.67359	AG_H3panac_vInput_peak_654
ChrI	12984563	12984874	312	23.51	5.31379	2.58409	3.08074	AG_H3panac_vInput_peak_655
ChrI	12986603	12986884	282	18.51	3.69123	2.26956	1.8183	AG_H3panac_vInput_peak_656
ChrI	12989502	12990130	629	16.64	2.92733	2.06249	1.25447	AG_H3panac_vInput_peak_657
ChrI	12997974	12999111	1138	20.91	4.12459	2.30946	2.15657	AG_H3panac_vInput_peak_658
ChrI	13001464	13004005	2542	18.77	3.17794	2.08361	1.44008	AG_H3panac_vInput_peak_659
ChrI	13013362	13019262	5901	18.32	3.56593	2.22887	1.73089	AG_H3panac_vInput_peak_660
ChrI	13033287	13033975	689	19.65	4.10779	2.37187	2.12967	AG_H3panac_vInput_peak_661
ChrI	13046209	13046989	781	22.1	2.86816	1.87626	1.20909	AG_H3panac_vInput_peak_662
ChrI	13048049	13048427	379	21.71	2.99886	1.92819	1.30698	AG_H3panac_vInput_peak_663
ChrI	13056641	13057175	535	22.06	3.17787	1.97347	1.43851	AG_H3panac_vInput_peak_664
ChrI	13058190	13059788	1599	21.49	3.69826	2.15516	1.82804	AG_H3panac_vInput_peak_665
ChrI	13076849	13077544	696	20.55	5.60228	2.808	3.3358	AG_H3panac_vInput_peak_666
ChrI	13088200	13091167	2968	24.28	4.63659	2.33922	2.55499	AG_H3panac_vInput_peak_667
ChrI	13100540	13102161	1622	20.77	3.34377	2.0612	1.56605	AG_H3panac_vInput_peak_668
ChrI	13117806	13118462	657	19.62	3.15974	2.04336	1.42224	AG_H3panac_vInput_peak_669
ChrI	13155698	13156905	1208	26.45	9.27508	3.50252	6.52811	AG_H3panac_vInput_peak_670
ChrI	13165854	13166730	877	21.18	5.49143	2.74821	3.25175	AG_H3panac_vInput_peak_671
ChrI	13185648	13188099	2452	19.75	4.13006	2.37057	2.15668	AG_H3panac_vInput_peak_672
ChrI	13193566	13193974	409	21.21	3.41049	2.07516	1.60925	AG_H3panac_vInput_peak_673
ChrI	13214950	13215212	263	20.49	5.50736	2.79836	3.24287	AG_H3panac_vInput_peak_674
ChrI	13237120	13237978	859	17.14	2.85996	2.02134	1.20902	AG_H3panac_vInput_peak_675
ChrI	13255714	13256055	342	21.27	3.58273	2.12933	1.73695	AG_H3panac_vInput_peak_676
ChrI	13280133	13285775	5643	20.24	4.17837	2.3565	2.20124	AG_H3panac_vInput_peak_677
ChrI	13291212	13293373	2162	23.55	3.41552	2.00347	1.61555	AG_H3panac_vInput_peak_678
ChrI	13297375	13298100	726	18.73	2.86305	1.96835	1.20797	AG_H3panac_vInput_peak_679
ChrI	13304644	13306693	2050	20.86	3.94861	2.25409	2.02981	AG_H3panac_vInput_peak_680
ChrI	13309501	13311796	2296	19.66	3.60166	2.18897	1.7549	AG_H3panac_vInput_peak_681
ChrI	13317952	13321159	3208	21.31	3.86597	2.21371	1.95658	AG_H3panac_vInput_peak_682
ChrI	13333194	13337790	4597	21.93	4.53262	2.39268	2.48825	AG_H3panac_vInput_peak_683
ChrI	13342370	13343162	793	20	3.28281	2.07444	1.50769	AG_H3panac_vInput_peak_684
ChrI	13361665	13362191	527	20.15	3.70715	2.20344	1.83403	AG_H3panac_vInput_peak_685
ChrI	13365594	13366160	567	18.15	3.98905	2.36218	2.07487	AG_H3panac_vInput_peak_686
ChrI	13373738	13378904	5167	25.36	4.13874	2.17258	2.17466	AG_H3panac_vInput_peak_687
ChrI	13383253	13386859	3607	21.4	4.50018	2.4167	2.45219	AG_H3panac_vInput_peak_688
ChrI	13401485	13401826	342	22.53	6.84006	3.06654	4.37925	AG_H3panac_vInput_peak_689
ChrI	13414447	13415184	738	19.78	3.30472	2.08527	1.52976	AG_H3panac_vInput_peak_690
ChrI	13418286	13419641	1356	15.48	2.72425	2.02515	1.11141	AG_H3panac_vInput_peak_691
ChrI	13422533	13422890	358	20.51	3.61691	2.1746	1.76342	AG_H3panac_vInput_peak_692
ChrI	13424045	13425431	1387	19.31	3.27633	2.09231	1.51133	AG_H3panac_vInput_peak_693
ChrI	13434524	13436040	1517	19.65	4.09533	2.37194	2.133	AG_H3panac_vInput_peak_694
ChrI	13467346	13469506	2161	18.5	3.36435	2.15441	1.57286	AG_H3panac_vInput_peak_695
ChrI	13470450	13470832	383	15.13	2.85678	2.09417	1.19998	AG_H3panac_vInput_peak_696
ChrI	13500208	13500892	685	17.46	3.09119	2.09101	1.37476	AG_H3panac_vInput_peak_697
ChrI	13501821	13504223	2403	17.65	3.43012	2.20746	1.62592	AG_H3panac_vInput_peak_698
ChrI	13516160	13519799	3640	23.35	4.51384	2.31399	2.47724	AG_H3panac_vInput_peak_699
ChrI	13523043	13523487	445	19.05	3.39865	2.14095	1.60377	AG_H3panac_vInput_peak_700
ChrI	13573615	13575429	1815	29.08	7.13785	2.78949	4.6152	AG_H3panac_vInput_peak_701
ChrI	13593990	13599083	5094	20.68	3.85144	2.22983	1.94768	AG_H3panac_vInput_peak_702
ChrI	13618500	13619602	1103	21.44	5.18817	2.63796	2.99892	AG_H3panac_vInput_peak_703
ChrI	13624070	13624377	308	24.02	4.64554	2.37101	2.55271	AG_H3panac_vInput_peak_704
ChrI	13661059	13661399	341	18.26	3.04587	2.05165	1.34084	AG_H3panac_vInput_peak_705
ChrI	13689816	13691008	1193	18.16	2.97142	2.0242	1.28643	AG_H3panac_vInput_peak_706
ChrI	13704332	13708955	4624	20.49	4.12615	2.2975	2.18589	AG_H3panac_vInput_peak_707
ChrI	13747143	13748088	946	19.81	4.22639	2.40302	2.22299	AG_H3panac_vInput_peak_708
ChrI	13777058	13777638	581	21.43	3.51625	2.09842	1.6978	AG_H3panac_vInput_peak_709
ChrI	13837399	13840401	3003	21.26	4.18246	2.31361	2.20942	AG_H3panac_vInput_peak_710
ChrI	13844087	13846125	2039	22.48	5.55483	2.66551	3.31611	AG_H3panac_vInput_peak_711
ChrI	13924384	13924959	576	16.17	3.1213	2.15436	1.39861	AG_H3panac_vInput_peak_712
ChrI	13949333	13950099	767	18.33	3.15843	2.08593	1.42214	AG_H3panac_vInput_peak_713
ChrI	13963358	13964663	1306	24.8	4.65531	2.3186	2.57618	AG_H3panac_vInput_peak_714
ChrI	13994738	13995534	797	16.38	2.81745	2.03025	1.17721	AG_H3panac_vInput_peak_715
ChrI	14011599	14015000	3402	19.37	3.57575	2.19087	1.74031	AG_H3panac_vInput_peak_716
ChrI	14048937	14050694	1758	17.89	2.94288	2.02229	1.26642	AG_H3panac_vInput_peak_717
ChrI	14088151	14088432	282	17.82	3.09221	2.08052	1.37524	AG_H3panac_vInput_peak_718
ChrI	14129323	14130573	1251	19.65	2.875	1.94606	1.21993	AG_H3panac_vInput_peak_719
ChrI	14135755	14136056	302	19.69	3.27933	2.08133	1.50973	AG_H3panac_vInput_peak_720
ChrI	14176941	14177400	460	18.42	3.20656	2.09736	1.46127	AG_H3panac_vInput_peak_721
ChrI	14181860	14182482	623	23.95	5.99381	2.74472	3.66049	AG_H3panac_vInput_peak_722
ChrI	14191457	14192862	1406	24.38	5.60887	2.64258	3.31844	AG_H3panac_vInput_peak_723
ChrI	14369876	14381280	11405	22.32	4.2369	2.28134	2.25385	AG_H3panac_vInput_peak_724
ChrI	14387720	14388224	505	19.32	4.07038	2.35599	2.11775	AG_H3panac_vInput_peak_725
ChrI	14418043	14418447	405	23.76	4.27966	2.26446	2.26522	AG_H3panac_vInput_peak_726
ChrI	14421362	14423206	1845	21.24	4.50079	2.4115	2.4577	AG_H3panac_vInput_peak_727
ChrI	14424701	14427256	2556	23.05	4.19047	2.24362	2.21567	AG_H3panac_vInput_peak_728
ChrI	14490441	14491945	1505	23.1	5.04549	2.46172	2.92637	AG_H3panac_vInput_peak_729
ChrI	14495679	14496234	556	27.31	8.63901	3.334	5.88265	AG_H3panac_vInput_peak_730
ChrI	14502794	14504239	1446	19.11	3.07059	2.02995	1.35664	AG_H3panac_vInput_peak_731
ChrI	14513816	14514676	861	22.25	3.84051	2.16953	1.94111	AG_H3panac_vInput_peak_732
ChrI	14515748	14515973	226	21.19	3.91717	2.24244	1.99421	AG_H3panac_vInput_peak_733
ChrI	14518621	14518957	337	20.43	2.7561	1.88335	1.13363	AG_H3panac_vInput_peak_734
ChrI	14527186	14528058	873	18	2.68123	1.92431	1.08331	AG_H3panac_vInput_peak_735
ChrI	14534197	14540454	6258	26.76	6.51685	2.57051	4.26924	AG_H3panac_vInput_peak_736
ChrI	14570269	14572029	1761	21.05	3.86018	2.22693	1.95496	AG_H3panac_vInput_peak_737
ChrI	14573129	14573852	724	20.61	3.39834	2.08824	1.59909	AG_H3panac_vInput_peak_738
ChrI	14576117	14576599	483	19.25	3.00437	2.00053	1.30469	AG_H3panac_vInput_peak_739
ChrI	14604032	14608593	4562	18.39	3.89233	2.33728	1.98027	AG_H3panac_vInput_peak_740
ChrI	14619621	14619995	375	28.59	6.58543	2.70615	4.12136	AG_H3panac_vInput_peak_741
ChrI	14637754	14638555	802	19.23	3.4772	2.16276	1.65923	AG_H3panac_vInput_peak_742
ChrI	14647174	14647615	442	18.79	2.74842	1.92518	1.13008	AG_H3panac_vInput_peak_743
ChrI	14663572	14663880	309	23.53	3.42157	2.00699	1.6184	AG_H3panac_vInput_peak_744
ChrI	14671454	14672410	957	23.6	5.8484	2.72978	3.5277	AG_H3panac_vInput_peak_745
ChrI	14730840	14731519	680	27.29	3.82501	2.0293	1.92136	AG_H3panac_vInput_peak_746
ChrI	14736200	14737515	1316	19.95	3.50261	2.14748	1.6781	AG_H3panac_vInput_peak_747
ChrI	14754015	14754260	246	23.81	4.80358	2.42048	2.66973	AG_H3panac_vInput_peak_748
ChrI	14755340	14757035	1696	21.49	3.76044	2.18141	1.87382	AG_H3panac_vInput_peak_749
ChrI	14758945	14759601	657	23.29	3.34661	1.99353	1.56411	AG_H3panac_vInput_peak_750
ChrI	14770477	14770806	330	22.89	4.47915	2.35128	2.41985	AG_H3panac_vInput_peak_751
ChrI	14777777	14778330	554	31.29	10.1091	3.52327	7.13829	AG_H3panac_vInput_peak_752
ChrI	14798428	14799066	639	20.94	3.4563	2.09615	1.64462	AG_H3panac_vInput_peak_753
ChrI	14805757	14806202	446	20.7	4.01593	2.30658	2.06821	AG_H3panac_vInput_peak_754
ChrI	14838961	14839731	771	18.57	4.42918	2.53542	2.38007	AG_H3panac_vInput_peak_755
ChrI	14852613	14855247	2635	20.24	3.53543	2.14444	1.70253	AG_H3panac_vInput_peak_756
ChrI	14858381	14858964	584	19.62	3.51396	2.15687	1.69195	AG_H3panac_vInput_peak_757
ChrI	14892209	14892835	627	16.52	2.82922	2.0296	1.18561	AG_H3panac_vInput_peak_758
ChrI	14895426	14897683	2258	25.62	7.1238	2.85229	4.7336	AG_H3panac_vInput_peak_759
ChrI	14902712	14904707	1996	21.67	4.13591	2.26972	2.18034	AG_H3panac_vInput_peak_760
ChrI	14905775	14910458	4684	19.06	3.95638	2.31221	2.04784	AG_H3panac_vInput_peak_761
ChrI	14915532	14916968	1437	18.18	3.1587	2.08568	1.4263	AG_H3panac_vInput_peak_762
ChrI	14918146	14918779	634	18.34	2.96742	2.01845	1.28428	AG_H3panac_vInput_peak_763
ChrI	14924065	14924369	305	16.72	2.98835	2.08177	1.3035	AG_H3panac_vInput_peak_764
ChrI	14925926	14927378	1453	19.32	2.87559	1.95153	1.22014	AG_H3panac_vInput_peak_765
ChrI	14929718	14934278	4561	25.09	3.70644	2.04727	1.83633	AG_H3panac_vInput_peak_766
ChrI	14935998	14937267	1270	33.39	7.83794	2.74593	5.2276	AG_H3panac_vInput_peak_767
ChrI	14943821	14945281	1461	21.9	3.71781	2.14134	1.84374	AG_H3panac_vInput_peak_768
ChrI	14949806	14950109	304	21.8	3.72129	2.14523	1.85207	AG_H3panac_vInput_peak_769
ChrI	14951953	14952515	563	21.02	2.98401	1.94453	1.2962	AG_H3panac_vInput_peak_770
ChrI	14954366	14956476	2111	19.84	3.24406	2.06394	1.48456	AG_H3panac_vInput_peak_771
ChrI	14958650	14958915	266	21.14	3.12955	1.98751	1.39951	AG_H3panac_vInput_peak_772
ChrI	14987570	14990767	3198	25.13	7.82727	3.19828	5.22423	AG_H3panac_vInput_peak_773
ChrI	15001315	15001656	342	20.42	5.26029	2.70827	3.06111	AG_H3panac_vInput_peak_774
ChrI	15041252	15042326	1075	17.55	2.99591	2.0515	1.30629	AG_H3panac_vInput_peak_775
ChrI	15043403	15044063	661	17.25	3.1266	2.11467	1.40226	AG_H3panac_vInput_peak_776
ChrI	15045687	15047582	1896	21.95	4.17131	2.28007	2.19795	AG_H3panac_vInput_peak_777
ChrI	15051398	15052002	605	22.97	6.90514	3.04764	4.4529	AG_H3panac_vInput_peak_778
ChrI	15071453	15072505	1053	18.37	3.33203	2.15302	1.55035	AG_H3panac_vInput_peak_779
ChrI	15093185	15094395	1211	24.49	3.58517	2.02518	1.74728	AG_H3panac_vInput_peak_780
ChrI	15101273	15101850	578	18.64	2.80991	1.95081	1.17087	AG_H3panac_vInput_peak_781
ChrI	15108488	15110814	2327	19.87	3.47504	2.13913	1.66214	AG_H3panac_vInput_peak_782
ChrI	15115724	15116862	1139	17.51	3.27692	2.16183	1.50683	AG_H3panac_vInput_peak_783
ChrI	15125716	15129724	4009	26.96	6.97552	2.83203	4.50857	AG_H3panac_vInput_peak_784
ChrI	15140748	15141790	1043	20.73	4.71384	2.51241	2.623	AG_H3panac_vInput_peak_785
ChrI	15182256	15183454	1199	18.52	2.97508	2.01657	1.28963	AG_H3panac_vInput_peak_786
ChrI	15195394	15196063	670	21.36	4.57632	2.44377	2.50182	AG_H3panac_vInput_peak_787
ChrI	15218332	15219517	1186	18.83	3.01587	2.01754	1.31581	AG_H3panac_vInput_peak_788
ChrI	15222969	15223574	606	21.12	3.22335	2.01888	1.47016	AG_H3panac_vInput_peak_789
ChrI	15237933	15238456	524	16.36	3.32197	2.22812	1.53516	AG_H3panac_vInput_peak_790
ChrI	15247972	15249029	1058	18.76	4.53106	2.54516	2.48352	AG_H3panac_vInput_peak_791
ChrI	15254382	15255551	1170	18.25	3.59528	2.23719	1.75454	AG_H3panac_vInput_peak_792
ChrI	15280236	15281124	889	17.2	3.30488	2.18618	1.52494	AG_H3panac_vInput_peak_793
ChrI	15305905	15306606	702	22.46	6.63273	3.01864	4.1997	AG_H3panac_vInput_peak_794
ChrI	15352060	15352658	599	20.48	2.94774	1.94521	1.27213	AG_H3panac_vInput_peak_795
ChrI	15355874	15356145	272	16.52	3.23943	2.18587	1.48292	AG_H3panac_vInput_peak_796
ChrI	15364689	15366595	1907	22.75	3.78625	2.12585	1.90524	AG_H3panac_vInput_peak_797
ChrI	15368511	15372808	4298	21.93	3.62627	2.1129	1.78009	AG_H3panac_vInput_peak_798
ChrI	15374804	15376788	1985	21.69	4.14056	2.27884	2.17794	AG_H3panac_vInput_peak_799
ChrI	15380870	15381486	617	20.94	4.93983	2.57238	2.80433	AG_H3panac_vInput_peak_800
ChrI	15393811	15394771	961	21.25	3.77962	2.18789	1.88685	AG_H3panac_vInput_peak_801
ChrI	15508309	15509260	952	17.19	3.11112	2.1099	1.39055	AG_H3panac_vInput_peak_802
ChrI	15513986	15514416	431	16.58	3.4553	2.27103	1.63562	AG_H3panac_vInput_peak_803
ChrI	15522776	15523016	241	16.73	3.06106	2.10962	1.35066	AG_H3panac_vInput_peak_804
ChrI	15680867	15685093	4227	20.73	4.35304	2.38457	2.34677	AG_H3panac_vInput_peak_805
ChrI	15686111	15694520	8410	22.26	4.48289	2.37425	2.43984	AG_H3panac_vInput_peak_806
ChrI	15696411	15697432	1022	19.3	3.71911	2.23879	1.84537	AG_H3panac_vInput_peak_807
ChrI	15711992	15712218	227	16.77	3.06225	2.11006	1.35483	AG_H3panac_vInput_peak_808
ChrI	16185869	16186135	267	18.05	3.48056	2.21116	1.66517	AG_H3panac_vInput_peak_809
ChrI	16208323	16208715	393	17.8	3.36529	2.18033	1.57743	AG_H3panac_vInput_peak_810
ChrI	16259903	16260645	743	17.35	3.72884	2.33776	1.844	AG_H3panac_vInput_peak_811
ChrI	16304333	16306439	2107	19.66	3.24449	2.07203	1.49301	AG_H3panac_vInput_peak_812
ChrI	16307438	16309686	2249	21.35	3.69414	2.15129	1.8314	AG_H3panac_vInput_peak_813
ChrI	16311400	16313871	2472	20.1	3.42104	2.11296	1.61703	AG_H3panac_vInput_peak_814
ChrI	16324938	16325263	326	16.64	3.54051	2.29903	1.69909	AG_H3panac_vInput_peak_815
ChrI	16384870	16389720	4851	26.61	9.26535	3.36703	6.6604	AG_H3panac_vInput_peak_816
ChrI	16390974	16392810	1837	17.47	3.37899	2.20521	1.58391	AG_H3panac_vInput_peak_817
ChrI	16410715	16411253	539	18.02	2.9284	2.01205	1.25532	AG_H3panac_vInput_peak_818
ChrI	16413494	16415119	1626	20.01	3.47768	2.13619	1.66284	AG_H3panac_vInput_peak_819
ChrI	16416026	16418035	2010	20.77	3.40899	2.08487	1.60964	AG_H3panac_vInput_peak_820
ChrI	16424132	16426057	1926	19.05	3.72477	2.24503	1.85407	AG_H3panac_vInput_peak_821
ChrI	16427790	16428064	275	18.43	3.73746	2.28922	1.8578	AG_H3panac_vInput_peak_822
ChrI	16437060	16442827	5768	21.31	3.66986	2.14717	1.81136	AG_H3panac_vInput_peak_823
ChrI	16494724	16495871	1148	15.8	3.00674	2.12778	1.30725	AG_H3panac_vInput_peak_824
ChrI	16504963	16505236	274	18.52	4.42426	2.54426	2.36815	AG_H3panac_vInput_peak_825
ChrI	16668710	16669639	930	20.14	4.12514	2.34453	2.15442	AG_H3panac_vInput_peak_826
ChrI	16685997	16687107	1111	18.05	2.92256	2.01151	1.24956	AG_H3panac_vInput_peak_827
ChrI	16689155	16690100	946	18.93	2.91345	1.97919	1.24311	AG_H3panac_vInput_peak_828
ChrI	16722157	16722835	679	16.03	2.96202	2.09966	1.27606	AG_H3panac_vInput_peak_829
ChrI	16734612	16736879	2268	17.81	3.83727	2.33994	1.94608	AG_H3panac_vInput_peak_830
ChrI	16796139	16797693	1555	27.81	7.17007	2.91182	4.61496	AG_H3panac_vInput_peak_831
ChrI	16806428	16809188	2761	23.59	4.80467	2.39593	2.70288	AG_H3panac_vInput_peak_832
ChrI	16810208	16814102	3895	24.54	4.63287	2.30801	2.56949	AG_H3panac_vInput_peak_833
ChrI	16816052	16823391	7340	22.35	4.01471	2.20168	2.08827	AG_H3panac_vInput_peak_834
ChrI	16824899	16833287	8389	23.4	4.20893	2.24136	2.22695	AG_H3panac_vInput_peak_835
ChrI	16836021	16838368	2348	20.34	3.68146	2.18825	1.81601	AG_H3panac_vInput_peak_836
ChrI	16840976	16841824	849	19.17	3.58738	2.20482	1.74242	AG_H3panac_vInput_peak_837
ChrI	16842940	16844221	1282	22.68	4.54887	2.35248	2.50969	AG_H3panac_vInput_peak_838
ChrI	16871283	16875435	4153	22.95	5.62201	2.68387	3.3498	AG_H3panac_vInput_peak_839
ChrI	16893378	16893688	311	22.18	3.34299	2.02277	1.56007	AG_H3panac_vInput_peak_840
ChrI	16901443	16905521	4079	23.91	3.57618	2.04359	1.73452	AG_H3panac_vInput_peak_841
ChrI	16909986	16910802	817	17.55	2.77609	1.97253	1.1456	AG_H3panac_vInput_peak_842
ChrI	16920451	16921072	622	18.5	3.65909	2.25891	1.79557	AG_H3panac_vInput_peak_843
ChrI	16922588	16923417	830	16.14	2.99148	2.10635	1.29995	AG_H3panac_vInput_peak_844
ChrI	16924379	16925124	746	18.95	3.03187	2.02534	1.3306	AG_H3panac_vInput_peak_845
ChrI	16927437	16931634	4198	18.48	3.47644	2.18896	1.66074	AG_H3panac_vInput_peak_846
ChrI	16932835	16933929	1095	20.38	3.6339	2.17882	1.77815	AG_H3panac_vInput_peak_847
ChrI	16960369	16960730	362	16	2.88386	2.07064	1.22249	AG_H3panac_vInput_peak_848
ChrI	16973268	16973863	596	20.93	2.81522	1.89069	1.17257	AG_H3panac_vInput_peak_849
ChrI	16980924	16981253	330	18.22	3.60632	2.24721	1.75803	AG_H3panac_vInput_peak_850
ChrI	16987332	16990103	2772	15.94	3.06039	2.14381	1.34593	AG_H3panac_vInput_peak_851
ChrI	17021264	17022022	759	17.32	2.83168	2.00194	1.19016	AG_H3panac_vInput_peak_852
ChrI	17025992	17027014	1023	20.59	3.34945	2.07618	1.56186	AG_H3panac_vInput_peak_853
ChrI	17039749	17040634	886	22.18	3.1458	1.96658	1.41283	AG_H3panac_vInput_peak_854
ChrI	17166075	17166307	233	19.32	3.57154	2.19898	1.72962	AG_H3panac_vInput_peak_855
ChrI	17167290	17170365	3076	23.1	4.92697	2.46513	2.80055	AG_H3panac_vInput_peak_856
ChrI	17198949	17199191	243	17.71	3.30333	2.16355	1.52706	AG_H3panac_vInput_peak_857
ChrI	17208855	17209417	563	26.83	5.5039	2.47759	3.25042	AG_H3panac_vInput_peak_858
ChrI	17245509	17246415	907	18.87	3.34383	2.12668	1.56152	AG_H3panac_vInput_peak_859
ChrI	17273738	17274076	339	21.1	3.9902	2.26772	2.05002	AG_H3panac_vInput_peak_860
ChrI	17292538	17293172	635	17.93	2.8893	2.00504	1.2219	AG_H3panac_vInput_peak_861
ChrI	17294813	17296114	1302	19.95	3.69117	2.20887	1.8199	AG_H3panac_vInput_peak_862
ChrI	17305436	17306086	651	16.06	2.64049	1.97078	1.05328	AG_H3panac_vInput_peak_863
ChrI	17332663	17333410	748	20.53	3.12128	2.0016	1.40071	AG_H3panac_vInput_peak_864
ChrI	17339400	17339674	275	19.3	2.67252	1.88421	1.07489	AG_H3panac_vInput_peak_865
ChrI	17342218	17342575	358	18.53	4.15023	2.42799	2.17325	AG_H3panac_vInput_peak_866
ChrI	17354618	17354893	276	20.59	2.80765	1.89731	1.17133	AG_H3panac_vInput_peak_867
ChrI	17355895	17356362	468	17.46	3.1421	2.11434	1.41046	AG_H3panac_vInput_peak_868
ChrI	17491871	17493815	1945	21.95	4.40082	2.34427	2.38102	AG_H3panac_vInput_peak_869
ChrI	17510450	17513402	2953	23.61	4.56968	2.31862	2.52602	AG_H3panac_vInput_peak_870
ChrI	17526078	17526421	344	17.4	3.40962	2.21928	1.60523	AG_H3panac_vInput_peak_871
ChrI	17536496	17536752	257	17.57	3.54077	2.25414	1.70755	AG_H3panac_vInput_peak_872
ChrI	17549347	17551135	1789	20.84	3.97778	2.27834	2.04165	AG_H3panac_vInput_peak_873
ChrI	17566026	17570061	4036	21.01	4.3894	2.39264	2.36547	AG_H3panac_vInput_peak_874
ChrI	17573021	17573562	542	18.81	4.16656	2.41886	2.18633	AG_H3panac_vInput_peak_875
ChrI	17582510	17583355	846	27.85	7.56535	2.99848	4.97536	AG_H3panac_vInput_peak_876
ChrI	17584345	17584886	542	18.12	3.15782	2.09366	1.41853	AG_H3panac_vInput_peak_877
ChrI	17586887	17588637	1751	22.98	4.81516	2.44817	2.69065	AG_H3panac_vInput_peak_878
ChrI	17605562	17606502	941	20.7	3.87993	2.24662	1.96491	AG_H3panac_vInput_peak_879
ChrI	17607465	17608301	837	17.57	2.90261	2.01968	1.23876	AG_H3panac_vInput_peak_880
ChrI	17609233	17609464	232	22.02	4.02747	2.2482	2.07138	AG_H3panac_vInput_peak_881
ChrI	17631184	17632333	1150	19.41	3.43943	2.14959	1.63085	AG_H3panac_vInput_peak_882
ChrI	17636209	17640962	4754	20.43	4.06164	2.31452	2.10842	AG_H3panac_vInput_peak_883
ChrI	17645600	17645961	362	20.19	3.25362	2.05444	1.49672	AG_H3panac_vInput_peak_884
ChrI	17715186	17715474	289	18.22	3.49027	2.20797	1.67086	AG_H3panac_vInput_peak_885
ChrI	17763912	17764811	900	18.58	3.24909	2.10759	1.48953	AG_H3panac_vInput_peak_886
ChrI	17815166	17815655	490	17.72	3.68069	2.29413	1.81328	AG_H3panac_vInput_peak_887
ChrI	17827905	17829322	1418	20.54	4.22448	2.37868	2.2385	AG_H3panac_vInput_peak_888
ChrI	17859785	17860456	672	17.69	2.89612	2.01257	1.23235	AG_H3panac_vInput_peak_889
ChrI	17886480	17888982	2503	19.5	3.43235	2.14279	1.63058	AG_H3panac_vInput_peak_890
ChrI	17890569	17891311	743	16.48	3.47012	2.28013	1.64391	AG_H3panac_vInput_peak_891
ChrI	17952528	17953171	644	20.86	3.52109	2.11781	1.69296	AG_H3panac_vInput_peak_892
ChrI	17965842	17966292	451	17.81	2.80585	1.97576	1.16591	AG_H3panac_vInput_peak_893
ChrI	17967465	17967699	235	18.77	3.80951	2.29633	1.9106	AG_H3panac_vInput_peak_894
ChrI	17972306	17973376	1071	25.29	3.98182	2.12779	2.04631	AG_H3panac_vInput_peak_895
ChrI	17991849	17992509	661	25.7	5.87646	2.62794	3.55237	AG_H3panac_vInput_peak_896
ChrI	18021234	18022172	939	22.85	5.14886	2.55091	2.96135	AG_H3panac_vInput_peak_897
ChrI	18074862	18076001	1140	22.71	3.80706	2.15612	1.91063	AG_H3panac_vInput_peak_898
ChrI	18077470	18077734	265	16.52	3.48333	2.28435	1.65323	AG_H3panac_vInput_peak_899
ChrI	18091372	18091980	609	21.6	3.69543	2.14944	1.82558	AG_H3panac_vInput_peak_900
ChrI	18125782	18126927	1146	24	7.33315	3.17151	4.76003	AG_H3panac_vInput_peak_901
ChrI	18148839	18149447	609	26.57	8.71655	3.36414	5.98831	AG_H3panac_vInput_peak_902
ChrI	18155601	18156463	863	24.29	5.62833	2.62196	3.35528	AG_H3panac_vInput_peak_903
ChrI	18181296	18181909	614	17.6	3.06731	2.08274	1.35845	AG_H3panac_vInput_peak_904
ChrI	18193321	18193947	627	21.78	5.69978	2.79071	3.40487	AG_H3panac_vInput_peak_905
ChrI	18230338	18231747	1410	20.64	4.86191	2.56556	2.74552	AG_H3panac_vInput_peak_906
ChrI	18236486	18241438	4953	23.44	4.78769	2.39092	2.69985	AG_H3panac_vInput_peak_907
ChrI	18242484	18244214	1731	19.56	3.00495	1.99529	1.3124	AG_H3panac_vInput_peak_908
ChrI	18265781	18266932	1152	21.31	2.72649	1.86283	1.115	AG_H3panac_vInput_peak_909
ChrI	18270879	18271884	1006	17.38	3.15896	2.12069	1.4251	AG_H3panac_vInput_peak_910
ChrI	18296640	18297191	552	21.53	4.13114	2.28017	2.16631	AG_H3panac_vInput_peak_911
ChrI	18298730	18300613	1884	18.31	2.87086	1.98529	1.21516	AG_H3panac_vInput_peak_912
ChrI	18437565	18437833	269	21.84	3.42106	2.05501	1.62021	AG_H3panac_vInput_peak_913
ChrI	18440451	18441802	1352	21.44	4.03697	2.27254	2.08403	AG_H3panac_vInput_peak_914
ChrI	18448818	18449347	530	17.36	2.68375	1.94469	1.08281	AG_H3panac_vInput_peak_915
ChrI	18461753	18464886	3134	21.85	4.87905	2.50421	2.75841	AG_H3panac_vInput_peak_916
ChrI	18468497	18468756	260	16.05	3.22526	2.20262	1.47738	AG_H3panac_vInput_peak_917
ChrI	18487023	18493665	6643	24.98	4.5569	2.27504	2.50736	AG_H3panac_vInput_peak_918
ChrI	18505285	18507712	2428	18.77	3.4558	2.17374	1.64507	AG_H3panac_vInput_peak_919
ChrI	18580139	18581594	1456	21.25	5.30635	2.65996	3.1092	AG_H3panac_vInput_peak_920
ChrI	18615209	18615533	325	17.11	3.16078	2.13543	1.42476	AG_H3panac_vInput_peak_921
ChrI	18641388	18643802	2415	29.06	7.84178	3.01463	5.19617	AG_H3panac_vInput_peak_922
ChrI	18657930	18658204	275	16	2.64954	1.9766	1.06298	AG_H3panac_vInput_peak_923
ChrI	18671945	18675194	3250	26.75	9.84465	3.45337	7.22121	AG_H3panac_vInput_peak_924
ChrI	18686471	18686850	380	18.01	2.85512	1.98848	1.20526	AG_H3panac_vInput_peak_925
ChrI	18703440	18704316	877	18.18	2.97861	2.02818	1.29051	AG_H3panac_vInput_peak_926
ChrI	18857627	18858344	718	16.74	2.68026	1.96368	1.08029	AG_H3panac_vInput_peak_927
ChrI	18871878	18873851	1974	18.9	3.80376	2.28949	1.91669	AG_H3panac_vInput_peak_928
ChrI	18908418	18910208	1791	22.02	4.73509	2.42775	2.66478	AG_H3panac_vInput_peak_929
ChrI	18911401	18912108	708	21.97	3.03069	1.93179	1.33096	AG_H3panac_vInput_peak_930
ChrI	18928698	18929464	767	20.75	5.36565	2.68966	3.17459	AG_H3panac_vInput_peak_931
ChrI	18965697	18966153	457	18.87	3.94313	2.34427	2.01512	AG_H3panac_vInput_peak_932
ChrI	18995910	18996276	367	16.61	3.25858	2.19568	1.48778	AG_H3panac_vInput_peak_933
ChrI	19045888	19047749	1862	17.54	3.01472	2.06509	1.31817	AG_H3panac_vInput_peak_934
ChrI	19062294	19064092	1799	18.38	3.31544	2.1384	1.54023	AG_H3panac_vInput_peak_935
ChrI	19066003	19067087	1085	21.08	3.68212	2.16112	1.81627	AG_H3panac_vInput_peak_936
ChrI	19070823	19071267	445	18.95	3.60784	2.21867	1.7621	AG_H3panac_vInput_peak_937
ChrI	19155137	19155633	497	17.59	3.01659	2.06171	1.31748	AG_H3panac_vInput_peak_938
ChrI	19230750	19230983	234	17.54	3.72733	2.32724	1.84474	AG_H3panac_vInput_peak_939
ChrI	19247869	19248707	839	21.65	3.551	2.09475	1.7207	AG_H3panac_vInput_peak_940
ChrI	19289552	19290382	831	18.29	2.79908	1.95993	1.16248	AG_H3panac_vInput_peak_941
ChrI	19385591	19385827	237	23.94	3.79484	2.11804	1.90207	AG_H3panac_vInput_peak_942
ChrI	19432289	19433189	901	17.58	3.15575	2.11446	1.42107	AG_H3panac_vInput_peak_943
ChrI	19462806	19463629	824	15.7	3.11658	2.17659	1.38112	AG_H3panac_vInput_peak_944
ChrI	19466805	19467358	554	18.26	3.53203	2.22474	1.69824	AG_H3panac_vInput_peak_945
ChrI	19487425	19488478	1054	17.68	3.69943	2.30568	1.83329	AG_H3panac_vInput_peak_946
ChrI	19551983	19552756	774	28.75	10.814	3.84731	7.82088	AG_H3panac_vInput_peak_947
ChrI	19581514	19581861	348	23.2	3.92693	2.16433	2.00056	AG_H3panac_vInput_peak_948
ChrI	19583220	19591964	8745	19.51	3.73931	2.234	1.86557	AG_H3panac_vInput_peak_949
ChrI	19594231	19595793	1563	19.71	3.76258	2.23636	1.88058	AG_H3panac_vInput_peak_950
ChrI	19611849	19612414	566	16.58	3.21485	2.1791	1.46065	AG_H3panac_vInput_peak_951
ChrI	19658070	19658923	854	18.74	3.16868	2.07588	1.42656	AG_H3panac_vInput_peak_952
ChrI	19689170	19689442	273	17.43	3.05595	2.0829	1.34522	AG_H3panac_vInput_peak_953
ChrI	19691775	19692331	557	19.17	3.44955	2.15665	1.64063	AG_H3panac_vInput_peak_954
ChrI	19753908	19754139	232	16.37	2.96601	2.08769	1.27707	AG_H3panac_vInput_peak_955
ChrI	19778141	19783529	5389	18.55	4.10097	2.39592	2.15602	AG_H3panac_vInput_peak_956
ChrI	19786553	19788363	1811	20.86	3.49664	2.1091	1.68374	AG_H3panac_vInput_peak_957
ChrI	19812349	19812660	312	17.46	3.12367	2.10354	1.39975	AG_H3panac_vInput_peak_958
ChrI	19819450	19819958	509	16.89	2.83775	2.02011	1.18977	AG_H3panac_vInput_peak_959
ChrI	19833209	19837942	4734	23.48	4.58905	2.34626	2.52502	AG_H3panac_vInput_peak_960
ChrI	19841149	19843470	2322	22.84	5.06213	2.50733	2.91009	AG_H3panac_vInput_peak_961
ChrI	19870276	19872104	1829	20.59	3.87796	2.23589	1.96922	AG_H3panac_vInput_peak_962
ChrI	19875480	19876564	1085	21.24	3.55944	2.11565	1.72427	AG_H3panac_vInput_peak_963
ChrI	19891011	19891608	598	15.36	2.83113	2.07467	1.17949	AG_H3panac_vInput_peak_964
ChrI	19912172	19916644	4473	23.08	5.50443	2.58489	3.29988	AG_H3panac_vInput_peak_965
ChrI	20113580	20114069	490	16.77	3.40553	2.23966	1.60271	AG_H3panac_vInput_peak_966
ChrI	20213648	20214527	880	21.08	3.64134	2.15134	1.78438	AG_H3panac_vInput_peak_967
ChrI	20218795	20219815	1021	17.76	3.18811	2.12084	1.44115	AG_H3panac_vInput_peak_968
ChrI	20276960	20278399	1440	16.23	2.9987	2.10805	1.30627	AG_H3panac_vInput_peak_969
ChrI	20279607	20280030	424	20.47	5.30672	2.75249	3.07591	AG_H3panac_vInput_peak_970
ChrI	20301385	20301610	226	16.62	3.52699	2.29824	1.68313	AG_H3panac_vInput_peak_971
ChrI	20376270	20376920	651	20.19	5.0315	2.65416	2.86497	AG_H3panac_vInput_peak_972
ChrI	20389849	20390472	624	19.44	3.328	2.10834	1.54506	AG_H3panac_vInput_peak_973
ChrI	20391569	20392102	534	17.97	2.91381	2.00839	1.24976	AG_H3panac_vInput_peak_974
ChrI	20405389	20406694	1306	21.45	4.91868	2.53512	2.78668	AG_H3panac_vInput_peak_975
ChrI	20428517	20429559	1043	19.09	4.11602	2.39693	2.14307	AG_H3panac_vInput_peak_976
ChrI	20443698	20445902	2205	18.83	3.22802	2.09537	1.47316	AG_H3panac_vInput_peak_977
ChrI	20460844	20461073	230	15	2.6926	2.03104	1.08878	AG_H3panac_vInput_peak_978
ChrI	20463969	20464538	570	19.2	2.89456	1.96595	1.23187	AG_H3panac_vInput_peak_979
ChrI	20465946	20466382	437	17.83	3.0332	2.05935	1.33385	AG_H3panac_vInput_peak_980
ChrI	20474578	20476449	1872	19.78	3.2442	2.06652	1.48703	AG_H3panac_vInput_peak_981
ChrI	20594080	20594733	654	15.77	3.13293	2.17853	1.39805	AG_H3panac_vInput_peak_982
ChrI	20638906	20639877	972	17.35	3.60537	2.29227	1.7548	AG_H3panac_vInput_peak_983
ChrI	20643877	20645658	1782	19.05	3.24553	2.08832	1.49182	AG_H3panac_vInput_peak_984
ChrI	20667930	20668837	908	15.43	2.80058	2.05964	1.16392	AG_H3panac_vInput_peak_985
ChrI	20676575	20678111	1537	21.58	4.36397	2.36412	2.34336	AG_H3panac_vInput_peak_986
ChrI	20709278	20711342	2065	21.61	3.65899	2.13429	1.8015	AG_H3panac_vInput_peak_987
ChrI	20713233	20714517	1285	22.66	3.54754	2.07494	1.71291	AG_H3panac_vInput_peak_988
ChrI	20733852	20734256	405	21.03	3.66937	2.1597	1.80662	AG_H3panac_vInput_peak_989
ChrI	20738527	20739037	511	21.05	2.91313	1.92043	1.24469	AG_H3panac_vInput_peak_990
ChrI	20741222	20741788	567	18.24	3.12264	2.07235	1.39828	AG_H3panac_vInput_peak_991
ChrI	20764435	20765133	699	22.57	3.2809	1.99491	1.51193	AG_H3panac_vInput_peak_992
ChrI	20771000	20771603	604	15.87	2.86268	2.06342	1.21077	AG_H3panac_vInput_peak_993
ChrI	20813042	20814212	1171	16.45	3.33163	2.22571	1.54614	AG_H3panac_vInput_peak_994
ChrI	20824265	20824712	448	29.51	6.19258	2.56824	3.81421	AG_H3panac_vInput_peak_995
ChrI	20826031	20827824	1794	21.35	4.59962	2.42971	2.54258	AG_H3panac_vInput_peak_996
ChrI	20839857	20840531	675	17.51	3.51691	2.24767	1.68958	AG_H3panac_vInput_peak_997
ChrI	20847967	20848713	747	17.7	2.90562	2.0159	1.2368	AG_H3panac_vInput_peak_998
ChrI	20850560	20851353	794	15.64	2.75879	2.03408	1.14072	AG_H3panac_vInput_peak_999
ChrI	20901311	20902570	1260	20.86	5.64576	2.81559	3.36572	AG_H3panac_vInput_peak_1000
ChrI	20912034	20912611	578	20.68	5.64941	2.82774	3.36283	AG_H3panac_vInput_peak_1001
ChrI	20913843	20914548	706	15	2.77837	2.06703	1.14935	AG_H3panac_vInput_peak_1002
ChrI	20973680	20974582	903	17.63	3.92553	2.39626	1.9935	AG_H3panac_vInput_peak_1003
ChrI	21070252	21071679	1428	23.52	6.21527	2.85911	3.82667	AG_H3panac_vInput_peak_1004
ChrI	21088495	21089362	868	19.47	4.1134	2.36261	2.15085	AG_H3panac_vInput_peak_1005
ChrI	21096811	21098004	1194	17.14	3.69587	2.32915	1.82445	AG_H3panac_vInput_peak_1006
ChrI	21102020	21102888	869	17.26	2.8288	2.01379	1.18114	AG_H3panac_vInput_peak_1007
ChrI	21128982	21129896	915	17.81	4.14317	2.45252	2.1719	AG_H3panac_vInput_peak_1008
ChrI	21154572	21154989	418	18.26	3.23594	2.11706	1.47618	AG_H3panac_vInput_peak_1009
ChrI	21167949	21171424	3476	20.64	4.78355	2.5056	2.71246	AG_H3panac_vInput_peak_1010
ChrI	21182641	21182870	230	16.37	3.15131	2.15033	1.42368	AG_H3panac_vInput_peak_1011
ChrI	21209197	21209659	463	16.53	3.46624	2.27256	1.6458	AG_H3panac_vInput_peak_1012
ChrI	21214345	21215181	837	17.28	3.17423	2.13085	1.43369	AG_H3panac_vInput_peak_1013
ChrI	21227268	21228387	1120	21.4	3.62182	2.12623	1.77384	AG_H3panac_vInput_peak_1014
ChrI	21237410	21244003	6594	18.49	3.98841	2.36506	2.05623	AG_H3panac_vInput_peak_1015
ChrI	21246358	21247383	1026	19.96	3.38949	2.10839	1.59312	AG_H3panac_vInput_peak_1016
ChrI	21260466	21262636	2171	19.85	4.67554	2.54936	2.58955	AG_H3panac_vInput_peak_1017
ChrI	21272412	21274047	1636	20.2	3.76897	2.23123	1.8817	AG_H3panac_vInput_peak_1018
ChrI	21285909	21286468	560	20.96	5.44303	2.76978	3.1834	AG_H3panac_vInput_peak_1019
ChrI	21302913	21303670	758	22.17	5.69009	2.76044	3.40314	AG_H3panac_vInput_peak_1020
ChrI	21311592	21312120	529	19.81	4.61127	2.53823	2.531	AG_H3panac_vInput_peak_1021
ChrI	21345812	21346061	250	18.56	4.23823	2.47184	2.23275	AG_H3panac_vInput_peak_1022
ChrI	21369078	21372481	3404	19.25	3.3213	2.10769	1.54477	AG_H3panac_vInput_peak_1023
ChrI	21373741	21374721	981	17.24	3.07096	2.09328	1.3616	AG_H3panac_vInput_peak_1024
ChrI	21388583	21388816	234	20.92	4.06144	2.29313	2.10365	AG_H3panac_vInput_peak_1025
ChrI	21394773	21395020	248	19.22	2.93963	1.97897	1.26528	AG_H3panac_vInput_peak_1026
ChrI	21414544	21415667	1124	18.47	3.47447	2.19494	1.65735	AG_H3panac_vInput_peak_1027
ChrI	21450903	21453001	2099	19.07	4.18661	2.42241	2.1978	AG_H3panac_vInput_peak_1028
ChrI	21466373	21469175	2803	20.16	3.71609	2.20435	1.84449	AG_H3panac_vInput_peak_1029
ChrI	21471271	21471843	573	21.42	3.42598	2.07378	1.6211	AG_H3panac_vInput_peak_1030
ChrI	21568718	21569121	404	18.98	3.66748	2.24309	1.79588	AG_H3panac_vInput_peak_1031
ChrI	21586584	21589114	2531	21.53	4.27832	2.32858	2.27808	AG_H3panac_vInput_peak_1032
ChrI	21599524	21604216	4693	20.75	4.64146	2.44697	2.61064	AG_H3panac_vInput_peak_1033
ChrI	21605374	21608884	3511	18.63	3.10962	2.06176	1.38696	AG_H3panac_vInput_peak_1034
ChrI	21609949	21611059	1111	19.26	4.61733	2.55851	2.53982	AG_H3panac_vInput_peak_1035
ChrI	21614803	21615118	316	16.54	3.31574	2.21615	1.5354	AG_H3panac_vInput_peak_1036
ChrI	21629098	21629512	415	17.86	3.71221	2.30436	1.84255	AG_H3panac_vInput_peak_1037
ChrI	21658313	21660611	2299	22.39	5.75516	2.7313	3.50767	AG_H3panac_vInput_peak_1038
ChrI	21707318	21707632	315	22.85	6.73176	3.08193	4.22753	AG_H3panac_vInput_peak_1039
ChrI	21722752	21723444	693	17	2.86024	2.02415	1.20172	AG_H3panac_vInput_peak_1040
ChrI	21754336	21754865	530	21.92	5.14349	2.59431	2.96022	AG_H3panac_vInput_peak_1041
ChrI	21796044	21798348	2305	23.58	5.19074	2.50851	3.03662	AG_H3panac_vInput_peak_1042
ChrI	21824565	21825823	1259	23.61	4.54322	2.33336	2.48071	AG_H3panac_vInput_peak_1043
ChrI	21846247	21849471	3225	19.01	3.436	2.15848	1.6304	AG_H3panac_vInput_peak_1044
ChrI	21853338	21854133	796	18.79	2.74996	1.92612	1.12737	AG_H3panac_vInput_peak_1045
ChrI	21863648	21864208	561	16.97	2.89686	2.03632	1.23253	AG_H3panac_vInput_peak_1046
ChrI	21876643	21877465	823	22.81	4.29698	2.2892	2.28681	AG_H3panac_vInput_peak_1047
ChrI	21916550	21916854	305	18.16	3.28538	2.13888	1.51221	AG_H3panac_vInput_peak_1048
ChrI	21923315	21923813	499	17.4	3.35774	2.19759	1.57008	AG_H3panac_vInput_peak_1049
ChrI	21934567	21934940	374	18.89	2.92236	1.98383	1.2539	AG_H3panac_vInput_peak_1050
ChrI	21941044	21945796	4753	18.22	3.15329	2.08446	1.42622	AG_H3panac_vInput_peak_1051
ChrI	21973574	21974223	650	21.88	3.63491	2.12362	1.78361	AG_H3panac_vInput_peak_1052
ChrI	21993983	21996077	2095	17.56	3.20746	2.13297	1.46214	AG_H3panac_vInput_peak_1053
ChrI	22000233	22001708	1476	18.14	2.85682	1.98952	1.20416	AG_H3panac_vInput_peak_1054
ChrI	22053101	22055829	2729	20.1	4.27696	2.38415	2.2882	AG_H3panac_vInput_peak_1055
ChrI	22061554	22062977	1424	16.69	3.03157	2.1018	1.33001	AG_H3panac_vInput_peak_1056
ChrI	22120907	22122024	1118	20.54	3.51701	2.12941	1.69538	AG_H3panac_vInput_peak_1057
ChrI	22139180	22139675	496	18.44	2.97975	2.02276	1.29219	AG_H3panac_vInput_peak_1058
ChrI	22147719	22148940	1222	21.34	3.2337	2.00883	1.48138	AG_H3panac_vInput_peak_1059
ChrI	22163877	22164437	561	18.57	3.65088	2.2476	1.79204	AG_H3panac_vInput_peak_1060
ChrI	22338834	22339180	347	15.24	2.88908	2.10288	1.2246	AG_H3panac_vInput_peak_1061
ChrI	22341153	22342914	1762	19.4	3.35421	2.11355	1.56955	AG_H3panac_vInput_peak_1062
ChrI	22350063	22351851	1789	19.68	3.79858	2.28261	1.89955	AG_H3panac_vInput_peak_1063
ChrI	22382178	22383544	1367	18.98	4.40916	2.47984	2.39045	AG_H3panac_vInput_peak_1064
ChrI	22419077	22419544	468	18.41	3.38781	2.16379	1.59649	AG_H3panac_vInput_peak_1065
ChrI	22423553	22426216	2664	18.82	3.55256	2.206	1.7166	AG_H3panac_vInput_peak_1066
ChrI	22432954	22433388	435	21.12	3.06234	1.96631	1.35408	AG_H3panac_vInput_peak_1067
ChrI	22441934	22442431	498	17.43	3.40881	2.21262	1.60478	AG_H3panac_vInput_peak_1068
ChrI	22448443	22455808	7366	19.81	3.5163	2.14752	1.69809	AG_H3panac_vInput_peak_1069
ChrI	22475943	22476194	252	20.61	2.905	1.92735	1.23988	AG_H3panac_vInput_peak_1070
ChrI	22478601	22478890	290	19.23	4.63519	2.57554	2.54907	AG_H3panac_vInput_peak_1071
ChrI	22517313	22517684	372	19.36	4.52007	2.53014	2.45298	AG_H3panac_vInput_peak_1072
ChrI	22604477	22604715	239	18.96	3.01789	2.01506	1.31889	AG_H3panac_vInput_peak_1073
ChrI	22618167	22619623	1457	21.65	4.53701	2.38733	2.49314	AG_H3panac_vInput_peak_1074
ChrI	22621302	22622587	1286	20.96	5.21838	2.68157	3.01126	AG_H3panac_vInput_peak_1075
ChrI	22624353	22625182	830	17.37	3.37656	2.20615	1.58184	AG_H3panac_vInput_peak_1076
ChrI	22626931	22628408	1478	20.29	3.54493	2.14597	1.71222	AG_H3panac_vInput_peak_1077
ChrI	22666119	22666351	233	15.12	2.87502	2.10205	1.21078	AG_H3panac_vInput_peak_1078
ChrI	22684230	22684525	296	18.49	4.06477	2.39937	2.10652	AG_H3panac_vInput_peak_1079
ChrI	22708008	22708819	812	17.64	3.69106	2.30081	1.82703	AG_H3panac_vInput_peak_1080
ChrI	22738287	22738545	259	19.25	4.02134	2.35198	2.07287	AG_H3panac_vInput_peak_1081
ChrI	22826037	22827948	1912	19.6	3.14746	2.04155	1.41492	AG_H3panac_vInput_peak_1082
ChrI	22954442	22954912	471	17.9	4.16306	2.45284	2.19155	AG_H3panac_vInput_peak_1083
ChrI	22984631	22985847	1217	17.26	3.17759	2.1324	1.43896	AG_H3panac_vInput_peak_1084
ChrI	23032999	23034892	1894	20.95	4.41688	2.41427	2.3821	AG_H3panac_vInput_peak_1085
ChrI	23041850	23042713	864	21.13	4.64779	2.47549	2.5656	AG_H3panac_vInput_peak_1086
ChrI	23044785	23045705	921	17.12	3.14546	2.12499	1.41589	AG_H3panac_vInput_peak_1087
ChrI	23054561	23061208	6648	18.95	3.21472	2.0833	1.46535	AG_H3panac_vInput_peak_1088
ChrI	23137196	23138623	1428	23.46	6.13608	2.82607	3.77056	AG_H3panac_vInput_peak_1089
ChrI	23144152	23145092	941	17.38	3.84502	2.37853	1.93452	AG_H3panac_vInput_peak_1090
ChrI	23214016	23214520	505	20.23	4.18525	2.35744	2.20136	AG_H3panac_vInput_peak_1091
ChrI	23262444	23262975	532	20.04	2.743	1.89173	1.12439	AG_H3panac_vInput_peak_1092
ChrI	23279304	23281788	2485	16.45	3.12345	2.14788	1.39382	AG_H3panac_vInput_peak_1093
ChrI	23312596	23315847	3252	22.73	5.64	2.68394	3.38454	AG_H3panac_vInput_peak_1094
ChrI	23325330	23326921	1592	18.97	3.08383	2.03429	1.37013	AG_H3panac_vInput_peak_1095
ChrI	23332823	23338564	5742	23.43	3.99232	2.17503	2.0552	AG_H3panac_vInput_peak_1096
ChrI	23390124	23390444	321	20.1	3.93132	2.28675	2.00278	AG_H3panac_vInput_peak_1097
ChrI	23393651	23394103	453	23.4	3.55681	2.04308	1.72781	AG_H3panac_vInput_peak_1098
ChrI	23396028	23409050	13023	25.02	4.50087	2.25612	2.46626	AG_H3panac_vInput_peak_1099
ChrI	23411131	23412116	986	19.38	3.05291	2.01296	1.3413	AG_H3panac_vInput_peak_1100
ChrI	23413173	23413536	364	19.38	3.34889	2.11267	1.5624	AG_H3panac_vInput_peak_1101
ChrI	23418010	23419669	1660	19.53	3.33594	2.10586	1.55458	AG_H3panac_vInput_peak_1102
ChrI	23420708	23421547	840	21.84	3.51883	2.086	1.69151	AG_H3panac_vInput_peak_1103
ChrI	23444458	23446340	1883	20.53	3.5526	2.14377	1.71709	AG_H3panac_vInput_peak_1104
ChrI	23450865	23451642	778	20.36	4.05654	2.30833	2.10935	AG_H3panac_vInput_peak_1105
ChrI	23453328	23455777	2450	20.19	3.35471	2.08526	1.57168	AG_H3panac_vInput_peak_1106
ChrI	23460541	23463314	2774	19.38	3.37412	2.12377	1.58458	AG_H3panac_vInput_peak_1107
ChrI	23532603	23533736	1134	24.04	6.38567	2.81943	4.01808	AG_H3panac_vInput_peak_1108
ChrI	23557686	23558027	342	19.55	4.11633	2.37886	2.15385	AG_H3panac_vInput_peak_1109
ChrI	23569050	23569740	691	16.27	2.64146	1.96447	1.05628	AG_H3panac_vInput_peak_1110
ChrI	23588960	23589436	477	25.65	5.60556	2.51705	3.37248	AG_H3panac_vInput_peak_1111
ChrI	23620784	23622309	1526	15.15	2.71177	2.0329	1.10522	AG_H3panac_vInput_peak_1112
ChrI	23655949	23656246	298	23.08	2.64359	1.79434	1.05786	AG_H3panac_vInput_peak_1113
ChrI	23672183	23673298	1116	20.71	3.1462	2.0019	1.4141	AG_H3panac_vInput_peak_1114
ChrI	23717433	23718689	1257	20.45	4.24811	2.3704	2.25509	AG_H3panac_vInput_peak_1115
ChrI	23751463	23755065	3603	24.43	5.61178	2.58334	3.3784	AG_H3panac_vInput_peak_1116
ChrI	23812915	23814920	2006	16.11	3.10077	2.1505	1.38078	AG_H3panac_vInput_peak_1117
ChrI	23825409	23825660	252	15.21	2.80564	2.06928	1.17463	AG_H3panac_vInput_peak_1118
ChrI	23905490	23906259	770	16.8	2.77207	1.99702	1.14762	AG_H3panac_vInput_peak_1119
ChrI	23950531	23951126	596	16.75	2.60227	1.93332	1.02396	AG_H3panac_vInput_peak_1120
ChrI	23973397	23974048	652	16.37	3.42395	2.26529	1.61126	AG_H3panac_vInput_peak_1121
ChrI	24000722	24000956	235	22.53	4.87092	2.50395	2.7207	AG_H3panac_vInput_peak_1122
ChrI	24036405	24036962	558	15.33	2.72093	2.0291	1.10828	AG_H3panac_vInput_peak_1123
ChrI	24088007	24088840	834	16.53	3.15639	2.15666	1.41863	AG_H3panac_vInput_peak_1124
ChrI	24094086	24097624	3539	18.37	3.39437	2.17186	1.59477	AG_H3panac_vInput_peak_1125
ChrI	24098675	24099222	548	17	2.76564	1.98785	1.13745	AG_H3panac_vInput_peak_1126
ChrI	24142190	24142470	281	17.2	3.3116	2.19067	1.53208	AG_H3panac_vInput_peak_1127
ChrI	24231938	24234541	2604	20.33	3.72188	2.20364	1.84728	AG_H3panac_vInput_peak_1128
ChrI	24241944	24243195	1252	20.33	4.53308	2.44302	2.49801	AG_H3panac_vInput_peak_1129
ChrI	24254346	24255509	1164	17.93	2.93113	2.01816	1.25723	AG_H3panac_vInput_peak_1130
ChrI	24257319	24257910	592	17.23	2.85247	2.01169	1.20129	AG_H3panac_vInput_peak_1131
ChrI	24289295	24289739	445	18.32	3.71207	2.28614	1.83846	AG_H3panac_vInput_peak_1132
ChrI	24296239	24298639	2401	24.27	5.4956	2.56618	3.2647	AG_H3panac_vInput_peak_1133
ChrI	24352771	24353990	1220	19.79	3.28611	2.07861	1.51698	AG_H3panac_vInput_peak_1134
ChrI	24355165	24360426	5262	21.01	4.2774	2.33185	2.29682	AG_H3panac_vInput_peak_1135
ChrI	24361817	24362367	551	21.99	4.54831	2.40331	2.4828	AG_H3panac_vInput_peak_1136
ChrI	24365097	24365919	823	20.42	3.70856	2.20129	1.83134	AG_H3panac_vInput_peak_1137
ChrI	24368277	24371178	2902	20.95	4.02028	2.27981	2.07056	AG_H3panac_vInput_peak_1138
ChrI	24372302	24372942	641	21.18	2.92868	1.92155	1.25542	AG_H3panac_vInput_peak_1139
ChrI	24373888	24376686	2799	21.97	3.31096	2.01979	1.5341	AG_H3panac_vInput_peak_1140
ChrI	24377830	24378089	260	25.01	5.08958	2.44037	2.91172	AG_H3panac_vInput_peak_1141
ChrI	24379727	24380106	380	23.38	4.97423	2.49364	2.80206	AG_H3panac_vInput_peak_1142
ChrI	24383515	24386625	3111	20.42	3.66634	2.18317	1.80344	AG_H3panac_vInput_peak_1143
ChrI	24427265	24429056	1792	19.36	3.35019	2.11759	1.56049	AG_H3panac_vInput_peak_1144
ChrI	24517104	24517823	720	19	3.78681	2.28818	1.88917	AG_H3panac_vInput_peak_1145
ChrI	24626054	24626508	455	22.11	4.12278	2.27192	2.15058	AG_H3panac_vInput_peak_1146
ChrI	24637771	24638177	407	20.39	4.20871	2.36079	2.22001	AG_H3panac_vInput_peak_1147
ChrI	24668054	24669069	1016	15.48	3.00526	2.14035	1.30471	AG_H3panac_vInput_peak_1148
ChrI	24721662	24723751	2090	38.16	16.0155	4.41546	12.692	AG_H3panac_vInput_peak_1149
ChrI	24724753	24725630	878	17.39	3.19596	2.13169	1.45245	AG_H3panac_vInput_peak_1150
ChrI	24728767	24729224	458	22.67	5.37006	2.62108	3.15296	AG_H3panac_vInput_peak_1151
ChrI	24776884	24777126	243	20.98	2.70349	1.85357	1.09362	AG_H3panac_vInput_peak_1152
ChrI	24780938	24781252	315	19.39	3.39221	2.13216	1.59377	AG_H3panac_vInput_peak_1153
ChrI	24787019	24788077	1059	18.98	3.19175	2.07582	1.44503	AG_H3panac_vInput_peak_1154
ChrI	24797443	24797878	436	28.13	7.79848	3.01424	5.1791	AG_H3panac_vInput_peak_1155
ChrI	24808672	24817068	8397	21.99	4.13144	2.26854	2.16644	AG_H3panac_vInput_peak_1156
ChrI	24818092	24819573	1482	22.35	4.48588	2.36299	2.44468	AG_H3panac_vInput_peak_1157
ChrI	24854820	24855396	577	17.49	3.5842	2.27717	1.73514	AG_H3panac_vInput_peak_1158
ChrI	24922675	24923382	708	18.28	3.36501	2.16949	1.57985	AG_H3panac_vInput_peak_1159
ChrI	24924620	24924914	295	16.26	3.14319	2.16029	1.41157	AG_H3panac_vInput_peak_1160
ChrI	24954313	24955470	1158	19.18	3.40749	2.14415	1.60608	AG_H3panac_vInput_peak_1161
ChrI	24962764	24969005	6242	21.35	4.76765	2.47528	2.69696	AG_H3panac_vInput_peak_1162
ChrI	24984228	24984622	395	24.44	5.72119	2.66854	3.42699	AG_H3panac_vInput_peak_1163
ChrI	24986075	24987185	1111	16.5	3.02042	2.10552	1.31927	AG_H3panac_vInput_peak_1164
ChrI	25026279	25026808	530	16.58	3.25979	2.19196	1.49729	AG_H3panac_vInput_peak_1165
ChrI	25028032	25028607	576	16.79	3.28412	2.19451	1.51674	AG_H3panac_vInput_peak_1166
ChrI	25031624	25032287	664	19.7	3.25046	2.07136	1.4916	AG_H3panac_vInput_peak_1167
ChrI	25039911	25040531	621	23.51	4.83882	2.42596	2.71794	AG_H3panac_vInput_peak_1168
ChrI	25042100	25042912	813	17.27	3.18855	2.13787	1.44518	AG_H3panac_vInput_peak_1169
ChrI	25047085	25047391	307	16.9	2.87036	2.03169	1.21609	AG_H3panac_vInput_peak_1170
ChrI	25114094	25114481	388	16.09	2.87984	2.06493	1.21414	AG_H3panac_vInput_peak_1171
ChrI	25123159	25124114	956	20.07	3.24225	2.0534	1.49009	AG_H3panac_vInput_peak_1172
ChrI	25145881	25146955	1075	18.87	3.21658	2.08628	1.46957	AG_H3panac_vInput_peak_1173
ChrI	25159444	25160598	1155	21.9	5.32762	2.65888	3.11378	AG_H3panac_vInput_peak_1174
ChrI	25245278	25246260	983	25.09	3.88646	2.10559	1.97458	AG_H3panac_vInput_peak_1175
ChrI	25259734	25260517	784	18.41	4.22041	2.47027	2.22198	AG_H3panac_vInput_peak_1176
ChrI	25276557	25277250	694	18.29	3.14774	2.08534	1.41085	AG_H3panac_vInput_peak_1177
ChrI	25296717	25296975	259	17.33	3.4562	2.23736	1.63888	AG_H3panac_vInput_peak_1178
ChrI	25317008	25317673	666	16.31	3.32592	2.23037	1.54851	AG_H3panac_vInput_peak_1179
ChrI	25323687	25324744	1058	17.7	2.82996	1.99274	1.18588	AG_H3panac_vInput_peak_1180
ChrI	25373865	25374245	381	15.33	2.82432	2.0717	1.18536	AG_H3panac_vInput_peak_1181
ChrI	25377586	25381005	3420	21.33	4.85072	2.51722	2.73987	AG_H3panac_vInput_peak_1182
ChrI	25381924	25382401	478	16.61	3.51403	2.28451	1.68446	AG_H3panac_vInput_peak_1183
ChrI	25394982	25396308	1327	17.27	3.62214	2.29892	1.76547	AG_H3panac_vInput_peak_1184
ChrI	25412161	25412901	741	20.16	3.7149	2.20763	1.84409	AG_H3panac_vInput_peak_1185
ChrI	25419524	25419824	301	16.84	3.24934	2.18107	1.48969	AG_H3panac_vInput_peak_1186
ChrI	25427207	25427836	630	17.73	3.23753	2.13884	1.4828	AG_H3panac_vInput_peak_1187
ChrI	25434948	25435632	685	16.86	3.01643	2.08804	1.32452	AG_H3panac_vInput_peak_1188
ChrI	25464815	25465643	829	16.33	2.76788	2.01211	1.14226	AG_H3panac_vInput_peak_1189
ChrI	25468031	25469091	1061	20.1	3.70184	2.2157	1.82765	AG_H3panac_vInput_peak_1190
ChrI	25472066	25473166	1101	18.36	4.00996	2.39456	2.06257	AG_H3panac_vInput_peak_1191
ChrI	25488360	25489588	1229	21.66	3.22791	2.00426	1.4743	AG_H3panac_vInput_peak_1192
ChrI	25531242	25531601	360	16.89	3.19691	2.15403	1.45012	AG_H3panac_vInput_peak_1193
ChrI	25533836	25534631	796	17.54	3.17462	2.12239	1.43978	AG_H3panac_vInput_peak_1194
ChrI	25575181	25576348	1168	15.74	2.90187	2.08776	1.23266	AG_H3panac_vInput_peak_1195
ChrI	25637896	25639354	1459	18.64	3.90525	2.33369	1.9896	AG_H3panac_vInput_peak_1196
ChrI	25674478	25675836	1359	19.01	3.39243	2.14029	1.59807	AG_H3panac_vInput_peak_1197
ChrI	25682445	25683710	1266	16.01	3.19239	2.18789	1.4469	AG_H3panac_vInput_peak_1198
ChrI	25713371	25715558	2188	23.82	6.24154	2.83676	3.86104	AG_H3panac_vInput_peak_1199
ChrI	25725650	25730073	4424	28.11	7.92159	2.92537	5.45645	AG_H3panac_vInput_peak_1200
ChrI	25742495	25744592	2098	31.28	10.192	3.45852	7.31087	AG_H3panac_vInput_peak_1201
ChrI	25830150	25830553	404	18.36	3.82224	2.33147	1.91495	AG_H3panac_vInput_peak_1202
ChrI	25956856	25957502	647	17.1	2.78099	1.991	1.14951	AG_H3panac_vInput_peak_1203
ChrI	25960897	25965953	5057	20.54	3.44948	2.1073	1.64089	AG_H3panac_vInput_peak_1204
ChrI	26042166	26042838	673	16	2.70251	1.99782	1.10053	AG_H3panac_vInput_peak_1205
ChrI	26110115	26116571	6457	22.89	3.93163	2.18255	2.01165	AG_H3panac_vInput_peak_1206
ChrI	26123945	26124570	626	26.53	7.11273	2.98969	4.54349	AG_H3panac_vInput_peak_1207
ChrI	26179781	26181369	1589	18.63	3.30259	2.1257	1.53229	AG_H3panac_vInput_peak_1208
ChrI	26188103	26196810	8708	18.92	3.58995	2.21282	1.74642	AG_H3panac_vInput_peak_1209
ChrI	26199258	26199533	276	21.36	3.82445	2.20682	1.91785	AG_H3panac_vInput_peak_1210
ChrI	26206315	26206562	248	21.84	3.9886	2.2389	2.04204	AG_H3panac_vInput_peak_1211
ChrI	26247788	26251504	3717	23.81	5.31185	2.47734	3.16068	AG_H3panac_vInput_peak_1212
ChrI	26268744	26269632	889	21.72	4.23408	2.30067	2.2464	AG_H3panac_vInput_peak_1213
ChrI	26283067	26283370	304	22.03	4.8665	2.51198	2.72351	AG_H3panac_vInput_peak_1214
ChrI	26314394	26315935	1542	18.27	3.13565	2.08004	1.40448	AG_H3panac_vInput_peak_1215
ChrI	26323973	26324277	305	16.53	2.73386	1.99077	1.11486	AG_H3panac_vInput_peak_1216
ChrI	26329894	26331238	1345	21.02	3.25331	2.02644	1.49263	AG_H3panac_vInput_peak_1217
ChrI	26332621	26332997	377	24.42	3.67916	2.05076	1.81693	AG_H3panac_vInput_peak_1218
ChrI	26354144	26354674	531	22.03	4.66913	2.43895	2.58228	AG_H3panac_vInput_peak_1219
ChrI	26388013	26388281	269	17.98	3.68724	2.29253	1.81657	AG_H3panac_vInput_peak_1220
ChrI	26393467	26394920	1454	22.89	4.6864	2.41073	2.59681	AG_H3panac_vInput_peak_1221
ChrI	26412518	26412955	438	18.72	3.18209	2.0814	1.44514	AG_H3panac_vInput_peak_1222
ChrI	26413873	26419438	5566	19.72	3.22421	2.061	1.47316	AG_H3panac_vInput_peak_1223
ChrI	26438944	26442742	3799	19.91	3.89316	2.26952	1.98529	AG_H3panac_vInput_peak_1224
ChrI	26443694	26444384	691	18.94	3.21446	2.08367	1.46365	AG_H3panac_vInput_peak_1225
ChrI	26454280	26454558	279	21.1	2.97877	1.93871	1.2922	AG_H3panac_vInput_peak_1226
ChrI	26470785	26471273	489	16.85	3.10391	2.12397	1.37651	AG_H3panac_vInput_peak_1227
ChrI	26483159	26483452	294	23.03	5.06506	2.53314	2.87912	AG_H3panac_vInput_peak_1228
ChrI	26488712	26489344	633	23.64	4.63661	2.35532	2.55763	AG_H3panac_vInput_peak_1229
ChrI	26490488	26490724	237	18.41	3.00901	2.03006	1.31333	AG_H3panac_vInput_peak_1230
ChrI	26492199	26493422	1224	17.01	3.0286	2.08712	1.33005	AG_H3panac_vInput_peak_1231
ChrI	26503368	26504145	778	20.39	3.03044	1.97467	1.32897	AG_H3panac_vInput_peak_1232
ChrI	26507210	26508148	939	20.54	3.7604	2.20568	1.87053	AG_H3panac_vInput_peak_1233
ChrI	26509271	26511880	2610	23.58	4.78526	2.41274	2.68644	AG_H3panac_vInput_peak_1234
ChrI	26521717	26522400	684	19.64	2.93785	1.96596	1.26511	AG_H3panac_vInput_peak_1235
ChrI	26534159	26534405	247	20.02	3.75868	2.2303	1.86726	AG_H3panac_vInput_peak_1236
ChrI	26548682	26549028	347	15.12	2.84538	2.08958	1.19428	AG_H3panac_vInput_peak_1237
ChrI	26554052	26554657	606	16.88	3.19695	2.15688	1.45061	AG_H3panac_vInput_peak_1238
ChrI	26587589	26587917	329	18.37	2.91345	1.99792	1.24508	AG_H3panac_vInput_peak_1239
ChrI	26594036	26594491	456	19.31	4.36792	2.448	2.36196	AG_H3panac_vInput_peak_1240
ChrI	26597190	26600531	3342	22.9	5.19807	2.50853	3.05273	AG_H3panac_vInput_peak_1241
ChrI	26654449	26655485	1037	17.19	3.0368	2.08411	1.33389	AG_H3panac_vInput_peak_1242
ChrI	26681912	26683058	1147	22.42	4.47825	2.37044	2.42567	AG_H3panac_vInput_peak_1243
ChrI	26686328	26686979	652	22.46	5.47344	2.65723	3.23989	AG_H3panac_vInput_peak_1244
ChrI	26699523	26700029	507	20.94	5.6309	2.83992	3.3275	AG_H3panac_vInput_peak_1245
ChrI	26735353	26738698	3346	28.41	6.85183	2.76426	4.38528	AG_H3panac_vInput_peak_1246
ChrI	26740166	26744809	4644	23.29	4.76607	2.40745	2.67579	AG_H3panac_vInput_peak_1247
ChrI	26771980	26776347	4368	20.5	3.27805	2.0524	1.51471	AG_H3panac_vInput_peak_1248
ChrI	26779880	26780840	961	20.98	2.90084	1.91723	1.23812	AG_H3panac_vInput_peak_1249
ChrI	26787783	26788221	439	20.15	5.04869	2.67353	2.86499	AG_H3panac_vInput_peak_1250
ChrI	26809876	26810357	482	23.03	6.00529	2.79879	3.66608	AG_H3panac_vInput_peak_1251
ChrI	26840535	26841893	1359	18.32	3.35684	2.15593	1.57064	AG_H3panac_vInput_peak_1252
ChrI	26842888	26843282	395	17.92	2.74154	1.94851	1.12355	AG_H3panac_vInput_peak_1253
ChrI	26844947	26845686	740	21.38	3.6119	2.14465	1.76167	AG_H3panac_vInput_peak_1254
ChrI	26855604	26856975	1372	20.92	4.69452	2.48905	2.61493	AG_H3panac_vInput_peak_1255
ChrI	26878204	26882210	4007	19.17	3.72869	2.24822	1.85659	AG_H3panac_vInput_peak_1256
ChrI	26887532	26890315	2784	21.81	5.7046	2.75028	3.45372	AG_H3panac_vInput_peak_1257
ChrI	26921260	26924398	3139	27.7	8.32522	3.14819	5.70392	AG_H3panac_vInput_peak_1258
ChrI	26935925	26937173	1249	21.37	3.39806	2.06777	1.59979	AG_H3panac_vInput_peak_1259
ChrI	26942045	26942905	861	17.28	2.7019	1.95379	1.09708	AG_H3panac_vInput_peak_1260
ChrI	26947452	26949846	2395	26.68	7.67366	3.0122	5.13741	AG_H3panac_vInput_peak_1261
ChrI	26957325	26958138	814	18.72	3.10584	2.05503	1.3777	AG_H3panac_vInput_peak_1262
ChrI	26959960	26960224	265	21.78	3.78017	2.1702	1.88594	AG_H3panac_vInput_peak_1263
ChrI	26961252	26961601	350	23.71	3.16374	1.9258	1.42544	AG_H3panac_vInput_peak_1264
ChrI	26962733	26963082	350	20.48	3.0319	1.97168	1.3292	AG_H3panac_vInput_peak_1265
ChrI	26965056	26966000	945	21.93	3.30633	2.02072	1.52895	AG_H3panac_vInput_peak_1266
ChrI	26991114	26992954	1841	21.36	4.99326	2.58152	2.84204	AG_H3panac_vInput_peak_1267
ChrI	26995084	26995986	903	18.51	3.81751	2.31804	1.91428	AG_H3panac_vInput_peak_1268
ChrI	27035024	27037828	2805	18.08	3.18807	2.10656	1.44776	AG_H3panac_vInput_peak_1269
ChrI	27039152	27040052	901	16.44	3.19918	2.18227	1.44452	AG_H3panac_vInput_peak_1270
ChrI	27040997	27041304	308	15.51	3.03579	2.15125	1.32484	AG_H3panac_vInput_peak_1271
ChrI	27063351	27065107	1757	19.81	3.87602	2.2754	1.96297	AG_H3panac_vInput_peak_1272
ChrI	27089936	27091696	1761	29.84	6.36816	2.55715	4.03331	AG_H3panac_vInput_peak_1273
ChrI	27095800	27097574	1775	24.71	5.77442	2.61504	3.49718	AG_H3panac_vInput_peak_1274
ChrI	27112206	27115158	2953	21.16	3.13609	1.98782	1.40838	AG_H3panac_vInput_peak_1275
ChrI	27116462	27116766	305	26.82	6.51063	2.7867	4.04503	AG_H3panac_vInput_peak_1276
ChrI	27118221	27119235	1015	18.02	3.2737	2.1382	1.50586	AG_H3panac_vInput_peak_1277
ChrI	27121138	27122066	929	18.33	3.18831	2.09554	1.44648	AG_H3panac_vInput_peak_1278
ChrI	27123729	27127427	3699	25.62	5.30944	2.44049	3.13565	AG_H3panac_vInput_peak_1279
ChrI	27161135	27163267	2133	22.4	5.13378	2.54774	2.96975	AG_H3panac_vInput_peak_1280
ChrI	27181104	27184098	2995	25.83	6.1396	2.68745	3.78399	AG_H3panac_vInput_peak_1281
ChrI	27185946	27186541	596	21.3	4.89787	2.54252	2.76913	AG_H3panac_vInput_peak_1282
ChrI	27198430	27200587	2158	21.32	3.53909	2.10066	1.71803	AG_H3panac_vInput_peak_1283
ChrI	27205503	27206446	944	24.67	4.4007	2.27824	2.36573	AG_H3panac_vInput_peak_1284
ChrI	27208498	27208903	406	20.15	4.22994	2.39593	2.22569	AG_H3panac_vInput_peak_1285
ChrI	27216963	27217821	859	15.93	2.9321	2.09322	1.25309	AG_H3panac_vInput_peak_1286
ChrI	27230010	27230238	229	17.82	2.98555	2.04083	1.29741	AG_H3panac_vInput_peak_1287
ChrI	27235922	27237004	1083	21.39	5.16794	2.6202	2.9859	AG_H3panac_vInput_peak_1288
ChrI	27238863	27239819	957	17.02	3.34509	2.20532	1.55848	AG_H3panac_vInput_peak_1289
ChrI	27269242	27269975	734	15.82	3.01959	2.13204	1.31795	AG_H3panac_vInput_peak_1290
ChrI	27271794	27275934	4141	19.29	4.15382	2.38011	2.18852	AG_H3panac_vInput_peak_1291
ChrI	27286075	27286380	306	16.51	3.49224	2.28357	1.66455	AG_H3panac_vInput_peak_1292
ChrI	27287401	27287651	251	18.04	4.0584	2.42243	2.10179	AG_H3panac_vInput_peak_1293
ChrI	27299111	27300151	1041	22.89	4.55306	2.35648	2.49613	AG_H3panac_vInput_peak_1294
ChrI	27359996	27360370	375	19.19	2.65589	1.88126	1.06134	AG_H3panac_vInput_peak_1295
ChrI	27362748	27363071	324	20.19	3.21742	2.04129	1.46854	AG_H3panac_vInput_peak_1296
ChrI	27366687	27367392	706	18.21	3.16268	2.09102	1.42776	AG_H3panac_vInput_peak_1297
ChrI	27368492	27369376	885	15	2.79622	2.07455	1.15689	AG_H3panac_vInput_peak_1298
ChrI	27375553	27375971	419	16.66	3.41441	2.24918	1.60657	AG_H3panac_vInput_peak_1299
ChrI	27419296	27421812	2517	18.96	4.26769	2.4395	2.27786	AG_H3panac_vInput_peak_1300
ChrI	27423964	27424551	588	19.07	4.07765	2.37671	2.12251	AG_H3panac_vInput_peak_1301
ChrI	27434890	27438215	3326	23.33	4.18927	2.235	2.21034	AG_H3panac_vInput_peak_1302
ChrI	27439222	27441517	2296	24.79	4.92641	2.3767	2.80898	AG_H3panac_vInput_peak_1303
ChrI	27463057	27464149	1093	17.88	3.28463	2.15109	1.51347	AG_H3panac_vInput_peak_1304
ChrI	27509630	27511045	1416	22.78	3.51189	2.06202	1.6877	AG_H3panac_vInput_peak_1305
ChrI	27529997	27530620	624	19.74	3.29759	2.08464	1.52942	AG_H3panac_vInput_peak_1306
ChrI	27558592	27559358	767	18.31	3.79532	2.31796	1.89699	AG_H3panac_vInput_peak_1307
ChrI	27570078	27573256	3179	19.3	3.2568	2.08503	1.49714	AG_H3panac_vInput_peak_1308
ChrI	27607571	27608298	728	18.73	3.64738	2.24861	1.79366	AG_H3panac_vInput_peak_1309
ChrI	27621401	27622179	779	18.94	3.19922	2.08095	1.45092	AG_H3panac_vInput_peak_1310
ChrI	27637231	27638150	920	15.52	2.81632	2.06039	1.17539	AG_H3panac_vInput_peak_1311
ChrI	27674680	27674917	238	17.67	3.31247	2.1661	1.53597	AG_H3panac_vInput_peak_1312
ChrI	27726527	27727148	622	16.88	3.18085	2.15238	1.43517	AG_H3panac_vInput_peak_1313
ChrI	27750128	27753564	3437	17.97	3.37639	2.1831	1.58129	AG_H3panac_vInput_peak_1314
ChrI	27787139	27787389	251	19.76	3.55742	2.16721	1.72184	AG_H3panac_vInput_peak_1315
ChrI	27793856	27794742	887	18.57	3.07573	2.04726	1.36249	AG_H3panac_vInput_peak_1316
ChrI	27796660	27797763	1104	17.42	3.18887	2.12879	1.44804	AG_H3panac_vInput_peak_1317
ChrI	27824314	27825057	744	29.2	9.23535	3.40226	6.38163	AG_H3panac_vInput_peak_1318
ChrI	27836438	27837083	646	16.69	2.93227	2.05976	1.26159	AG_H3panac_vInput_peak_1319
ChrI	27854500	27855184	685	15.93	3.21891	2.20675	1.45754	AG_H3panac_vInput_peak_1320
ChrI	27856664	27857207	544	16.49	3.20052	2.17429	1.44901	AG_H3panac_vInput_peak_1321
ChrI	27861494	27865150	3657	19.38	4.03667	2.33946	2.09989	AG_H3panac_vInput_peak_1322
ChrI	27868686	27869066	381	17.86	2.74053	1.95093	1.12485	AG_H3panac_vInput_peak_1323
ChrI	27886272	27887018	747	21.38	5.99676	2.9052	3.64501	AG_H3panac_vInput_peak_1324
ChrI	27898849	27899152	304	22.51	5.17488	2.59489	2.97055	AG_H3panac_vInput_peak_1325
ChrI	27963411	27965017	1607	22.7	5.79418	2.74524	3.53497	AG_H3panac_vInput_peak_1326
ChrI	27992806	27994583	1778	16.62	2.9205	2.06027	1.25364	AG_H3panac_vInput_peak_1327
ChrI	28004441	28006064	1624	20.41	3.19949	2.03137	1.45291	AG_H3panac_vInput_peak_1328
ChrI	28024817	28026404	1588	18.42	3.36805	2.15923	1.57631	AG_H3panac_vInput_peak_1329
ChrI	28032104	28033373	1270	20.55	4.23767	2.35876	2.24858	AG_H3panac_vInput_peak_1330
ChrI	28038083	28039208	1126	23.98	6.0128	2.77513	3.65837	AG_H3panac_vInput_peak_1331
ChrI	28047877	28049954	2078	15.91	3.06062	2.14081	1.35775	AG_H3panac_vInput_peak_1332
ChrI	28051025	28052926	1902	21.35	4.79044	2.51264	2.67384	AG_H3panac_vInput_peak_1333
ChrI	28088059	28088787	729	20.2	3.73759	2.21673	1.85658	AG_H3panac_vInput_peak_1334
ChrI	28157080	28157576	497	15.44	2.89952	2.09844	1.24093	AG_H3panac_vInput_peak_1335
ChrI	28167488	28173918	6431	21.35	4.73734	2.47855	2.65354	AG_H3panac_vInput_peak_1336
ChrI	28186196	28186923	728	17.44	3.10347	2.10143	1.37779	AG_H3panac_vInput_peak_1337
ChrI	28191450	28191747	298	17.91	3.90862	2.37158	1.99143	AG_H3panac_vInput_peak_1338
ChrI	28192926	28193455	530	16.84	2.86714	2.03515	1.21301	AG_H3panac_vInput_peak_1339
ChrI	28196081	28197003	923	20.72	3.06545	1.98361	1.35333	AG_H3panac_vInput_peak_1340
ChrI	28198375	28199067	693	17.45	3.13511	2.10722	1.4076	AG_H3panac_vInput_peak_1341
ChrI	28200635	28204111	3477	17.06	2.94665	2.0609	1.26486	AG_H3panac_vInput_peak_1342
ChrI	28278586	28279426	841	16.53	3.10396	2.13787	1.37782	AG_H3panac_vInput_peak_1343
ChrI	28302390	28303194	805	15.31	2.6907	2.01795	1.08944	AG_H3panac_vInput_peak_1344
ChrI	28307261	28307561	301	21.34	3.59734	2.12912	1.74848	AG_H3panac_vInput_peak_1345
ChrI	28309706	28312608	2903	19.19	3.64113	2.22584	1.78634	AG_H3panac_vInput_peak_1346
ChrI	28315007	28316746	1740	21.07	4.84173	2.53174	2.72672	AG_H3panac_vInput_peak_1347
ChrI	28343235	28345197	1963	18.6	3.42077	2.16889	1.61811	AG_H3panac_vInput_peak_1348
ChrI	28386240	28386780	541	17.67	3.37478	2.18343	1.58951	AG_H3panac_vInput_peak_1349
ChrI	28393239	28394421	1183	20.05	3.53631	2.14759	1.71002	AG_H3panac_vInput_peak_1350
ChrI	28423315	28425052	1738	20.48	3.82381	2.23018	1.93111	AG_H3panac_vInput_peak_1351
ChrI	28438604	28439514	911	16.06	3.04107	2.12926	1.34125	AG_H3panac_vInput_peak_1352
ChrI	28483281	28483657	377	24.51	4.09034	2.18165	2.11982	AG_H3panac_vInput_peak_1353
ChrI	28508296	28509192	897	23.72	4.74347	2.39306	2.64396	AG_H3panac_vInput_peak_1354
ChrI	28517016	28518911	1896	22.23	5.3986	2.63209	3.18998	AG_H3panac_vInput_peak_1355
ChrI	28533364	28535825	2462	21.78	4.8306	2.49672	2.71696	AG_H3panac_vInput_peak_1356
ChrI	28549378	28553315	3938	26.41	6.04022	2.63231	3.7053	AG_H3panac_vInput_peak_1357
ChrI	28554316	28555379	1064	19.37	3.38874	2.13094	1.59605	AG_H3panac_vInput_peak_1358
ChrI	28556563	28557964	1402	23.1	3.82039	2.1318	1.92667	AG_H3panac_vInput_peak_1359
ChrI	28576396	28577579	1184	19.11	4.35133	2.46673	2.33297	AG_H3panac_vInput_peak_1360
ChrI	28647034	28650197	3164	20.1	3.5291	2.1492	1.699	AG_H3panac_vInput_peak_1361
ChrI	28651135	28656749	5615	21.45	4.46635	2.37547	2.44498	AG_H3panac_vInput_peak_1362
ChrI	28690620	28691252	633	17.37	3.00024	2.06338	1.30182	AG_H3panac_vInput_peak_1363
ChrI	28692450	28696180	3731	26.94	7.43651	2.95585	4.91447	AG_H3panac_vInput_peak_1364
ChrI	28707851	28710081	2231	18.87	3.37717	2.14672	1.58401	AG_H3panac_vInput_peak_1365
ChrI	28724489	28725214	726	17	2.8452	2.02591	1.19677	AG_H3panac_vInput_peak_1366
ChrI	28799122	28799519	398	15.41	2.96632	2.12762	1.27558	AG_H3panac_vInput_peak_1367
ChrI	28801711	28804552	2842	19.69	4.94229	2.65244	2.7915	AG_H3panac_vInput_peak_1368
ChrI	28805469	28805739	271	15.52	3.04606	2.15488	1.33156	AG_H3panac_vInput_peak_1369
ChrI	28882323	28889037	6715	23.34	4.18564	2.23546	2.20635	AG_H3panac_vInput_peak_1370
ChrI	28892048	28896897	4850	21.74	4.04882	2.25187	2.10198	AG_H3panac_vInput_peak_1371
ChrI	28912969	28913696	728	17.67	2.74906	1.95918	1.13059	AG_H3panac_vInput_peak_1372
ChrI	28955104	28955607	504	17.98	3.06409	2.06423	1.35525	AG_H3panac_vInput_peak_1373
ChrI	28968300	28970571	2272	20.79	3.85813	2.23267	1.95095	AG_H3panac_vInput_peak_1374
ChrI	28971480	28972799	1320	19.78	3.64575	2.2003	1.79046	AG_H3panac_vInput_peak_1375
ChrI	28980658	28982574	1917	17.69	3.17632	2.11212	1.44134	AG_H3panac_vInput_peak_1376
ChrI	29036690	29037439	750	16.45	2.6173	1.94963	1.0361	AG_H3panac_vInput_peak_1377
ChrI	29039722	29042573	2852	21.84	4.76127	2.46152	2.67203	AG_H3panac_vInput_peak_1378
ChrI	29047626	29049666	2041	22.69	5.78175	2.77614	3.46335	AG_H3panac_vInput_peak_1379
ChrI	29075326	29075994	669	18.52	4.52115	2.54095	2.47905	AG_H3panac_vInput_peak_1380
ChrI	29119769	29120665	897	16.87	3.28247	2.18738	1.51213	AG_H3panac_vInput_peak_1381
ChrI	29132949	29133234	286	19.13	4.23831	2.44477	2.22569	AG_H3panac_vInput_peak_1382
ChrI	29138107	29138508	402	18.65	3.53843	2.21053	1.6981	AG_H3panac_vInput_peak_1383
ChrI	29159430	29160611	1182	21.1	3.67359	2.17955	1.80579	AG_H3panac_vInput_peak_1384
ChrI	29166309	29167538	1230	16.87	3.05568	2.10139	1.35141	AG_H3panac_vInput_peak_1385
ChrI	29171552	29172166	615	18.09	3.40372	2.18462	1.60677	AG_H3panac_vInput_peak_1386
ChrI	29183540	29183789	250	20.62	2.99372	1.95512	1.30724	AG_H3panac_vInput_peak_1387
ChrI	29193493	29194239	747	17.65	3.05599	2.07453	1.34693	AG_H3panac_vInput_peak_1388
ChrI	29198906	29199875	970	21.1	5.418	2.70347	3.20167	AG_H3panac_vInput_peak_1389
ChrI	29205021	29205338	318	17.78	3.89502	2.36748	1.98447	AG_H3panac_vInput_peak_1390
ChrI	29208846	29209180	335	17.62	2.75656	1.96422	1.1355	AG_H3panac_vInput_peak_1391
ChrI	29213041	29213938	898	18.13	2.73976	1.94285	1.12399	AG_H3panac_vInput_peak_1392
ChrI	29232341	29238415	6075	23.05	5.48262	2.6229	3.25561	AG_H3panac_vInput_peak_1393
ChrI	29246120	29246736	617	17.69	3.53204	2.24463	1.70359	AG_H3panac_vInput_peak_1394
ChrI	29288137	29289131	995	17.64	3.74632	2.33156	1.85553	AG_H3panac_vInput_peak_1395
ChrI	29366603	29367315	713	17.65	3.35487	2.183	1.56899	AG_H3panac_vInput_peak_1396
ChrI	29371785	29372083	299	17.73	3.11347	2.08971	1.3903	AG_H3panac_vInput_peak_1397
ChrI	29373027	29373911	885	21.68	3.45965	2.07235	1.64878	AG_H3panac_vInput_peak_1398
ChrI	29409487	29410473	987	23.62	3.06364	1.90066	1.35303	AG_H3panac_vInput_peak_1399
ChrI	29417432	29420362	2931	26.57	6.86268	2.80404	4.43159	AG_H3panac_vInput_peak_1400
ChrI	29424383	29427724	3342	19.99	3.27832	2.07117	1.51359	AG_H3panac_vInput_peak_1401
ChrI	29429398	29434646	5249	22.92	3.45287	2.03882	1.64452	AG_H3panac_vInput_peak_1402
ChrI	29437910	29440453	2544	22.99	4.49606	2.33772	2.45168	AG_H3panac_vInput_peak_1403
ChrI	29441481	29442788	1308	21.45	3.26036	2.02126	1.50197	AG_H3panac_vInput_peak_1404
ChrI	29443993	29444221	229	22.41	4.33724	2.32991	2.30893	AG_H3panac_vInput_peak_1405
ChrI	29453207	29454001	795	18.5	3.10896	2.06309	1.38579	AG_H3panac_vInput_peak_1406
ChrI	29459728	29460840	1113	21.71	5.28389	2.62643	3.09297	AG_H3panac_vInput_peak_1407
ChrI	29467001	29471347	4347	22.06	3.72647	2.13947	1.85595	AG_H3panac_vInput_peak_1408
ChrI	29473809	29476401	2593	20.72	4.74113	2.50736	2.64894	AG_H3panac_vInput_peak_1409
ChrI	29481562	29482354	793	20.27	4.59834	2.49009	2.53386	AG_H3panac_vInput_peak_1410
ChrI	29484671	29484945	275	25.54	6.60174	2.85842	4.15384	AG_H3panac_vInput_peak_1411
ChrI	29490777	29491199	423	18.92	3.97606	2.35607	2.03091	AG_H3panac_vInput_peak_1412
ChrI	29494677	29495411	735	18.7	4.52119	2.55964	2.45454	AG_H3panac_vInput_peak_1413
ChrI	29506153	29506437	285	18.88	3.80202	2.29229	1.89853	AG_H3panac_vInput_peak_1414
ChrI	29525406	29527887	2482	31.55	11.1423	3.60565	8.2242	AG_H3panac_vInput_peak_1415
ChrI	29546131	29547107	977	16.58	2.94728	2.07286	1.2663	AG_H3panac_vInput_peak_1416
ChrI	29551759	29552115	357	16.66	2.93005	2.062	1.25907	AG_H3panac_vInput_peak_1417
ChrI	29561203	29561755	553	20.27	3.38568	2.09601	1.58928	AG_H3panac_vInput_peak_1418
ChrI	29563628	29564263	636	20.45	2.83657	1.91099	1.19203	AG_H3panac_vInput_peak_1419
ChrI	29573413	29574772	1360	20.88	4.41531	2.41572	2.38172	AG_H3panac_vInput_peak_1420
ChrI	29592476	29592770	295	22.25	3.82633	2.17259	1.92169	AG_H3panac_vInput_peak_1421
ChrI	29598765	29599649	885	22.78	4.43182	2.3285	2.39887	AG_H3panac_vInput_peak_1422
ChrI	29600653	29601167	515	20	3.06302	1.99699	1.35235	AG_H3panac_vInput_peak_1423
ChrI	29663557	29664002	446	20.25	4.53791	2.50322	2.48215	AG_H3panac_vInput_peak_1424
ChrI	29675212	29680806	5595	25.46	5.91344	2.63261	3.62236	AG_H3panac_vInput_peak_1425
ChrI	29694131	29694990	860	23.8	3.59105	2.04736	1.74419	AG_H3panac_vInput_peak_1426
ChrI	29698328	29699091	764	21.63	2.78133	1.86382	1.14772	AG_H3panac_vInput_peak_1427
ChrI	29701769	29702101	333	23.01	4.02655	2.20396	2.07476	AG_H3panac_vInput_peak_1428
ChrI	29703999	29705005	1007	21.05	3.38765	2.07111	1.59182	AG_H3panac_vInput_peak_1429
ChrI	29711726	29713127	1402	21.02	3.15022	1.99607	1.41827	AG_H3panac_vInput_peak_1430
ChrI	29717340	29718172	833	20.52	2.69269	1.86913	1.08694	AG_H3panac_vInput_peak_1431
ChrI	29719112	29720939	1828	24.73	4.94754	2.41775	2.8189	AG_H3panac_vInput_peak_1432
ChrI	29722595	29725549	2955	19.13	3.44427	2.15634	1.63885	AG_H3panac_vInput_peak_1433
ChrI	29743036	29743548	513	15.66	2.78564	2.04362	1.15399	AG_H3panac_vInput_peak_1434
ChrI	29753557	29759040	5484	25.41	4.98815	2.39677	2.84116	AG_H3panac_vInput_peak_1435
ChrI	29765865	29766457	593	18.25	3.66001	2.26944	1.79802	AG_H3panac_vInput_peak_1436
ChrI	29770892	29771813	922	22.78	5.43663	2.64833	3.19891	AG_H3panac_vInput_peak_1437
ChrI	29776077	29776828	752	23.07	3.84519	2.1445	1.9399	AG_H3panac_vInput_peak_1438
ChrI	29780853	29781509	657	22.62	3.1795	1.95888	1.4416	AG_H3panac_vInput_peak_1439
ChrI	29845945	29846245	301	25.22	4.70478	2.32545	2.60282	AG_H3panac_vInput_peak_1440
ChrI	29868782	29870655	1874	19.73	3.2735	2.07202	1.51252	AG_H3panac_vInput_peak_1441
ChrI	29871970	29872202	233	22.85	3.25474	1.97852	1.49169	AG_H3panac_vInput_peak_1442
ChrI	29875351	29875615	265	19.85	3.69576	2.2131	1.82282	AG_H3panac_vInput_peak_1443
ChrI	29881513	29882498	986	19.71	4.49411	2.48153	2.45233	AG_H3panac_vInput_peak_1444
ChrI	29904959	29905538	580	22.18	5.06986	2.55335	2.90843	AG_H3panac_vInput_peak_1445
ChrI	29939947	29941243	1297	21.18	3.82631	2.20866	1.92656	AG_H3panac_vInput_peak_1446
ChrI	29948275	29949570	1296	23.07	3.53546	2.05211	1.70635	AG_H3panac_vInput_peak_1447
ChrI	29966324	29967118	795	21.86	3.83812	2.18709	1.93094	AG_H3panac_vInput_peak_1448
ChrI	29981764	29984732	2969	23.63	3.65575	2.07933	1.79429	AG_H3panac_vInput_peak_1449
ChrI	29987855	29989893	2039	21.27	4.18717	2.31662	2.20115	AG_H3panac_vInput_peak_1450
ChrI	30007136	30007930	795	21.43	4.28338	2.33207	2.28424	AG_H3panac_vInput_peak_1451
ChrI	30013059	30013791	733	25.83	3.25478	1.90195	1.49787	AG_H3panac_vInput_peak_1452
ChrI	30018874	30019854	981	26.49	3.02209	1.82787	1.32592	AG_H3panac_vInput_peak_1453
ChrI	30023121	30024801	1681	22.43	4.38461	2.32389	2.3685	AG_H3panac_vInput_peak_1454
ChrI	30029121	30029961	841	22.25	5.10756	2.5593	2.94917	AG_H3panac_vInput_peak_1455
ChrI	30030890	30031425	536	16.6	2.87598	2.04361	1.22227	AG_H3panac_vInput_peak_1456
ChrI	30040088	30040350	263	24.91	3.18975	1.90918	1.44298	AG_H3panac_vInput_peak_1457
ChrI	30041679	30041944	266	18.84	3.02231	2.02	1.32538	AG_H3panac_vInput_peak_1458
ChrI	30061856	30066652	4797	22.66	3.24331	1.97648	1.49096	AG_H3panac_vInput_peak_1459
ChrI	30067740	30068461	722	22.15	4.6247	2.39399	2.56519	AG_H3panac_vInput_peak_1460
ChrI	30070933	30073039	2107	17.61	3.68018	2.29388	1.82156	AG_H3panac_vInput_peak_1461
ChrI	30074278	30074530	253	23.24	5.94816	2.81238	3.5931	AG_H3panac_vInput_peak_1462
ChrI	30080006	30081048	1043	24.51	4.49381	2.2952	2.4332	AG_H3panac_vInput_peak_1463
ChrI	30083231	30084141	911	20.99	3.04397	1.96169	1.33751	AG_H3panac_vInput_peak_1464
ChrI	30087257	30088149	893	22.99	3.91735	2.1718	1.99607	AG_H3panac_vInput_peak_1465
ChrI	30090942	30094255	3314	23.67	3.32235	1.97583	1.54505	AG_H3panac_vInput_peak_1466
ChrI	30095676	30096464	789	19.65	2.96733	1.97314	1.28747	AG_H3panac_vInput_peak_1467
ChrI	30121880	30123205	1326	17.75	2.96745	2.03876	1.28482	AG_H3panac_vInput_peak_1468
ChrI	30137264	30139217	1954	20.46	3.38834	2.08912	1.59676	AG_H3panac_vInput_peak_1469
ChrI	30175222	30175626	405	18.77	3.52131	2.19885	1.69216	AG_H3panac_vInput_peak_1470
ChrI	30200285	30201809	1525	26.34	5.07303	2.37402	2.91047	AG_H3panac_vInput_peak_1471
ChrI	30204413	30205796	1384	21.74	4.74785	2.47056	2.65218	AG_H3panac_vInput_peak_1472
ChrI	30210215	30212695	2481	21.61	4.19629	2.29284	2.23456	AG_H3panac_vInput_peak_1473
ChrI	30228082	30230344	2263	17.72	3.68969	2.29986	1.82538	AG_H3panac_vInput_peak_1474
ChrI	30234558	30235360	803	18.5	2.74104	1.93431	1.12491	AG_H3panac_vInput_peak_1475
ChrI	30236404	30237029	626	26.27	3.48417	1.96392	1.66378	AG_H3panac_vInput_peak_1476
ChrI	30239459	30240199	741	20.74	4.48322	2.45117	2.42463	AG_H3panac_vInput_peak_1477
ChrI	30264837	30270103	5267	25.25	5.40946	2.5251	3.19026	AG_H3panac_vInput_peak_1478
ChrI	30302783	30307026	4244	20.41	4.4558	2.45909	2.41042	AG_H3panac_vInput_peak_1479
ChrI	30332744	30333063	320	15.07	2.85287	2.09525	1.19516	AG_H3panac_vInput_peak_1480
ChrI	30342886	30343907	1022	19.8	3.89888	2.27629	1.98714	AG_H3panac_vInput_peak_1481
ChrI	30377786	30378543	758	20.51	4.78049	2.55635	2.66872	AG_H3panac_vInput_peak_1482
ChrI	30392716	30393336	621	22.02	6.40756	2.99592	3.99049	AG_H3panac_vInput_peak_1483
ChrI	30419688	30419920	233	16.23	3.36503	2.24743	1.56867	AG_H3panac_vInput_peak_1484
ChrI	30455754	30457256	1503	19.58	3.28983	2.08795	1.51979	AG_H3panac_vInput_peak_1485
ChrI	30460769	30464454	3686	19.92	3.74645	2.22822	1.86939	AG_H3panac_vInput_peak_1486
ChrI	30465379	30466933	1555	19.57	3.57671	2.18935	1.73226	AG_H3panac_vInput_peak_1487
ChrI	30478195	30482576	4382	20.62	3.7317	2.19198	1.86181	AG_H3panac_vInput_peak_1488
ChrI	30483537	30484585	1049	20.36	3.65017	2.185	1.78905	AG_H3panac_vInput_peak_1489
ChrI	30489196	30490283	1088	19.39	3.97285	2.32294	2.04593	AG_H3panac_vInput_peak_1490
ChrI	30498147	30499503	1357	25.43	3.73376	2.04985	1.85167	AG_H3panac_vInput_peak_1491
ChrI	30504895	30507850	2956	20.22	3.62334	2.18032	1.77706	AG_H3panac_vInput_peak_1492
ChrI	30524080	30524776	697	20.16	5.26398	2.72934	3.05404	AG_H3panac_vInput_peak_1493
ChrI	30557816	30558801	986	17.43	3.20452	2.14113	1.45288	AG_H3panac_vInput_peak_1494
ChrI	30568908	30570673	1766	19.62	3.06777	2.01958	1.35585	AG_H3panac_vInput_peak_1495
ChrI	30584782	30585457	676	19.85	3.08508	2.00898	1.36811	AG_H3panac_vInput_peak_1496
ChrI	30589687	30594117	4431	22.86	3.72096	2.111	1.85316	AG_H3panac_vInput_peak_1497
ChrI	30608535	30608903	369	18.39	3.26517	2.11985	1.50222	AG_H3panac_vInput_peak_1498
ChrI	30614217	30614496	280	22.93	4.81679	2.46618	2.68097	AG_H3panac_vInput_peak_1499
ChrI	30622012	30623962	1951	21.9	4.09221	2.25953	2.13357	AG_H3panac_vInput_peak_1500
ChrI	30633137	30633446	310	29.79	11.2767	4.01186	8.11911	AG_H3panac_vInput_peak_1501
ChrI	30644878	30645125	248	18.47	2.80878	1.95484	1.17136	AG_H3panac_vInput_peak_1502
ChrI	30646063	30646635	573	23.63	4.34168	2.27422	2.32438	AG_H3panac_vInput_peak_1503
ChrI	30647585	30647833	249	19.3	3.6339	2.2137	1.77691	AG_H3panac_vInput_peak_1504
ChrI	30656302	30656725	424	16.76	2.94813	2.06633	1.26704	AG_H3panac_vInput_peak_1505
ChrI	30673384	30675150	1767	20.77	4.84937	2.50478	2.77331	AG_H3panac_vInput_peak_1506
ChrI	30700403	30700685	283	19.27	2.96824	1.98734	1.28503	AG_H3panac_vInput_peak_1507
ChrI	30715083	30716697	1615	20.46	4.93312	2.55358	2.83746	AG_H3panac_vInput_peak_1508
ChrI	30741191	30741675	485	17.41	3.35973	2.19191	1.57866	AG_H3panac_vInput_peak_1509
ChrI	30757629	30759144	1516	18.65	3.34789	2.14336	1.5612	AG_H3panac_vInput_peak_1510
ChrI	30761028	30765791	4764	20.93	4.35239	2.37981	2.34268	AG_H3panac_vInput_peak_1511
ChrI	30772931	30777540	4610	24.63	6.62959	2.89314	4.202	AG_H3panac_vInput_peak_1512
ChrI	30795224	30796455	1232	15.91	3.19648	2.19896	1.44124	AG_H3panac_vInput_peak_1513
ChrI	30808772	30809024	253	17.49	3.51035	2.25275	1.6726	AG_H3panac_vInput_peak_1514
ChrI	30831659	30832749	1091	21.74	4.3957	2.37427	2.36442	AG_H3panac_vInput_peak_1515
ChrI	30834025	30835758	1734	19.27	3.82262	2.27962	1.92341	AG_H3panac_vInput_peak_1516
ChrI	30851751	30852394	644	18.86	4.19491	2.43355	2.19979	AG_H3panac_vInput_peak_1517
ChrI	30854269	30854976	708	16.39	2.82397	2.0314	1.17997	AG_H3panac_vInput_peak_1518
ChrI	30872837	30873842	1006	17.57	3.57713	2.26005	1.73845	AG_H3panac_vInput_peak_1519
ChrI	30887913	30890137	2225	21.65	3.78301	2.1703	1.89773	AG_H3panac_vInput_peak_1520
ChrI	30895295	30895806	512	15.59	2.81017	2.05487	1.17076	AG_H3panac_vInput_peak_1521
ChrI	30897006	30897945	940	21.23	3.82032	2.21068	1.92458	AG_H3panac_vInput_peak_1522
ChrI	30909410	30913174	3765	21.87	5.19188	2.60252	3.01055	AG_H3panac_vInput_peak_1523
ChrI	30937799	30938057	259	18.47	2.82686	1.96282	1.18718	AG_H3panac_vInput_peak_1524
ChrI	30938965	30940610	1646	20.35	3.70159	2.18335	1.83854	AG_H3panac_vInput_peak_1525
ChrI	30952098	30952470	373	21.35	3.39789	2.06583	1.59941	AG_H3panac_vInput_peak_1526
ChrI	30955579	30957102	1524	26.24	3.80075	2.04405	1.90843	AG_H3panac_vInput_peak_1527
ChrI	30970509	30971230	722	19.02	2.87563	1.9631	1.21858	AG_H3panac_vInput_peak_1528
ChrI	30983308	30984327	1020	22.28	3.56875	2.0855	1.7341	AG_H3panac_vInput_peak_1529
ChrI	30995004	30995700	697	21.9	3.74761	2.15468	1.86427	AG_H3panac_vInput_peak_1530
ChrI	30997097	30997615	519	20.67	4.13479	2.31376	2.18108	AG_H3panac_vInput_peak_1531
ChrI	31010381	31011277	897	26.15	6.21132	2.68212	3.85789	AG_H3panac_vInput_peak_1532
ChrI	31025424	31026054	631	21.98	2.95863	1.90899	1.27613	AG_H3panac_vInput_peak_1533
ChrI	31027239	31029240	2002	22.02	3.43361	2.04698	1.6351	AG_H3panac_vInput_peak_1534
ChrI	31030460	31031727	1268	16.75	2.88219	2.04154	1.22076	AG_H3panac_vInput_peak_1535
ChrI	31042429	31042908	480	16.42	2.63583	1.95714	1.05036	AG_H3panac_vInput_peak_1536
ChrI	31043968	31047390	3423	22.02	3.70087	2.1328	1.83505	AG_H3panac_vInput_peak_1537
ChrI	31058507	31059788	1282	21.22	3.32735	2.04633	1.55177	AG_H3panac_vInput_peak_1538
ChrI	31062093	31063069	977	20.95	4.78084	2.52363	2.67961	AG_H3panac_vInput_peak_1539
ChrI	31065931	31066368	438	24.89	7.1805	3.09254	4.60433	AG_H3panac_vInput_peak_1540
ChrI	31080643	31082496	1854	24.9	4.00624	2.13689	2.0636	AG_H3panac_vInput_peak_1541
ChrI	31083811	31085089	1279	18.06	2.85349	1.9848	1.20508	AG_H3panac_vInput_peak_1542
ChrI	31087772	31089761	1990	19.66	3.87765	2.2838	1.96487	AG_H3panac_vInput_peak_1543
ChrI	31094009	31096318	2310	23.23	4.1718	2.23087	2.19638	AG_H3panac_vInput_peak_1544
ChrI	31097387	31098708	1322	21.28	3.67558	2.15305	1.81225	AG_H3panac_vInput_peak_1545
ChrI	31113541	31114888	1348	22.24	4.31844	2.31495	2.30936	AG_H3panac_vInput_peak_1546
ChrI	31123212	31125323	2112	25.68	7.19902	2.94058	4.73457	AG_H3panac_vInput_peak_1547
ChrI	31134064	31134317	254	21.83	4.3924	2.35291	2.36712	AG_H3panac_vInput_peak_1548
ChrI	31145395	31145863	469	20.78	4.48154	2.42985	2.43722	AG_H3panac_vInput_peak_1549
ChrI	31235238	31236008	771	16.32	2.90627	2.06636	1.24536	AG_H3panac_vInput_peak_1550
ChrI	31262795	31263263	469	22.41	4.53139	2.38383	2.46661	AG_H3panac_vInput_peak_1551
ChrI	31269991	31270487	497	20.34	2.7994	1.90282	1.16542	AG_H3panac_vInput_peak_1552
ChrI	31272350	31272809	460	24.88	5.82118	2.65883	3.50572	AG_H3panac_vInput_peak_1553
ChrI	31286471	31286725	255	19.93	4.5571	2.51486	2.4852	AG_H3panac_vInput_peak_1554
ChrI	31289903	31290765	863	19.35	4.14879	2.38843	2.17312	AG_H3panac_vInput_peak_1555
ChrI	31304070	31305220	1151	18.05	3.29222	2.14747	1.5192	AG_H3panac_vInput_peak_1556
ChrI	31319783	31320009	227	25.29	5.86358	2.66363	3.52762	AG_H3panac_vInput_peak_1557
ChrI	31326647	31327268	622	23.99	6.37762	2.87434	3.95543	AG_H3panac_vInput_peak_1558
ChrI	31329072	31332858	3787	20.98	4.4558	2.41665	2.41535	AG_H3panac_vInput_peak_1559
ChrI	31362112	31362816	705	18.5	3.1599	2.08172	1.42437	AG_H3panac_vInput_peak_1560
ChrI	31364106	31364490	385	16.65	3.0176	2.09574	1.32627	AG_H3panac_vInput_peak_1561
ChrI	31389053	31389700	648	20.62	2.97465	1.95258	1.29119	AG_H3panac_vInput_peak_1562
ChrI	31401006	31402634	1629	20.93	4.74882	2.51825	2.64185	AG_H3panac_vInput_peak_1563
ChrI	31408055	31409088	1034	20.61	4.77824	2.49743	2.70868	AG_H3panac_vInput_peak_1564
ChrI	31416251	31416768	518	17.1	3.16328	2.13195	1.43223	AG_H3panac_vInput_peak_1565
ChrI	31419095	31420307	1213	22.23	4.33401	2.33628	2.31723	AG_H3panac_vInput_peak_1566
ChrI	31425199	31425460	262	16.15	3.32382	2.23608	1.53768	AG_H3panac_vInput_peak_1567
ChrI	31458697	31459112	416	24.46	7.70469	3.26702	5.05849	AG_H3panac_vInput_peak_1568
ChrI	31465160	31465749	590	18.16	2.86494	1.98615	1.21348	AG_H3panac_vInput_peak_1569
ChrI	31473084	31475585	2502	19.97	3.84438	2.26032	1.94385	AG_H3panac_vInput_peak_1570
ChrI	31476934	31477541	608	17.34	2.83811	2.00484	1.1854	AG_H3panac_vInput_peak_1571
ChrI	31484783	31487140	2358	21.91	5.44673	2.6767	3.22229	AG_H3panac_vInput_peak_1572
ChrI	31506956	31507287	332	16.7	2.8152	2.01541	1.17475	AG_H3panac_vInput_peak_1573
ChrI	31508478	31508728	251	23.4	3.55823	2.04669	1.72544	AG_H3panac_vInput_peak_1574
ChrI	31512090	31513901	1812	27.35	4.5915	2.21066	2.52565	AG_H3panac_vInput_peak_1575
ChrI	31515074	31518841	3768	24.99	3.86792	2.07993	1.97115	AG_H3panac_vInput_peak_1576
ChrI	31519977	31520362	386	29.03	5.06336	2.273	2.90799	AG_H3panac_vInput_peak_1577
ChrI	31534148	31534385	238	15.14	2.87517	2.10145	1.21169	AG_H3panac_vInput_peak_1578
ChrI	31539985	31540948	964	17.77	3.39168	2.18255	1.60468	AG_H3panac_vInput_peak_1579
ChrI	31541978	31544791	2814	28.41	5.40636	2.39845	3.18968	AG_H3panac_vInput_peak_1580
ChrI	31545712	31546646	935	18.49	3.369	2.15408	1.57797	AG_H3panac_vInput_peak_1581
ChrI	31552137	31553846	1710	19.47	4.37306	2.46001	2.35234	AG_H3panac_vInput_peak_1582
ChrI	31589851	31591826	1976	25.6	3.68845	2.0216	1.82471	AG_H3panac_vInput_peak_1583
ChrI	31593153	31593733	581	23.14	3.1333	1.93545	1.40033	AG_H3panac_vInput_peak_1584
ChrI	31598139	31599771	1633	22.1	4.37015	2.39776	2.34576	AG_H3panac_vInput_peak_1585
ChrI	31600729	31601212	484	21.58	3.87437	2.20542	1.9676	AG_H3panac_vInput_peak_1586
ChrI	31604693	31607402	2710	18.27	4.13264	2.43556	2.15717	AG_H3panac_vInput_peak_1587
ChrI	31618034	31618395	362	18.23	3.55705	2.23169	1.71751	AG_H3panac_vInput_peak_1588
ChrI	31636477	31637750	1274	21.63	4.76577	2.48196	2.66754	AG_H3panac_vInput_peak_1589
ChrI	31659483	31660307	825	24.33	2.96492	1.85945	1.28136	AG_H3panac_vInput_peak_1590
ChrI	31661727	31662221	495	21.76	2.91206	1.9003	1.24526	AG_H3panac_vInput_peak_1591
ChrI	31664010	31669406	5397	23.25	4.06017	2.20809	2.10682	AG_H3panac_vInput_peak_1592
ChrI	31683208	31683948	741	18.11	3.18433	2.10705	1.44033	AG_H3panac_vInput_peak_1593
ChrI	31724456	31725829	1374	22.75	4.09573	2.24448	2.14057	AG_H3panac_vInput_peak_1594
ChrI	31738028	31739627	1600	21.61	3.35903	2.03818	1.57712	AG_H3panac_vInput_peak_1595
ChrI	31742488	31744078	1591	24.5	4.02162	2.1491	2.07633	AG_H3panac_vInput_peak_1596
ChrI	31748445	31749096	652	20.83	5.31489	2.72405	3.08324	AG_H3panac_vInput_peak_1597
ChrI	31762135	31763629	1495	20.94	5.29381	2.67124	3.1001	AG_H3panac_vInput_peak_1598
ChrI	31775840	31776630	791	17.53	2.97888	2.04933	1.29797	AG_H3panac_vInput_peak_1599
ChrI	31781622	31784812	3191	26.07	3.92898	2.08936	2.00366	AG_H3panac_vInput_peak_1600
ChrI	31795274	31798732	3459	24.86	4.46979	2.27324	2.42474	AG_H3panac_vInput_peak_1601
ChrI	31802517	31803100	584	16.06	2.63489	1.96848	1.04849	AG_H3panac_vInput_peak_1602
ChrI	31816283	31817876	1594	18.4	2.85903	1.97698	1.20667	AG_H3panac_vInput_peak_1603
ChrI	31820499	31821094	596	17.7	2.93691	2.02839	1.26141	AG_H3panac_vInput_peak_1604
ChrI	31825710	31828025	2316	18.28	3.26737	2.12466	1.50293	AG_H3panac_vInput_peak_1605
ChrI	31845070	31846073	1004	29.07	5.13469	2.31696	2.94501	AG_H3panac_vInput_peak_1606
ChrI	31847331	31848357	1027	23.5	5.9513	2.77074	3.61019	AG_H3panac_vInput_peak_1607
ChrI	31849577	31850191	615	17.52	2.92429	2.02929	1.25736	AG_H3panac_vInput_peak_1608
ChrI	31855908	31857418	1511	18.97	3.37745	2.1376	1.58525	AG_H3panac_vInput_peak_1609
ChrI	31859475	31860980	1506	19.04	2.9495	1.98737	1.27095	AG_H3panac_vInput_peak_1610
ChrI	31873507	31875518	2012	25.7	4.4307	2.22419	2.39584	AG_H3panac_vInput_peak_1611
ChrI	31879157	31880949	1793	20.46	4.47308	2.43797	2.43302	AG_H3panac_vInput_peak_1612
ChrI	31889675	31890250	576	19.69	3.37495	2.10874	1.58391	AG_H3panac_vInput_peak_1613
ChrI	31893199	31893636	438	16.76	3.48501	2.27414	1.65844	AG_H3panac_vInput_peak_1614
ChrI	31918962	31919480	519	17.95	3.33566	2.16839	1.55126	AG_H3panac_vInput_peak_1615
ChrI	31922847	31925565	2719	21.82	5.32324	2.60181	3.16358	AG_H3panac_vInput_peak_1616
ChrI	31943056	31943442	387	18.01	3.44299	2.19819	1.63626	AG_H3panac_vInput_peak_1617
ChrI	31946091	31946406	316	25.67	5.13565	2.44055	2.93925	AG_H3panac_vInput_peak_1618
ChrI	31956036	31956725	690	21.19	4.50056	2.4442	2.44167	AG_H3panac_vInput_peak_1619
ChrI	31960965	31961341	377	18.18	3.14166	2.08507	1.40941	AG_H3panac_vInput_peak_1620
ChrI	31970512	31971308	797	19	3.23713	2.0968	1.47872	AG_H3panac_vInput_peak_1621
ChrI	31982420	31983198	779	22.15	6.17035	2.94408	3.76617	AG_H3panac_vInput_peak_1622
ChrI	31991366	31992408	1043	15.89	3.19481	2.19491	1.44558	AG_H3panac_vInput_peak_1623
ChrI	31993606	31994001	396	17.18	3.2459	2.16389	1.48725	AG_H3panac_vInput_peak_1624
ChrI	31998999	31999774	776	23.54	4.83568	2.41778	2.72415	AG_H3panac_vInput_peak_1625
ChrI	32023338	32023757	420	18.01	3.57758	2.25149	1.73534	AG_H3panac_vInput_peak_1626
ChrI	32027879	32028673	795	21.4	4.90813	2.54724	2.77014	AG_H3panac_vInput_peak_1627
ChrI	32030609	32031646	1038	16.46	2.67936	1.97227	1.07942	AG_H3panac_vInput_peak_1628
ChrI	32050430	32051227	798	16.36	3.0646	2.12802	1.35302	AG_H3panac_vInput_peak_1629
ChrI	32054325	32055196	872	17.65	3.91907	2.38484	1.99821	AG_H3panac_vInput_peak_1630
ChrI	32058970	32060881	1912	20.97	5.4692	2.73827	3.23496	AG_H3panac_vInput_peak_1631
ChrI	32065282	32067634	2353	25.73	8.51379	3.30468	5.89989	AG_H3panac_vInput_peak_1632
ChrI	32072052	32072624	573	17.41	3.34836	2.19433	1.5601	AG_H3panac_vInput_peak_1633
ChrI	32074009	32074557	549	22.47	3.13725	1.95441	1.40571	AG_H3panac_vInput_peak_1634
ChrI	32079160	32079887	728	18.58	3.77797	2.29753	1.88489	AG_H3panac_vInput_peak_1635
ChrI	32081065	32082743	1679	22.26	3.75559	2.15617	1.8764	AG_H3panac_vInput_peak_1636
ChrI	32085430	32086869	1440	17.88	3.52778	2.23383	1.69796	AG_H3panac_vInput_peak_1637
ChrI	32089207	32089517	311	17.04	3.55653	2.28466	1.72195	AG_H3panac_vInput_peak_1638
ChrI	32090772	32091384	613	16.91	3.09428	2.116	1.37575	AG_H3panac_vInput_peak_1639
ChrI	32093992	32095566	1575	24.19	7.15649	3.083	4.62874	AG_H3panac_vInput_peak_1640
ChrI	32106957	32107273	317	18.86	3.16446	2.06978	1.42565	AG_H3panac_vInput_peak_1641
ChrI	32108208	32108754	547	19.05	3.0489	2.02388	1.33954	AG_H3panac_vInput_peak_1642
ChrI	32113671	32116290	2620	25.64	8.82393	3.35137	6.19177	AG_H3panac_vInput_peak_1643
ChrI	32127612	32130247	2636	21.03	4.52834	2.42902	2.47996	AG_H3panac_vInput_peak_1644
ChrI	32136627	32137582	956	17.24	3.08769	2.09927	1.37165	AG_H3panac_vInput_peak_1645
ChrI	32139405	32140266	862	17.7	3.15153	2.10733	1.41686	AG_H3panac_vInput_peak_1646
ChrI	32162701	32165128	2428	21.38	4.42721	2.38454	2.40216	AG_H3panac_vInput_peak_1647
ChrI	32206566	32207208	643	15.29	2.93464	2.11915	1.25433	AG_H3panac_vInput_peak_1648
ChrI	32231969	32232196	228	16.98	2.92578	2.05132	1.25669	AG_H3panac_vInput_peak_1649
ChrI	32235330	32235784	455	26.84	9.33179	3.6307	6.43559	AG_H3panac_vInput_peak_1650
ChrI	32236840	32239150	2311	19.51	3.93878	2.30657	2.0159	AG_H3panac_vInput_peak_1651
ChrI	32246303	32246863	561	23.89	5.91506	2.72	3.64442	AG_H3panac_vInput_peak_1652
ChrI	32282072	32282550	479	16.17	2.71113	1.99534	1.1064	AG_H3panac_vInput_peak_1653
ChrI	32303326	32309633	6308	20.92	3.86565	2.22267	1.96326	AG_H3panac_vInput_peak_1654
ChrI	32310998	32314580	3583	17.93	3.28108	2.14229	1.51903	AG_H3panac_vInput_peak_1655
ChrI	32316554	32318307	1754	18.18	3.54578	2.22883	1.71519	AG_H3panac_vInput_peak_1656
ChrI	32334509	32334788	280	21.67	4.14702	2.29192	2.17414	AG_H3panac_vInput_peak_1657
ChrI	32350337	32350868	532	15	2.65101	2.01357	1.06247	AG_H3panac_vInput_peak_1658
ChrI	32376715	32377877	1163	16.91	2.91201	2.04657	1.24459	AG_H3panac_vInput_peak_1659
ChrI	32391661	32392067	407	16.25	2.85554	2.04909	1.20751	AG_H3panac_vInput_peak_1660
ChrI	32397209	32400884	3676	18.81	3.94752	2.34288	2.02071	AG_H3panac_vInput_peak_1661
ChrI	32411855	32413501	1647	19.57	4.21007	2.41025	2.21373	AG_H3panac_vInput_peak_1662
ChrI	32425069	32425979	911	15.87	3.1961	2.20008	1.44067	AG_H3panac_vInput_peak_1663
ChrI	32427028	32427498	471	21.57	6.10501	2.94354	3.7213	AG_H3panac_vInput_peak_1664
ChrI	32468598	32469378	781	18.54	3.74921	2.28608	1.86955	AG_H3panac_vInput_peak_1665
ChrI	32476763	32477851	1089	18.88	4.60988	2.58394	2.52165	AG_H3panac_vInput_peak_1666
ChrI	32496818	32497708	891	15.12	2.81082	2.07539	1.17615	AG_H3panac_vInput_peak_1667
ChrI	32502509	32503019	511	16.12	3.06976	2.13988	1.35772	AG_H3panac_vInput_peak_1668
ChrI	32514546	32514820	275	20.76	3.52733	2.12639	1.69607	AG_H3panac_vInput_peak_1669
ChrI	32558899	32559649	751	18.7	3.3457	2.14586	1.56145	AG_H3panac_vInput_peak_1670
ChrI	32566278	32566558	281	17.61	2.87006	2.00558	1.2155	AG_H3panac_vInput_peak_1671
ChrI	32568318	32569047	730	19.01	3.03769	2.01747	1.3403	AG_H3panac_vInput_peak_1672
ChrI	32624722	32625047	326	16.41	3.12773	2.14746	1.39868	AG_H3panac_vInput_peak_1673
ChrI	32626142	32627092	951	19.61	3.37967	2.11001	1.59104	AG_H3panac_vInput_peak_1674
ChrI	32628130	32628617	488	17.78	3.31046	2.16005	1.53496	AG_H3panac_vInput_peak_1675
ChrI	32629831	32631047	1217	19.08	3.11876	2.04589	1.39502	AG_H3panac_vInput_peak_1676
ChrI	32641487	32641969	483	19.85	3.26618	2.07046	1.50635	AG_H3panac_vInput_peak_1677
ChrI	32642931	32643843	913	22.12	3.74546	2.15146	1.8604	AG_H3panac_vInput_peak_1678
ChrI	32644815	32653301	8487	22.39	4.81239	2.47081	2.69705	AG_H3panac_vInput_peak_1679
ChrI	32697126	32698110	985	20.06	3.56305	2.16476	1.72259	AG_H3panac_vInput_peak_1680
ChrI	32705427	32706906	1480	19.33	3.13482	2.04524	1.40791	AG_H3panac_vInput_peak_1681
ChrI	32712954	32717349	4396	22.56	6.44726	2.93347	4.07329	AG_H3panac_vInput_peak_1682
ChrI	32723843	32725573	1731	18.34	3.13364	2.07479	1.40761	AG_H3panac_vInput_peak_1683
ChrI	32726663	32727141	479	18.68	2.82091	1.956	1.17926	AG_H3panac_vInput_peak_1684
ChrI	32735614	32735843	230	15.95	3.13129	2.17044	1.39622	AG_H3panac_vInput_peak_1685
ChrI	32758371	32759440	1070	20.48	3.37221	2.0799	1.5857	AG_H3panac_vInput_peak_1686
ChrI	32762439	32768976	6538	22.79	4.61272	2.38693	2.54277	AG_H3panac_vInput_peak_1687
ChrI	32779685	32780277	593	18.79	4.50905	2.55665	2.44023	AG_H3panac_vInput_peak_1688
ChrI	32818747	32819182	436	21.71	5.1899	2.64053	2.97857	AG_H3panac_vInput_peak_1689
ChrI	32870725	32872264	1540	18.82	3.70434	2.26413	1.8364	AG_H3panac_vInput_peak_1690
ChrI	32879787	32880620	834	19.69	5.08172	2.68098	2.92119	AG_H3panac_vInput_peak_1691
ChrI	32885697	32885939	243	22.12	4.58612	2.4176	2.50552	AG_H3panac_vInput_peak_1692
ChrI	32887587	32888452	866	20.5	3.47038	2.12074	1.64772	AG_H3panac_vInput_peak_1693
ChrI	32890694	32892574	1881	20.06	3.23621	2.04989	1.48223	AG_H3panac_vInput_peak_1694
ChrI	32897545	32898393	849	17.82	2.83306	1.98468	1.18746	AG_H3panac_vInput_peak_1695
ChrI	32910481	32912270	1790	19.55	3.52717	2.1693	1.6985	AG_H3panac_vInput_peak_1696
ChrI	32968224	32970137	1914	20.28	4.71965	2.53297	2.63948	AG_H3panac_vInput_peak_1697
ChrI	32977255	32978212	958	24.97	4.70278	2.32679	2.61118	AG_H3panac_vInput_peak_1698
ChrI	32994123	32995681	1559	18.79	3.94167	2.34999	2.0197	AG_H3panac_vInput_peak_1699
ChrI	33004010	33005481	1472	18.44	3.33984	2.14912	1.5544	AG_H3panac_vInput_peak_1700
ChrI	33015519	33016000	482	18.46	3.75172	2.29223	1.87198	AG_H3panac_vInput_peak_1701
ChrI	33046808	33047187	380	21.5	5.78377	2.82299	3.48438	AG_H3panac_vInput_peak_1702
ChrI	33051610	33052233	624	20.87	4.66485	2.50056	2.56648	AG_H3panac_vInput_peak_1703
ChrI	33065695	33066463	769	18.93	3.47688	2.17611	1.66069	AG_H3panac_vInput_peak_1704
ChrI	33067860	33068530	671	17.83	3.47704	2.21895	1.66221	AG_H3panac_vInput_peak_1705
ChrI	33128260	33129960	1701	30.63	6.65969	2.62713	4.20384	AG_H3panac_vInput_peak_1706
ChrI	33131203	33131998	796	23.13	3.35421	1.99465	1.57028	AG_H3panac_vInput_peak_1707
ChrI	33133050	33134429	1380	19.16	3.06235	2.02521	1.35642	AG_H3panac_vInput_peak_1708
ChrI	33138413	33139458	1046	17.32	3.20979	2.14403	1.46307	AG_H3panac_vInput_peak_1709
ChrI	33181693	33187020	5328	19.42	4.10669	2.36998	2.14518	AG_H3panac_vInput_peak_1710
ChrI	33196160	33196874	715	16.72	3.00056	2.08756	1.31157	AG_H3panac_vInput_peak_1711
ChrI	33201112	33201892	781	19.06	3.19856	2.06926	1.45807	AG_H3panac_vInput_peak_1712
ChrI	33202930	33203188	259	17.68	2.74097	1.95772	1.12691	AG_H3panac_vInput_peak_1713
ChrI	33218014	33218728	715	23.82	3.89964	2.14324	1.97491	AG_H3panac_vInput_peak_1714
ChrI	33220332	33220731	400	18.83	2.91526	1.98158	1.24565	AG_H3panac_vInput_peak_1715
ChrI	33224145	33224683	539	17.06	2.85831	2.02087	1.20257	AG_H3panac_vInput_peak_1716
ChrI	33266766	33267309	544	17.9	3.07097	2.06775	1.36118	AG_H3panac_vInput_peak_1717
ChrI	33276444	33276739	296	18.44	3.37558	2.16529	1.58105	AG_H3panac_vInput_peak_1718
ChrI	33278201	33280594	2394	20.03	3.65265	2.1858	1.79977	AG_H3panac_vInput_peak_1719
ChrI	33299529	33299846	318	20.01	4.5261	2.48474	2.46734	AG_H3panac_vInput_peak_1720
ChrI	33304148	33306448	2301	17.94	3.73768	2.30905	1.85497	AG_H3panac_vInput_peak_1721
ChrI	33314465	33316049	1585	19.03	4.35447	2.45554	2.35107	AG_H3panac_vInput_peak_1722
ChrI	33320415	33320827	413	18.53	4.27799	2.47422	2.27139	AG_H3panac_vInput_peak_1723
ChrI	33322072	33322884	813	21.81	5.70198	2.80628	3.40523	AG_H3panac_vInput_peak_1724
ChrI	33335728	33336172	445	16.94	3.21719	2.16965	1.45899	AG_H3panac_vInput_peak_1725
ChrI	33339623	33341907	2285	19.76	4.99507	2.63119	2.86676	AG_H3panac_vInput_peak_1726
ChrI	33347264	33348258	995	25.21	8.6863	3.41767	5.99817	AG_H3panac_vInput_peak_1727
ChrI	33354563	33355209	647	18.08	3.62732	2.26092	1.77529	AG_H3panac_vInput_peak_1728
ChrI	33378116	33382908	4793	22.51	4.16375	2.2731	2.18347	AG_H3panac_vInput_peak_1729
ChrI	33385013	33387257	2245	22.53	3.97751	2.19289	2.05553	AG_H3panac_vInput_peak_1730
ChrI	33392592	33393660	1069	19.99	3.72267	2.22249	1.84285	AG_H3panac_vInput_peak_1731
ChrI	33396532	33407281	10750	20.33	3.93321	2.27355	2.01236	AG_H3panac_vInput_peak_1732
ChrI	33409231	33410216	986	16.19	3.0005	2.10754	1.30793	AG_H3panac_vInput_peak_1733
ChrI	33415176	33415585	410	17.35	2.77309	1.97841	1.14654	AG_H3panac_vInput_peak_1734
ChrI	33422732	33423523	792	16.27	3.03635	2.11812	1.33147	AG_H3panac_vInput_peak_1735
ChrI	33424591	33425091	501	16.7	3.12359	2.13417	1.39798	AG_H3panac_vInput_peak_1736
ChrI	33428206	33428561	356	16.29	3.24215	2.19985	1.48643	AG_H3panac_vInput_peak_1737
ChrI	33440032	33440560	529	19.82	3.97657	2.29318	2.05222	AG_H3panac_vInput_peak_1738
ChrI	33442257	33442529	273	20.2	4.24326	2.38526	2.24361	AG_H3panac_vInput_peak_1739
ChrI	33457205	33457759	555	15.59	2.81039	2.05521	1.17117	AG_H3panac_vInput_peak_1740
ChrI	33458759	33459424	666	18.69	3.49257	2.18864	1.66984	AG_H3panac_vInput_peak_1741
ChrI	33460690	33462425	1736	17.9	3.67635	2.28835	1.80663	AG_H3panac_vInput_peak_1742
ChrI	33504698	33505014	317	15.57	2.873	2.08068	1.2196	AG_H3panac_vInput_peak_1743
ChrI	33508417	33509691	1275	16.84	3.62548	2.32503	1.75916	AG_H3panac_vInput_peak_1744
ChrI	33513760	33514167	408	15.34	2.95653	2.1259	1.27001	AG_H3panac_vInput_peak_1745
ChrI	33521925	33524977	3053	20.27	4.79346	2.54323	2.69403	AG_H3panac_vInput_peak_1746
ChrI	33532690	33534028	1339	21.72	4.8006	2.48784	2.69801	AG_H3panac_vInput_peak_1747
ChrI	33540280	33541912	1633	23.51	5.21927	2.5765	3.02956	AG_H3panac_vInput_peak_1748
ChrI	33574368	33577237	2870	26.55	5.00319	2.33882	2.86619	AG_H3panac_vInput_peak_1749
ChrI	33580220	33584291	4072	25.44	4.6722	2.28712	2.60081	AG_H3panac_vInput_peak_1750
ChrI	33586031	33590246	4216	24.2	4.18536	2.20075	2.2138	AG_H3panac_vInput_peak_1751
ChrI	33593599	33593891	293	24.45	3.65164	2.04744	1.79041	AG_H3panac_vInput_peak_1752
ChrI	33598485	33598883	399	19.85	2.90649	1.94743	1.23993	AG_H3panac_vInput_peak_1753
ChrI	33606433	33608567	2135	19.3	4.17862	2.40173	2.20651	AG_H3panac_vInput_peak_1754
ChrI	33657870	33660131	2262	18.56	3.66974	2.25644	1.80687	AG_H3panac_vInput_peak_1755
ChrI	33664765	33665450	686	24.68	4.69828	2.34216	2.6079	AG_H3panac_vInput_peak_1756
ChrI	33666745	33670839	4095	23.81	4.75796	2.39087	2.6587	AG_H3panac_vInput_peak_1757
ChrI	33680314	33681137	824	26.51	5.99201	2.61829	3.64468	AG_H3panac_vInput_peak_1758
ChrI	33744333	33744568	236	18.62	2.978	2.01179	1.28978	AG_H3panac_vInput_peak_1759
ChrI	33751488	33755890	4403	19.85	4.2341	2.37036	2.26516	AG_H3panac_vInput_peak_1760
ChrI	33758471	33759505	1035	18.87	2.91891	1.98356	1.24953	AG_H3panac_vInput_peak_1761
ChrI	33809997	33810426	430	22.26	5.38106	2.66271	3.13779	AG_H3panac_vInput_peak_1762
ChrI	33821629	33823304	1676	25.6	8.42424	3.30372	5.77429	AG_H3panac_vInput_peak_1763
ChrI	33828711	33829104	394	20.94	4.17513	2.33958	2.18675	AG_H3panac_vInput_peak_1764
ChrI	33835236	33835925	690	21.64	3.695	2.14784	1.82352	AG_H3panac_vInput_peak_1765
ChrI	33836863	33842663	5801	22.27	3.49453	2.06472	1.67665	AG_H3panac_vInput_peak_1766
ChrI	33843631	33850883	7253	25.2	5.30113	2.46636	3.11152	AG_H3panac_vInput_peak_1767
ChrI	33858036	33859197	1162	21.16	4.11898	2.29363	2.15626	AG_H3panac_vInput_peak_1768
ChrI	33876867	33877892	1026	19.37	4.48223	2.50595	2.43132	AG_H3panac_vInput_peak_1769
ChrI	33881072	33884105	3034	22.18	4.03722	2.24191	2.09184	AG_H3panac_vInput_peak_1770
ChrI	33900771	33901163	393	16.68	3.18514	2.15926	1.4433	AG_H3panac_vInput_peak_1771
ChrI	33903571	33904921	1351	17.26	2.92756	2.03762	1.25507	AG_H3panac_vInput_peak_1772
ChrI	33919248	33922887	3640	20.73	3.7799	2.20168	1.89786	AG_H3panac_vInput_peak_1773
ChrI	33924191	33924436	246	18.12	3.37687	2.17425	1.58396	AG_H3panac_vInput_peak_1774
ChrI	33957740	33959062	1323	21.1	3.4567	2.09464	1.64619	AG_H3panac_vInput_peak_1775
ChrI	33961020	33962190	1171	24.33	6.63682	2.90279	4.20614	AG_H3panac_vInput_peak_1776
ChrI	33965889	33966748	860	17.32	3.49335	2.24909	1.66961	AG_H3panac_vInput_peak_1777
ChrI	33972388	33973414	1027	19.36	3.07908	2.0231	1.37099	AG_H3panac_vInput_peak_1778
ChrI	34028339	34030180	1842	22.34	5.01193	2.51553	2.87344	AG_H3panac_vInput_peak_1779
ChrI	34032777	34034371	1595	22.76	5.56519	2.68673	3.29625	AG_H3panac_vInput_peak_1780
ChrI	34101373	34104853	3481	20.97	4.13864	2.30879	2.17421	AG_H3panac_vInput_peak_1781
ChrI	34123844	34125103	1260	26.21	6.659	2.83603	4.19929	AG_H3panac_vInput_peak_1782
ChrI	34134872	34136395	1524	25.15	6.53775	2.81418	4.14516	AG_H3panac_vInput_peak_1783
ChrI	34195160	34196104	945	16.19	2.64406	1.96785	1.05555	AG_H3panac_vInput_peak_1784
ChrI	34197011	34198878	1868	17.91	4.10382	2.43009	2.14703	AG_H3panac_vInput_peak_1785
ChrI	34203118	34203562	445	16.1	2.96369	2.09648	1.27693	AG_H3panac_vInput_peak_1786
ChrI	34204468	34205324	857	26.48	5.43327	2.45336	3.20731	AG_H3panac_vInput_peak_1787
ChrI	34353042	34354210	1169	16.69	3.42465	2.25216	1.6156	AG_H3panac_vInput_peak_1788
ChrI	34358754	34359027	274	21.69	5.11142	2.59883	2.92801	AG_H3panac_vInput_peak_1789
ChrI	34372357	34374733	2377	20.23	4.55727	2.49136	2.48949	AG_H3panac_vInput_peak_1790
ChrI	34386888	34387933	1046	19.22	3.56623	2.19865	1.71978	AG_H3panac_vInput_peak_1791
ChrI	34398176	34398556	381	18.37	3.64935	2.2662	1.78471	AG_H3panac_vInput_peak_1792
ChrI	34416189	34416446	258	16.1	3.23623	2.20599	1.47203	AG_H3panac_vInput_peak_1793
ChrI	34450766	34451211	446	15	2.80921	2.08	1.17146	AG_H3panac_vInput_peak_1794
ChrI	34460193	34461852	1660	17.78	3.42848	2.20047	1.62813	AG_H3panac_vInput_peak_1795
ChrI	34470133	34470598	466	16.19	2.94948	2.08893	1.26305	AG_H3panac_vInput_peak_1796
ChrI	34497710	34500197	2488	28.61	8.61418	3.17375	5.95189	AG_H3panac_vInput_peak_1797
ChrI	34535663	34535976	314	17.99	3.57507	2.24928	1.73568	AG_H3panac_vInput_peak_1798
ChrI	34545246	34547742	2497	20.08	4.11267	2.34844	2.14433	AG_H3panac_vInput_peak_1799
ChrI	34551803	34552787	985	17.12	3.30867	2.18827	1.52921	AG_H3panac_vInput_peak_1800
ChrI	34571788	34572913	1126	22.03	4.04633	2.23885	2.10036	AG_H3panac_vInput_peak_1801
ChrI	34577127	34577529	403	19.98	3.33219	2.08553	1.54929	AG_H3panac_vInput_peak_1802
ChrI	34599098	34599412	315	23.03	3.83766	2.15023	1.93343	AG_H3panac_vInput_peak_1803
ChrI	34604534	34605389	856	22.88	3.88508	2.16532	1.97303	AG_H3panac_vInput_peak_1804
ChrI	34618203	34618863	661	24.23	7.68189	3.24922	5.07398	AG_H3panac_vInput_peak_1805
ChrI	34635209	34635905	697	23.26	5.2322	2.55701	3.0332	AG_H3panac_vInput_peak_1806
ChrI	34637190	34637623	434	27.7	3.7811	2.00507	1.89079	AG_H3panac_vInput_peak_1807
ChrI	34638731	34640664	1934	23.5	4.22434	2.23856	2.24528	AG_H3panac_vInput_peak_1808
ChrI	34646383	34648243	1861	21.78	3.59912	2.11207	1.75232	AG_H3panac_vInput_peak_1809
ChrI	34672480	34673145	666	16.64	2.81872	2.02227	1.17786	AG_H3panac_vInput_peak_1810
ChrI	34676724	34676967	244	19.56	4.01081	2.33028	2.06257	AG_H3panac_vInput_peak_1811
ChrI	34686728	34687100	373	21.52	4.97454	2.56804	2.81504	AG_H3panac_vInput_peak_1812
ChrI	34689241	34693089	3849	21.59	3.90797	2.21285	1.99772	AG_H3panac_vInput_peak_1813
ChrI	34694288	34696258	1971	21.8	3.44233	2.06691	1.63016	AG_H3panac_vInput_peak_1814
ChrI	34700280	34702043	1764	24.72	4.17542	2.17445	2.21225	AG_H3panac_vInput_peak_1815
ChrI	34705182	34705480	299	23.77	4.25366	2.24008	2.26156	AG_H3panac_vInput_peak_1816
ChrI	34711456	34716090	4635	21.09	4.1707	2.31545	2.19978	AG_H3panac_vInput_peak_1817
ChrI	34738718	34741117	2400	18.44	3.20565	2.10517	1.45904	AG_H3panac_vInput_peak_1818
ChrI	34770763	34774660	3898	22.48	5.57938	2.6714	3.34054	AG_H3panac_vInput_peak_1819
ChrI	34795451	34796195	745	20.23	4.24498	2.38727	2.2451	AG_H3panac_vInput_peak_1820
ChrI	34804393	34806345	1953	22.92	4.96887	2.49965	2.81405	AG_H3panac_vInput_peak_1821
ChrI	34816656	34817307	652	17.89	3.55056	2.24624	1.71642	AG_H3panac_vInput_peak_1822
ChrI	34844163	34845702	1540	24.72	5.94971	2.70706	3.61237	AG_H3panac_vInput_peak_1823
ChrI	34868875	34869144	270	15.29	2.70245	2.02311	1.09573	AG_H3panac_vInput_peak_1824
ChrI	34897257	34902084	4828	23.99	4.12607	2.19957	2.163	AG_H3panac_vInput_peak_1825
ChrI	34903083	34906263	3181	22.14	4.42457	2.3461	2.39823	AG_H3panac_vInput_peak_1826
ChrI	34914264	34915256	993	18.01	3.74178	2.32054	1.85332	AG_H3panac_vInput_peak_1827
ChrI	34925802	34928450	2649	20.46	3.83973	2.23748	1.94093	AG_H3panac_vInput_peak_1828
ChrI	34969651	34970609	959	17.59	3.3593	2.18563	1.57296	AG_H3panac_vInput_peak_1829
ChrI	34986427	34989125	2699	22.27	5.66011	2.72659	3.3964	AG_H3panac_vInput_peak_1830
ChrI	35033723	35034895	1173	19.29	3.34714	2.11566	1.56292	AG_H3panac_vInput_peak_1831
ChrI	35100010	35100265	256	17	2.77794	1.99251	1.15476	AG_H3panac_vInput_peak_1832
ChrI	35125133	35125494	362	27.3	4.83506	2.29107	2.69881	AG_H3panac_vInput_peak_1833
ChrI	35137434	35138197	764	16.54	3.18904	2.16702	1.44205	AG_H3panac_vInput_peak_1834
ChrI	35195033	35196667	1635	22.59	5.49439	2.66693	3.24899	AG_H3panac_vInput_peak_1835
ChrI	35229625	35230317	693	16.41	3.31557	2.2241	1.53105	AG_H3panac_vInput_peak_1836
ChrI	35244039	35245640	1602	17.85	4.03113	2.41743	2.07936	AG_H3panac_vInput_peak_1837
ChrI	35247975	35248247	273	16.93	3.65846	2.32919	1.79053	AG_H3panac_vInput_peak_1838
ChrI	35254327	35256385	2059	24.51	4.78095	2.33164	2.69605	AG_H3panac_vInput_peak_1839
ChrI	35265336	35266041	706	18.39	2.90168	1.99247	1.23369	AG_H3panac_vInput_peak_1840
ChrI	35268453	35272641	4189	23.23	4.97333	2.47273	2.84556	AG_H3panac_vInput_peak_1841
ChrI	35352646	35356911	4266	27.56	10.1471	3.41161	7.56868	AG_H3panac_vInput_peak_1842
ChrI	35387295	35387688	394	16.97	3.11124	2.12124	1.38462	AG_H3panac_vInput_peak_1843
ChrI	35403569	35404206	638	24.76	5.77065	2.67771	3.4524	AG_H3panac_vInput_peak_1844
ChrI	35419565	35420559	995	19.16	3.5449	2.18896	1.7133	AG_H3panac_vInput_peak_1845
ChrI	35428725	35430289	1565	18.85	3.67967	2.25151	1.8105	AG_H3panac_vInput_peak_1846
ChrI	35433798	35434133	336	19.75	2.87519	1.94312	1.21785	AG_H3panac_vInput_peak_1847
ChrI	35456635	35463232	6598	22.78	5.02944	2.51171	2.88269	AG_H3panac_vInput_peak_1848
ChrI	35476177	35476963	787	15.38	2.91946	2.10918	1.24941	AG_H3panac_vInput_peak_1849
ChrI	35489689	35500875	11187	25.97	5.03079	2.36308	2.89295	AG_H3panac_vInput_peak_1850
ChrI	35538379	35539926	1548	23.56	4.81746	2.3998	2.72894	AG_H3panac_vInput_peak_1851
ChrI	35552397	35554442	2046	22.08	4.44373	2.36298	2.40591	AG_H3panac_vInput_peak_1852
ChrI	35564373	35564654	282	23.82	7.37933	3.23368	4.7656	AG_H3panac_vInput_peak_1853
ChrI	35565928	35566401	474	16.13	2.77659	2.02336	1.14883	AG_H3panac_vInput_peak_1854
ChrI	35572017	35572311	295	17.69	3.23469	2.13734	1.48095	AG_H3panac_vInput_peak_1855
ChrI	35585004	35586336	1333	17.02	3.22769	2.16068	1.47565	AG_H3panac_vInput_peak_1856
ChrI	35596646	35596910	265	22.98	4.44454	2.33002	2.40361	AG_H3panac_vInput_peak_1857
ChrI	35602397	35603789	1393	22.59	5.92063	2.79973	3.60623	AG_H3panac_vInput_peak_1858
ChrI	35607102	35607562	461	22.73	5.99187	2.8274	3.66032	AG_H3panac_vInput_peak_1859
ChrI	35625643	35628524	2882	18.96	3.44321	2.16683	1.63083	AG_H3panac_vInput_peak_1860
ChrI	35640441	35640819	379	18	2.69243	1.92842	1.09	AG_H3panac_vInput_peak_1861
ChrI	35668925	35669672	748	17.55	3.6139	2.28082	1.76086	AG_H3panac_vInput_peak_1862
ChrI	35673607	35674131	525	15.06	2.84833	2.09353	1.19358	AG_H3panac_vInput_peak_1863
ChrI	35694558	35695178	621	16.81	3.58985	2.31224	1.74238	AG_H3panac_vInput_peak_1864
ChrI	35765074	35766577	1504	20.81	3.13104	1.99259	1.405	AG_H3panac_vInput_peak_1865
ChrI	35775319	35775595	277	15	2.80102	2.07656	1.16209	AG_H3panac_vInput_peak_1866
ChrI	35786053	35786934	882	19.31	3.26892	2.08552	1.50854	AG_H3panac_vInput_peak_1867
ChrI	35787940	35788898	959	22.42	5.237	2.60994	3.03215	AG_H3panac_vInput_peak_1868
ChrI	35809044	35810143	1100	17.27	3.25716	2.15981	1.50121	AG_H3panac_vInput_peak_1869
ChrI	35825781	35827636	1856	17.89	3.29982	2.15509	1.52765	AG_H3panac_vInput_peak_1870
ChrI	35830439	35830723	285	18.6	2.64723	1.8965	1.05494	AG_H3panac_vInput_peak_1871
ChrI	35850603	35852634	2032	25.4	8.59719	3.35618	5.94447	AG_H3panac_vInput_peak_1872
ChrI	35854073	35854482	410	17.05	3.5602	2.28576	1.72228	AG_H3panac_vInput_peak_1873
ChrI	35862088	35862814	727	19.95	2.94453	1.96055	1.2672	AG_H3panac_vInput_peak_1874
ChrI	35866515	35870835	4321	21.24	4.00364	2.25491	2.07074	AG_H3panac_vInput_peak_1875
ChrI	35871900	35873234	1335	19.94	4.00694	2.31171	2.06971	AG_H3panac_vInput_peak_1876
ChrI	35874666	35875461	796	20.88	2.91451	1.92329	1.2464	AG_H3panac_vInput_peak_1877
ChrI	35913820	35915431	1612	20.91	5.4856	2.74276	3.24745	AG_H3panac_vInput_peak_1878
ChrI	35925954	35926226	273	19.79	4.55921	2.51197	2.49101	AG_H3panac_vInput_peak_1879
ChrI	35931213	35935736	4524	19.71	4.23717	2.39401	2.25455	AG_H3panac_vInput_peak_1880
ChrI	35952809	35953523	715	20.09	3.99121	2.31182	2.05211	AG_H3panac_vInput_peak_1881
ChrI	35966162	35967349	1188	18.66	3.81967	2.29947	1.93018	AG_H3panac_vInput_peak_1882
ChrI	35991818	35992385	568	19.78	4.11254	2.36545	2.14658	AG_H3panac_vInput_peak_1883
ChrI	36008037	36008365	329	20.05	4.29131	2.40931	2.28036	AG_H3panac_vInput_peak_1884
ChrI	36041963	36042544	582	17.96	3.85152	2.35314	1.94226	AG_H3panac_vInput_peak_1885
ChrI	36048492	36049087	596	18.68	4.49606	2.55494	2.43693	AG_H3panac_vInput_peak_1886
ChrI	36104238	36106027	1790	19.44	4.30951	2.4317	2.309	AG_H3panac_vInput_peak_1887
ChrI	36114385	36114671	287	20.85	3.52192	2.12304	1.69153	AG_H3panac_vInput_peak_1888
ChrI	36132588	36133235	648	25.27	4.3798	2.22586	2.35193	AG_H3panac_vInput_peak_1889
ChrI	36146263	36146627	365	17.55	3.06186	2.08017	1.34933	AG_H3panac_vInput_peak_1890
ChrI	36147587	36148160	574	16.67	3.12499	2.1367	1.39347	AG_H3panac_vInput_peak_1891
ChrI	36191760	36192182	423	22.88	5.99553	2.81549	3.64943	AG_H3panac_vInput_peak_1892
ChrI	36233406	36239090	5685	19.06	3.68111	2.23978	1.81798	AG_H3panac_vInput_peak_1893
ChrI	36272961	36276173	3213	20.81	3.50715	2.1226	1.68265	AG_H3panac_vInput_peak_1894
ChrI	36277538	36282236	4699	18.97	3.56903	2.20352	1.73072	AG_H3panac_vInput_peak_1895
ChrI	36311306	36311834	529	19.17	3.78269	2.27439	1.89191	AG_H3panac_vInput_peak_1896
ChrI	36332553	36333659	1107	24.21	6.22277	2.74434	3.89969	AG_H3panac_vInput_peak_1897
ChrI	36352025	36352822	798	17.29	3.1378	2.12096	1.40729	AG_H3panac_vInput_peak_1898
ChrI	36366014	36367033	1020	24.15	6.5775	2.91915	4.15323	AG_H3panac_vInput_peak_1899
ChrI	36436427	36436848	422	20.22	3.96995	2.28781	2.0357	AG_H3panac_vInput_peak_1900
ChrI	36437782	36438987	1206	21.01	3.26306	2.0322	1.50014	AG_H3panac_vInput_peak_1901
ChrI	36462928	36468862	5935	19.48	3.83962	2.27762	1.93354	AG_H3panac_vInput_peak_1902
ChrI	36553181	36555144	1964	16.42	3.26014	2.1997	1.49175	AG_H3panac_vInput_peak_1903
ChrI	36603334	36604107	774	18.05	3.13404	2.08641	1.40643	AG_H3panac_vInput_peak_1904
ChrI	36645653	36646882	1230	17.59	3.58737	2.27164	1.73951	AG_H3panac_vInput_peak_1905
ChrI	36704130	36704824	695	19.9	3.42336	2.12403	1.61966	AG_H3panac_vInput_peak_1906
ChrI	36706624	36707132	509	20.2	3.00602	1.97123	1.31072	AG_H3panac_vInput_peak_1907
ChrI	36708200	36708860	661	20.53	3.23791	2.04048	1.47992	AG_H3panac_vInput_peak_1908
ChrI	36717866	36718888	1023	18.93	3.3693	2.13418	1.58183	AG_H3panac_vInput_peak_1909
ChrI	36807425	36808472	1048	16.27	3.05477	2.12699	1.34463	AG_H3panac_vInput_peak_1910
ChrI	36809939	36811085	1147	21.18	5.7076	2.82912	3.4082	AG_H3panac_vInput_peak_1911
ChrI	36812189	36813203	1015	17.76	3.4474	2.21805	1.63458	AG_H3panac_vInput_peak_1912
ChrI	36822254	36823371	1118	16.85	2.84338	2.02439	1.19727	AG_H3panac_vInput_peak_1913
ChrI	37089518	37089840	323	17.36	3.19311	2.13489	1.45016	AG_H3panac_vInput_peak_1914
ChrI	37272811	37273656	846	16.73	3.58052	2.31207	1.72636	AG_H3panac_vInput_peak_1915
ChrI	37297253	37297813	561	18.18	2.81339	1.97794	1.1729	AG_H3panac_vInput_peak_1916
ChrI	37427624	37429174	1551	17.3	3.49525	2.24872	1.67466	AG_H3panac_vInput_peak_1917
ChrI	37599355	37600284	930	18.58	4.40459	2.52189	2.36763	AG_H3panac_vInput_peak_1918
ChrI	37684614	37684939	326	17.1	3.24583	2.16591	1.48819	AG_H3panac_vInput_peak_1919
ChrI	37714318	37715013	696	30.51	7.26906	2.73676	4.74898	AG_H3panac_vInput_peak_1920
ChrI	37728942	37729233	292	20.29	5.18947	2.72789	2.96754	AG_H3panac_vInput_peak_1921
ChrI	37733722	37733954	233	15.42	3.00065	2.14113	1.29871	AG_H3panac_vInput_peak_1922
ChrI	37737399	37737856	458	15	2.80459	2.07806	1.16709	AG_H3panac_vInput_peak_1923
ChrI	37759604	37761215	1612	20.01	4.65976	2.53901	2.57086	AG_H3panac_vInput_peak_1924
ChrI	37764060	37764338	279	24.04	7.54857	3.26526	4.91306	AG_H3panac_vInput_peak_1925
ChrI	37775460	37776554	1095	17.67	2.94982	2.03143	1.2762	AG_H3panac_vInput_peak_1926
ChrI	37777705	37778406	702	19.09	2.71593	1.90449	1.10488	AG_H3panac_vInput_peak_1927
ChrI	37784331	37789338	5008	20.63	3.85492	2.24097	1.94609	AG_H3panac_vInput_peak_1928
ChrI	37790429	37792523	2095	20.98	4.21857	2.34584	2.2208	AG_H3panac_vInput_peak_1929
ChrI	37815960	37819308	3349	27.46	7.57801	2.9543	5.04223	AG_H3panac_vInput_peak_1930
ChrI	37842651	37845116	2466	22.57	3.90176	2.17176	1.99013	AG_H3panac_vInput_peak_1931
ChrI	37860202	37863848	3647	25.42	7.88063	3.17034	5.29983	AG_H3panac_vInput_peak_1932
ChrI	37871008	37875335	4328	18.71	3.55768	2.20894	1.72549	AG_H3panac_vInput_peak_1933
ChrI	37883096	37884247	1152	18.69	3.71323	2.26974	1.83425	AG_H3panac_vInput_peak_1934
ChrI	37898293	37898585	293	29.34	8.94734	3.35939	6.06969	AG_H3panac_vInput_peak_1935
ChrI	37922164	37925110	2947	21.05	4.78286	2.51296	2.68096	AG_H3panac_vInput_peak_1936
ChrI	37976446	37977241	796	23.88	4.66918	2.34238	2.59314	AG_H3panac_vInput_peak_1937
ChrI	37979698	37980342	645	21.44	3.11907	1.97828	1.3933	AG_H3panac_vInput_peak_1938
ChrI	37981554	37982739	1186	21.38	3.07844	1.96565	1.36394	AG_H3panac_vInput_peak_1939
ChrI	37987920	37988422	503	23	5.77537	2.72053	3.48813	AG_H3panac_vInput_peak_1940
ChrI	37995049	37995274	226	17.34	2.91105	2.03061	1.24231	AG_H3panac_vInput_peak_1941
ChrI	37997717	37999029	1313	20.11	4.72903	2.55627	2.62582	AG_H3panac_vInput_peak_1942
ChrI	38004073	38004664	592	15.44	2.94231	2.11634	1.25812	AG_H3panac_vInput_peak_1943
ChrI	38025207	38026033	827	17.91	3.11583	2.08574	1.39201	AG_H3panac_vInput_peak_1944
ChrI	38069992	38070799	808	15.24	2.88248	2.09972	1.22911	AG_H3panac_vInput_peak_1945
ChrI	38130994	38131365	372	18.2	3.79896	2.31683	1.90868	AG_H3panac_vInput_peak_1946
ChrI	38134236	38134634	399	17.94	2.85101	1.98875	1.20136	AG_H3panac_vInput_peak_1947
ChrI	38169497	38171593	2097	19.68	3.10139	2.02081	1.3816	AG_H3panac_vInput_peak_1948
ChrI	38193346	38193873	528	22.65	4.90453	2.4693	2.77765	AG_H3panac_vInput_peak_1949
ChrI	38217008	38221597	4590	19.17	3.46112	2.16145	1.64752	AG_H3panac_vInput_peak_1950
ChrI	38241446	38243812	2367	17.27	3.604	2.29149	1.7595	AG_H3panac_vInput_peak_1951
ChrI	38249064	38256592	7529	22.11	4.26735	2.30255	2.28368	AG_H3panac_vInput_peak_1952
ChrI	38266242	38269785	3544	20.48	4.27685	2.3802	2.28121	AG_H3panac_vInput_peak_1953
ChrI	38270799	38271056	258	17.58	3.19104	2.12757	1.44819	AG_H3panac_vInput_peak_1954
ChrI	38276521	38277376	856	15	2.80404	2.07782	1.16968	AG_H3panac_vInput_peak_1955
ChrI	38445694	38447713	2020	19.46	3.6327	2.20553	1.78142	AG_H3panac_vInput_peak_1956
ChrI	38456241	38456682	442	18.12	2.78759	1.95858	1.15464	AG_H3panac_vInput_peak_1957
ChrI	38465769	38466607	839	18.24	3.44047	2.19411	1.62961	AG_H3panac_vInput_peak_1958
ChrI	38470601	38471399	799	16.6	2.75193	1.99594	1.12844	AG_H3panac_vInput_peak_1959
ChrI	38473878	38474307	430	17.75	3.56996	2.25986	1.72316	AG_H3panac_vInput_peak_1960
ChrI	38480117	38480934	818	20.55	4.74808	2.52969	2.64893	AG_H3panac_vInput_peak_1961
ChrI	38502071	38502625	555	17.23	3.17713	2.13418	1.43903	AG_H3panac_vInput_peak_1962
ChrI	38544601	38545255	655	17.84	4.05401	2.43249	2.09849	AG_H3panac_vInput_peak_1963
ChrI	38552169	38555292	3124	21.33	5.05966	2.58056	2.90804	AG_H3panac_vInput_peak_1964
ChrI	38561107	38564288	3182	20.77	5.30861	2.6365	3.16094	AG_H3panac_vInput_peak_1965
ChrI	38662613	38664249	1637	19.1	3.93939	2.33337	2.00736	AG_H3panac_vInput_peak_1966
ChrI	38670146	38670695	550	15.46	2.92291	2.10684	1.2556	AG_H3panac_vInput_peak_1967
ChrI	38675844	38676401	558	18.19	3.36061	2.16404	1.5689	AG_H3panac_vInput_peak_1968
ChrI	38708572	38709107	536	17.88	3.16803	2.10401	1.4304	AG_H3panac_vInput_peak_1969
ChrI	38713055	38713993	939	18.06	3.36312	2.17217	1.57397	AG_H3panac_vInput_peak_1970
ChrI	38723867	38724582	716	17.04	3.72702	2.3505	1.83944	AG_H3panac_vInput_peak_1971
[truncated: 5,199 more rows]

## Sheet: AG_H4panac_vInput_peaks.xls
# This file is generated by MACS version 2.2.6
# Command line: callpeak -t AG_H4panac_rep1.fss.bam AG_H4panac_rep2.fss.bam -c AG_Input_rep1.fss.bam AG_Input_rep2.fss.bam -n AG_H4panac_vInput --broad -B --outdir macs2_BG -f BAMPE -g 1.5e8
# ARGUMENTS LIST:
# name = AG_H4panac_vInput
# format = BAMPE
# ChIP-seq file = ['AG_H4panac_rep1.fss.bam', 'AG_H4panac_rep2.fss.bam']
# control file = ['AG_Input_rep1.fss.bam', 'AG_Input_rep2.fss.bam']
# effective genome size = 1.50e+08
# band width = 300
# model fold = [5, 50]
# qvalue cutoff for narrow/strong regions = 5.00e-02
# qvalue cutoff for broad/weak regions = 1.00e-01
# The maximum gap between significant sites is assigned as the read length/tag size.
# The minimum length of peaks is assigned as the predicted fragment length "d".
# Larger dataset will be scaled towards smaller dataset.
# Range for calculating regional lambda is: 1000 bps and 10000 bps
# Broad region calling is on
# Paired-End mode is on
# fragment size is determined as 255 bps
# total fragments in treatment: 4503856
# fragments after filtering in treatment: 4429999
# maximum duplicate fragments in treatment = 1
# Redundant rate in treatment: 0.02
# total fragments in control: 4517274
# fragments after filtering in control: 4470260
# maximum duplicate fragments in control = 1
# Redundant rate in control: 0.01
# d = 255
chr	start	end	length	pileup	-LOG10(pvalue)	fold_enrichment	-LOG10(qvalue)	name
ChrI	33157	35085	1929	21.64	4.19908	2.30611	2.83998	AG_H4panac_vInput_peak_1
ChrI	52993	55538	2546	19.82	3.64732	2.1829	2.34649	AG_H4panac_vInput_peak_2
ChrI	58374	64271	5898	31.89	8.19229	2.89862	6.59016	AG_H4panac_vInput_peak_3
ChrI	122106	123600	1495	34.42	13.3931	3.94743	11.5945	AG_H4panac_vInput_peak_4
ChrI	134606	134914	309	15.09	2.25515	1.84604	1.10385	AG_H4panac_vInput_peak_5
ChrI	137265	140722	3458	32.21	11.4541	3.60502	9.74223	AG_H4panac_vInput_peak_6
ChrI	164283	164646	364	17.23	2.37765	1.83341	1.21194	AG_H4panac_vInput_peak_7
ChrI	178331	179023	693	16.92	2.31871	1.8174	1.16518	AG_H4panac_vInput_peak_8
ChrI	180572	180911	340	18.63	2.39676	1.80104	1.23207	AG_H4panac_vInput_peak_9
ChrI	185269	185807	539	40.14	17.1243	4.3745	15.2111	AG_H4panac_vInput_peak_10
ChrI	194283	198999	4717	20.38	4.24754	2.34134	2.89607	AG_H4panac_vInput_peak_11
ChrI	213306	215507	2202	18.63	2.515	1.85002	1.334	AG_H4panac_vInput_peak_12
ChrI	222334	230513	8180	25.78	6.5892	2.74688	5.08735	AG_H4panac_vInput_peak_13
ChrI	269137	270293	1157	27.71	7.02512	2.77751	5.49802	AG_H4panac_vInput_peak_14
ChrI	297356	298321	966	21.7	5.26596	2.56648	3.85026	AG_H4panac_vInput_peak_15
ChrI	300412	302226	1815	20.07	4.06761	2.26945	2.75217	AG_H4panac_vInput_peak_16
ChrI	304063	304657	595	18.96	2.38707	1.79266	1.22156	AG_H4panac_vInput_peak_17
ChrI	341183	345352	4170	46.49	17.1763	4.01417	15.2187	AG_H4panac_vInput_peak_18
ChrI	350318	353414	3097	41.67	15.8444	3.86424	13.9939	AG_H4panac_vInput_peak_19
ChrI	355079	355693	615	17.45	2.7381	1.95515	1.52807	AG_H4panac_vInput_peak_20
ChrI	419163	425069	5907	27.9	6.05343	2.5525	4.57402	AG_H4panac_vInput_peak_21
ChrI	430308	430598	291	22.65	3.90124	2.15934	2.57494	AG_H4panac_vInput_peak_22
ChrI	432285	432904	620	21.91	3.18707	1.97405	1.92799	AG_H4panac_vInput_peak_23
ChrI	510120	511447	1328	31.23	10.8196	3.4934	9.13185	AG_H4panac_vInput_peak_24
ChrI	527835	529540	1706	24.24	3.54349	2.00911	2.24868	AG_H4panac_vInput_peak_25
ChrI	531765	532722	958	22.83	3.29818	1.98574	2.0241	AG_H4panac_vInput_peak_26
ChrI	537915	540225	2311	41.01	18.2274	4.52502	16.267	AG_H4panac_vInput_peak_27
ChrI	550412	551245	834	24.64	6.62903	2.85128	5.11286	AG_H4panac_vInput_peak_28
ChrI	567738	568838	1101	37.41	12.2175	3.3638	10.4884	AG_H4panac_vInput_peak_29
ChrI	582517	583940	1424	34.53	13.366	3.90283	11.5758	AG_H4panac_vInput_peak_30
ChrI	606545	607448	904	15.59	2.44107	1.90553	1.26452	AG_H4panac_vInput_peak_31
ChrI	625767	626517	751	16.34	2.64743	1.95634	1.4476	AG_H4panac_vInput_peak_32
ChrI	665649	667895	2247	41.66	12.36	3.41491	10.5492	AG_H4panac_vInput_peak_33
ChrI	672585	674112	1528	28.65	8.80196	3.18323	7.18441	AG_H4panac_vInput_peak_34
ChrI	698116	698970	855	19.4	3.21761	2.06675	1.95024	AG_H4panac_vInput_peak_35
ChrI	700524	701490	967	36.14	12.1393	3.6326	10.351	AG_H4panac_vInput_peak_36
ChrI	709167	713132	3966	40.08	13.5373	3.56373	11.7387	AG_H4panac_vInput_peak_37
ChrI	714296	716722	2427	52.26	27.5597	5.31251	25.4416	AG_H4panac_vInput_peak_38
ChrI	720357	727847	7491	29.1	6.71057	2.64576	5.20047	AG_H4panac_vInput_peak_39
ChrI	750922	751307	386	23.4	2.83624	1.83448	1.61364	AG_H4panac_vInput_peak_40
ChrI	794266	795964	1699	24.74	5.60398	2.55322	4.15747	AG_H4panac_vInput_peak_41
ChrI	804363	805300	938	21.7	3.00799	1.92465	1.76803	AG_H4panac_vInput_peak_42
ChrI	860955	861931	977	17.15	2.57283	1.90858	1.38455	AG_H4panac_vInput_peak_43
ChrI	863681	865251	1571	22.61	6.11489	2.73185	4.66128	AG_H4panac_vInput_peak_44
ChrI	901014	901390	377	21.38	3.15537	1.97687	1.90068	AG_H4panac_vInput_peak_45
ChrI	995331	995610	280	22.34	4.72426	2.44873	3.31637	AG_H4panac_vInput_peak_46
ChrI	1029130	1029413	284	18.58	3.68891	2.2637	2.36894	AG_H4panac_vInput_peak_47
ChrI	1035240	1036911	1672	21.73	4.42651	2.35328	3.05854	AG_H4panac_vInput_peak_48
ChrI	1054562	1056452	1891	22.6	5.50498	2.60922	4.07421	AG_H4panac_vInput_peak_49
ChrI	1110462	1111185	724	25.54	6.24094	2.70209	4.749	AG_H4panac_vInput_peak_50
ChrI	1138802	1140195	1394	29.34	8.57415	3.20138	6.92248	AG_H4panac_vInput_peak_51
ChrI	1161249	1162106	858	18.49	3.34467	2.14035	2.06808	AG_H4panac_vInput_peak_52
ChrI	1217046	1217419	374	20.17	4.56137	2.4499	3.18362	AG_H4panac_vInput_peak_53
ChrI	1308471	1309462	992	24.71	6.89646	2.91517	5.36592	AG_H4panac_vInput_peak_54
ChrI	1356513	1357337	825	17.66	2.54104	1.87695	1.35549	AG_H4panac_vInput_peak_55
ChrI	1408364	1408792	429	17.46	3.2389	2.1364	1.96996	AG_H4panac_vInput_peak_56
ChrI	1490426	1490947	522	23.68	6.21272	2.83938	4.69824	AG_H4panac_vInput_peak_57
ChrI	1541298	1542049	752	15.71	2.39352	1.88287	1.22582	AG_H4panac_vInput_peak_58
ChrI	1571641	1575964	4324	30.33	10.4272	3.46075	8.75729	AG_H4panac_vInput_peak_59
ChrI	1599236	1599881	646	16.09	2.63504	1.96266	1.43457	AG_H4panac_vInput_peak_60
ChrI	1613059	1613680	622	16.1	2.56638	1.93693	1.37498	AG_H4panac_vInput_peak_61
ChrI	1632359	1633252	894	15.71	2.49401	1.92161	1.31568	AG_H4panac_vInput_peak_62
ChrI	1669117	1670491	1375	21.65	5.25387	2.60341	3.82435	AG_H4panac_vInput_peak_63
ChrI	1708393	1709711	1319	17.85	3.37779	2.16834	2.09634	AG_H4panac_vInput_peak_64
ChrI	1783663	1784564	902	20.37	3.74362	2.19294	2.43005	AG_H4panac_vInput_peak_65
ChrI	1788974	1791619	2646	16.6	2.59377	1.9305	1.404	AG_H4panac_vInput_peak_66
ChrI	1792811	1793807	997	27.85	4.63753	2.21758	3.24112	AG_H4panac_vInput_peak_67
ChrI	1817622	1818534	913	17.2	2.70479	1.95567	1.49846	AG_H4panac_vInput_peak_68
ChrI	1847323	1848848	1526	52.22	28.4835	5.51537	26.3371	AG_H4panac_vInput_peak_69
ChrI	1855861	1863905	8045	21.65	4.64885	2.4258	3.26285	AG_H4panac_vInput_peak_70
ChrI	1870424	1871922	1499	29.87	9.79683	3.39116	8.12515	AG_H4panac_vInput_peak_71
ChrI	1876290	1878165	1876	20.04	2.72867	1.88237	1.51939	AG_H4panac_vInput_peak_72
ChrI	1949672	1951410	1739	20.39	4.10765	2.3012	2.77193	AG_H4panac_vInput_peak_73
ChrI	1953193	1955474	2282	40.46	19.8984	4.66169	17.9871	AG_H4panac_vInput_peak_74
ChrI	1959776	1960429	654	16.89	2.4454	1.86831	1.27212	AG_H4panac_vInput_peak_75
ChrI	2039385	2043239	3855	26.4	6.07601	2.55255	4.62579	AG_H4panac_vInput_peak_76
ChrI	2068918	2070825	1908	16.24	2.60429	1.94583	1.41345	AG_H4panac_vInput_peak_77
ChrI	2084868	2085776	909	21.96	3.97948	2.19604	2.65049	AG_H4panac_vInput_peak_78
ChrI	2089788	2090445	658	36.16	8.7413	2.79076	7.11798	AG_H4panac_vInput_peak_79
ChrI	2104635	2107326	2692	37.1	12.9121	3.50645	11.1598	AG_H4panac_vInput_peak_80
ChrI	2143946	2145423	1478	21.67	3.22716	1.99321	1.9627	AG_H4panac_vInput_peak_81
ChrI	2146488	2146760	273	22.87	3.51703	2.04099	2.22602	AG_H4panac_vInput_peak_82
ChrI	2148227	2151155	2929	22.17	4.06755	2.17578	2.74771	AG_H4panac_vInput_peak_83
ChrI	2161149	2163793	2645	31.48	9.329	3.14576	7.70104	AG_H4panac_vInput_peak_84
ChrI	2175888	2181074	5187	42.09	17.776	4.30372	15.8432	AG_H4panac_vInput_peak_85
ChrI	2187167	2187962	796	16.82	2.47619	1.88346	1.29888	AG_H4panac_vInput_peak_86
ChrI	2199337	2199826	490	16	2.45936	1.90071	1.28412	AG_H4panac_vInput_peak_87
ChrI	2204563	2204967	405	29.23	6.12908	2.54118	4.6252	AG_H4panac_vInput_peak_88
ChrI	2273934	2275553	1620	40.28	15.0419	3.71701	13.2397	AG_H4panac_vInput_peak_89
ChrI	2280127	2281925	1799	40.97	17.6561	4.23062	15.7873	AG_H4panac_vInput_peak_90
ChrI	2283352	2284125	774	24.13	6.23494	2.79724	4.72968	AG_H4panac_vInput_peak_91
ChrI	2288238	2289307	1070	29.1	7.20026	2.76711	5.65316	AG_H4panac_vInput_peak_92
ChrI	2314124	2314635	512	27.96	7.5371	2.94306	5.96681	AG_H4panac_vInput_peak_93
ChrI	2326238	2326750	513	15.63	2.49033	1.92403	1.30616	AG_H4panac_vInput_peak_94
ChrI	2458398	2460222	1825	36.37	11.9056	3.42713	10.1799	AG_H4panac_vInput_peak_95
ChrI	2485597	2486907	1311	27.06	6.33656	2.673	4.8308	AG_H4panac_vInput_peak_96
ChrI	2492761	2494325	1565	23.02	4.3486	2.28255	2.98076	AG_H4panac_vInput_peak_97
ChrI	2496042	2496917	876	20.45	3.91441	2.24169	2.58885	AG_H4panac_vInput_peak_98
ChrI	2513666	2514374	709	15.3	2.3569	1.8801	1.19327	AG_H4panac_vInput_peak_99
ChrI	2527882	2529219	1338	19.61	2.54803	1.82949	1.36249	AG_H4panac_vInput_peak_100
ChrI	2608115	2609918	1804	20.31	2.65966	1.84958	1.45915	AG_H4panac_vInput_peak_101
ChrI	2611437	2614431	2995	22.5	3.2809	1.98224	2.0141	AG_H4panac_vInput_peak_102
ChrI	2618523	2619420	898	21.5	3.01427	1.93246	1.77547	AG_H4panac_vInput_peak_103
ChrI	2621617	2624075	2459	49.12	21.5828	4.26615	19.5922	AG_H4panac_vInput_peak_104
ChrI	2628915	2630125	1211	27.9	3.71538	1.97674	2.39929	AG_H4panac_vInput_peak_105
ChrI	2631178	2633246	2069	19.03	2.60874	1.86742	1.41514	AG_H4panac_vInput_peak_106
ChrI	2660050	2660466	417	17.33	2.35155	1.82228	1.19207	AG_H4panac_vInput_peak_107
ChrI	2688994	2692090	3097	23.62	4.4585	2.30699	3.07749	AG_H4panac_vInput_peak_108
ChrI	2695013	2699979	4967	26.37	4.32081	2.14331	2.97414	AG_H4panac_vInput_peak_109
ChrI	2701032	2704697	3666	27.03	5.38608	2.40582	3.94946	AG_H4panac_vInput_peak_110
ChrI	2710081	2710703	623	23.16	2.88127	1.85292	1.65505	AG_H4panac_vInput_peak_111
ChrI	2712224	2712944	721	29.38	2.81603	1.72278	1.59537	AG_H4panac_vInput_peak_112
ChrI	2713999	2714309	311	22.6	3.14183	1.94355	1.8856	AG_H4panac_vInput_peak_113
ChrI	2718478	2720748	2271	36.11	15.692	4.2727	13.8558	AG_H4panac_vInput_peak_114
ChrI	2731440	2733497	2058	17.28	2.45693	1.86226	1.28194	AG_H4panac_vInput_peak_115
ChrI	2735554	2736298	745	19.74	2.34282	1.75929	1.18036	AG_H4panac_vInput_peak_116
ChrI	2782521	2783357	837	24.74	4.13981	2.16732	2.79302	AG_H4panac_vInput_peak_117
ChrI	2788528	2789158	631	21.1	4.95985	2.55716	3.5409	AG_H4panac_vInput_peak_118
ChrI	2797244	2798308	1065	27.87	8.83218	3.31829	7.1853	AG_H4panac_vInput_peak_119
ChrI	2865304	2866405	1102	20.15	2.93866	1.94082	1.70796	AG_H4panac_vInput_peak_120
ChrI	2890096	2890458	363	17.45	2.18374	1.75515	1.04959	AG_H4panac_vInput_peak_121
ChrI	2914657	2915591	935	28.2	9.35491	3.37895	7.70801	AG_H4panac_vInput_peak_122
ChrI	2920092	2921502	1411	28.48	8.26536	3.15261	6.63538	AG_H4panac_vInput_peak_123
ChrI	2930974	2931569	596	25.43	6.48428	2.76628	4.98285	AG_H4panac_vInput_peak_124
ChrI	2942529	2944040	1512	44.78	18.4552	4.31427	16.5156	AG_H4panac_vInput_peak_125
ChrI	2991085	2992688	1604	39.74	14.5843	3.81772	12.7492	AG_H4panac_vInput_peak_126
ChrI	3002084	3005812	3729	20.91	3.65018	2.14205	2.34935	AG_H4panac_vInput_peak_127
ChrI	3020425	3021449	1025	17.29	2.49354	1.87354	1.31385	AG_H4panac_vInput_peak_128
ChrI	3025650	3026484	835	16.17	2.69312	1.98318	1.48476	AG_H4panac_vInput_peak_129
ChrI	3030613	3032417	1805	17.78	3.31506	2.13631	2.04944	AG_H4panac_vInput_peak_130
ChrI	3058072	3059613	1542	21.56	4.08638	2.24227	2.75049	AG_H4panac_vInput_peak_131
ChrI	3128928	3134233	5306	53.82	29.0973	5.2474	26.9795	AG_H4panac_vInput_peak_132
ChrI	3153623	3159539	5917	23.62	5.15441	2.44636	3.75052	AG_H4panac_vInput_peak_133
ChrI	3161840	3164910	3071	21.93	4.11771	2.24175	2.78071	AG_H4panac_vInput_peak_134
ChrI	3169953	3170729	777	25.16	6.88297	2.9126	5.34466	AG_H4panac_vInput_peak_135
ChrI	3172935	3173435	501	20.47	4.7064	2.48451	3.31652	AG_H4panac_vInput_peak_136
ChrI	3175515	3176127	613	15.49	2.42311	1.8999	1.24942	AG_H4panac_vInput_peak_137
ChrI	3183457	3184519	1063	18.79	2.89768	1.97347	1.66804	AG_H4panac_vInput_peak_138
ChrI	3195176	3196019	844	23.38	3.90059	2.11788	2.584	AG_H4panac_vInput_peak_139
ChrI	3203613	3206633	3021	28.01	8.55951	3.03934	6.99889	AG_H4panac_vInput_peak_140
ChrI	3224968	3225277	310	20.31	4.42498	2.40842	3.05483	AG_H4panac_vInput_peak_141
ChrI	3290350	3291417	1068	27.91	6.61982	2.66696	5.11112	AG_H4panac_vInput_peak_142
ChrI	3303308	3303595	288	19.57	3.87385	2.28399	2.54118	AG_H4panac_vInput_peak_143
ChrI	3340567	3342041	1475	16.22	2.46826	1.89488	1.29397	AG_H4panac_vInput_peak_144
ChrI	3373137	3373838	702	17.83	3.01123	2.04797	1.76902	AG_H4panac_vInput_peak_145
ChrI	3395472	3395737	266	16.62	2.48287	1.89066	1.30522	AG_H4panac_vInput_peak_146
ChrI	3603110	3605581	2472	18.75	3.1378	2.05897	1.88301	AG_H4panac_vInput_peak_147
ChrI	3622903	3624059	1157	32.76	6.32365	2.39755	4.84188	AG_H4panac_vInput_peak_148
ChrI	3625469	3627624	2156	34.25	8.71876	2.80266	7.12734	AG_H4panac_vInput_peak_149
ChrI	3633789	3635686	1898	22.22	3.43565	2.04418	2.15209	AG_H4panac_vInput_peak_150
ChrI	3650378	3652272	1895	38.08	14.238	3.82949	12.4106	AG_H4panac_vInput_peak_151
ChrI	3680435	3681637	1203	30.78	7.5726	2.79762	5.99645	AG_H4panac_vInput_peak_152
ChrI	3726564	3727233	670	58.27	33.2603	6.39295	30.902	AG_H4panac_vInput_peak_153
ChrI	3734831	3735142	312	18.51	3.27815	2.11299	2.00799	AG_H4panac_vInput_peak_154
ChrI	3741182	3744535	3354	31.49	10.7829	3.42128	9.1067	AG_H4panac_vInput_peak_155
ChrI	3755301	3755557	257	22.78	5.58207	2.70458	4.10585	AG_H4panac_vInput_peak_156
ChrI	3762690	3766249	3560	22.58	3.80565	2.14687	2.48658	AG_H4panac_vInput_peak_157
ChrI	3770164	3770493	330	23.26	6.18119	2.80758	4.687	AG_H4panac_vInput_peak_158
ChrI	3788564	3788968	405	17.23	3.0194	2.0655	1.77698	AG_H4panac_vInput_peak_159
ChrI	3798198	3799590	1393	36.25	11.0539	3.32844	9.3452	AG_H4panac_vInput_peak_160
ChrI	3908597	3908976	380	17.22	2.87572	2.01737	1.64872	AG_H4panac_vInput_peak_161
ChrI	3922664	3923816	1153	19.49	3.84299	2.27229	2.51709	AG_H4panac_vInput_peak_162
ChrI	3927642	3930469	2828	24.93	3.51168	1.99536	2.22346	AG_H4panac_vInput_peak_163
ChrI	3995400	3996627	1228	26.88	7.76614	2.9303	6.23216	AG_H4panac_vInput_peak_164
ChrI	4095113	4095674	562	15.45	2.42535	1.9027	1.25093	AG_H4panac_vInput_peak_165
ChrI	4176302	4179118	2817	60.44	31.8197	5.36526	29.6013	AG_H4panac_vInput_peak_166
ChrI	4318507	4319381	875	18.71	3.1858	2.0721	1.92763	AG_H4panac_vInput_peak_167
ChrI	4320686	4321601	916	16	2.20125	1.79806	1.06467	AG_H4panac_vInput_peak_168
ChrI	4333477	4337806	4330	21.1	3.05625	1.95498	1.81297	AG_H4panac_vInput_peak_169
ChrI	4343330	4344206	877	22.13	3.3219	2.01235	2.04724	AG_H4panac_vInput_peak_170
ChrI	4347943	4349424	1482	17.71	2.64002	1.91542	1.44149	AG_H4panac_vInput_peak_171
ChrI	4350677	4352214	1538	33.31	8.84282	3.0154	7.19644	AG_H4panac_vInput_peak_172
ChrI	4377232	4379885	2654	35.91	12.1794	3.44719	10.4503	AG_H4panac_vInput_peak_173
ChrI	4540967	4544111	3145	34.73	9.41769	3.02707	7.75948	AG_H4panac_vInput_peak_174
ChrI	4551274	4552447	1174	18.75	3.14164	2.06	1.88562	AG_H4panac_vInput_peak_175
ChrI	4557391	4562120	4730	32.86	9.74237	3.06574	8.11825	AG_H4panac_vInput_peak_176
ChrI	4569301	4569861	561	24.62	6.80385	2.91736	5.27511	AG_H4panac_vInput_peak_177
ChrI	4596945	4597825	881	28.23	9.33043	3.29236	7.70896	AG_H4panac_vInput_peak_178
ChrI	4628919	4634318	5400	19.91	3.19315	2.03537	1.93358	AG_H4panac_vInput_peak_179
ChrI	4665163	4670015	4853	34.93	10.8347	3.329	9.12775	AG_H4panac_vInput_peak_180
ChrI	4674611	4675739	1129	30.12	10.6264	3.57228	8.93002	AG_H4panac_vInput_peak_181
ChrI	4676840	4677094	255	21.56	3.2965	2.02334	2.02403	AG_H4panac_vInput_peak_182
ChrI	4678244	4681519	3276	51.36	24.6603	5.22877	22.5042	AG_H4panac_vInput_peak_183
ChrI	4683943	4685326	1384	32.84	8.15199	2.88897	6.52779	AG_H4panac_vInput_peak_184
ChrI	4695135	4696227	1093	38.77	12.5459	3.5218	10.7519	AG_H4panac_vInput_peak_185
ChrI	4705925	4709625	3701	20.98	4.2019	2.28892	2.86231	AG_H4panac_vInput_peak_186
ChrI	4760887	4761480	594	17	2.3963	1.84657	1.22862	AG_H4panac_vInput_peak_187
ChrI	4786563	4788645	2083	47.47	21.3088	4.36726	19.3457	AG_H4panac_vInput_peak_188
ChrI	4807426	4807742	317	16.29	2.508	1.90891	1.32716	AG_H4panac_vInput_peak_189
ChrI	4814054	4814687	634	22.13	4.21439	2.29343	2.85949	AG_H4panac_vInput_peak_190
ChrI	4834038	4835467	1430	39.3	13.6421	3.77259	11.8121	AG_H4panac_vInput_peak_191
ChrI	4838204	4838617	414	15.98	2.63067	1.96528	1.42999	AG_H4panac_vInput_peak_192
ChrI	4889145	4889420	276	15.63	2.3857	1.8793	1.22007	AG_H4panac_vInput_peak_193
ChrI	4892386	4895609	3224	35.44	9.52033	2.99469	7.87829	AG_H4panac_vInput_peak_194
ChrI	4915756	4918493	2738	32.69	8.51705	2.81293	6.94106	AG_H4panac_vInput_peak_195
ChrI	4920112	4928988	8877	24.51	4.02351	2.14037	2.68462	AG_H4panac_vInput_peak_196
ChrI	4933733	4936090	2358	21.83	3.45083	2.04342	2.16891	AG_H4panac_vInput_peak_197
ChrI	4937542	4938561	1020	17.44	2.30278	1.80592	1.14894	AG_H4panac_vInput_peak_198
ChrI	4956893	4959273	2381	17.71	2.43697	1.84291	1.26398	AG_H4panac_vInput_peak_199
ChrI	4960523	4965698	5176	28.61	7.94997	2.9835	6.36673	AG_H4panac_vInput_peak_200
ChrI	4991089	4992279	1191	25.87	4.2458	2.16668	2.88277	AG_H4panac_vInput_peak_201
ChrI	5003783	5004628	846	29.24	3.96403	2.00375	2.62663	AG_H4panac_vInput_peak_202
ChrI	5018111	5021309	3199	32.86	10.7191	3.33682	9.03543	AG_H4panac_vInput_peak_203
ChrI	5040097	5041609	1513	24.05	5.8389	2.71283	4.35096	AG_H4panac_vInput_peak_204
ChrI	5079646	5080431	786	20.53	4.67753	2.49086	3.28129	AG_H4panac_vInput_peak_205
ChrI	5088549	5090604	2056	25.43	4.58394	2.21109	3.21865	AG_H4panac_vInput_peak_206
ChrI	5093590	5097672	4083	26.24	5.27523	2.37255	3.85564	AG_H4panac_vInput_peak_207
ChrI	5125296	5128917	3622	18.53	3.23049	2.08968	1.96977	AG_H4panac_vInput_peak_208
ChrI	5130416	5131839	1424	19.82	3.70717	2.20999	2.3981	AG_H4panac_vInput_peak_209
ChrI	5134431	5136403	1973	30.11	7.72915	2.9196	6.13639	AG_H4panac_vInput_peak_210
ChrI	5149789	5150064	276	17.74	3.22243	2.13139	1.95046	AG_H4panac_vInput_peak_211
ChrI	5152358	5154516	2159	49.22	22.7244	4.9392	20.6126	AG_H4panac_vInput_peak_212
ChrI	5193344	5194705	1362	25.99	5.5485	2.52386	4.08617	AG_H4panac_vInput_peak_213
ChrI	5222598	5223281	684	19.55	2.51079	1.82043	1.32766	AG_H4panac_vInput_peak_214
ChrI	5226277	5228637	2361	36.16	12.8423	3.7368	11.0485	AG_H4panac_vInput_peak_215
ChrI	5253572	5253957	386	18.61	3.01721	2.02196	1.77248	AG_H4panac_vInput_peak_216
ChrI	5288772	5290838	2067	56.31	26.929	5.10806	24.7324	AG_H4panac_vInput_peak_217
ChrI	5312242	5312968	727	16.73	2.40087	1.85395	1.23567	AG_H4panac_vInput_peak_218
ChrI	5322628	5324948	2321	19.57	2.64454	1.8651	1.44613	AG_H4panac_vInput_peak_219
ChrI	5338858	5341260	2403	63.66	32.1502	5.61978	29.8312	AG_H4panac_vInput_peak_220
ChrI	5367291	5368705	1415	31.97	6.83504	2.42912	5.35908	AG_H4panac_vInput_peak_221
ChrI	5405645	5407232	1588	20.95	4.8155	2.4877	3.42152	AG_H4panac_vInput_peak_222
ChrI	5430953	5431870	918	18.74	3.16244	2.06535	1.90323	AG_H4panac_vInput_peak_223
ChrI	5478144	5480158	2015	22.38	2.67718	1.81425	1.47487	AG_H4panac_vInput_peak_224
ChrI	5486807	5489078	2272	24.35	3.45489	1.97449	2.17439	AG_H4panac_vInput_peak_225
ChrI	5490762	5491201	440	19.73	2.90504	1.94852	1.67249	AG_H4panac_vInput_peak_226
ChrI	5511065	5512792	1728	70.03	33.399	4.95782	31.1098	AG_H4panac_vInput_peak_227
ChrI	5535642	5540887	5246	38.93	12.8163	3.47702	11.0461	AG_H4panac_vInput_peak_228
ChrI	5542393	5545321	2929	30.39	7.67377	2.75756	6.12027	AG_H4panac_vInput_peak_229
ChrI	5576451	5577077	627	30.88	10.2328	3.55259	8.50218	AG_H4panac_vInput_peak_230
ChrI	5586247	5590486	4240	24.09	3.50007	1.98434	2.22093	AG_H4panac_vInput_peak_231
ChrI	5622406	5623662	1257	18.39	2.75043	1.93488	1.53725	AG_H4panac_vInput_peak_232
ChrI	5624956	5626530	1575	19.28	3.0581	2.01278	1.8114	AG_H4panac_vInput_peak_233
ChrI	5643327	5643682	356	18.24	2.46584	1.83807	1.29057	AG_H4panac_vInput_peak_234
ChrI	5647638	5649375	1738	36.29	14.0086	4.11705	12.1361	AG_H4panac_vInput_peak_235
ChrI	5692383	5694302	1920	41.54	13.6912	3.43693	11.8983	AG_H4panac_vInput_peak_236
ChrI	5703469	5704325	857	31.12	11.8749	3.55217	10.2038	AG_H4panac_vInput_peak_237
ChrI	5740977	5742548	1572	26.71	5.97589	2.57137	4.49488	AG_H4panac_vInput_peak_238
ChrI	5744553	5748747	4195	51.78	26.5276	5.19576	24.4151	AG_H4panac_vInput_peak_239
ChrI	5787099	5789824	2726	21.48	4.31847	2.33237	2.96018	AG_H4panac_vInput_peak_240
ChrI	5798113	5799132	1020	16	2.20518	1.79963	1.06786	AG_H4panac_vInput_peak_241
ChrI	5891279	5892733	1455	17.38	2.82009	1.9908	1.6016	AG_H4panac_vInput_peak_242
ChrI	5895737	5897092	1356	16.6	2.34335	1.83553	1.18427	AG_H4panac_vInput_peak_243
ChrI	5898164	5900303	2140	19.34	2.8795	1.9526	1.65332	AG_H4panac_vInput_peak_244
ChrI	5948008	5951219	3212	20.93	3.73895	2.16511	2.42926	AG_H4panac_vInput_peak_245
ChrI	5963225	5965868	2644	23.95	4.52546	2.29045	3.14802	AG_H4panac_vInput_peak_246
ChrI	5993460	5994637	1178	28.49	9.76682	3.32035	8.15234	AG_H4panac_vInput_peak_247
ChrI	6002181	6002857	677	28.78	8.39879	3.05892	6.81301	AG_H4panac_vInput_peak_248
ChrI	6038777	6039791	1015	18.82	2.66717	1.89342	1.46634	AG_H4panac_vInput_peak_249
ChrI	6042773	6046806	4034	20.42	2.96508	1.94483	1.73083	AG_H4panac_vInput_peak_250
ChrI	6063043	6064553	1511	21.24	4.88596	2.49577	3.49108	AG_H4panac_vInput_peak_251
ChrI	6069796	6070937	1142	21.02	3.45084	2.09013	2.16159	AG_H4panac_vInput_peak_252
ChrI	6075485	6077196	1712	22.95	3.74272	2.11096	2.42749	AG_H4panac_vInput_peak_253
ChrI	6098251	6098746	496	23.76	5.67629	2.60868	4.23062	AG_H4panac_vInput_peak_254
ChrI	6164846	6165784	939	16.21	2.63778	1.96267	1.43724	AG_H4panac_vInput_peak_255
ChrI	6222182	6225785	3604	24.55	3.31756	1.94306	2.04899	AG_H4panac_vInput_peak_256
ChrI	6226849	6227252	404	18.29	2.38655	1.80814	1.22147	AG_H4panac_vInput_peak_257
ChrI	6230626	6235656	5031	24.65	4.10073	2.15262	2.76108	AG_H4panac_vInput_peak_258
ChrI	6270006	6271884	1879	22.22	4.32872	2.31422	2.96044	AG_H4panac_vInput_peak_259
ChrI	6293136	6295638	2503	20.53	3.19488	2.00622	1.93986	AG_H4panac_vInput_peak_260
ChrI	6296704	6297779	1076	20.23	3.0771	1.98878	1.82918	AG_H4panac_vInput_peak_261
ChrI	6314556	6315591	1036	29.34	5.67466	2.43685	4.20012	AG_H4panac_vInput_peak_262
ChrI	6323207	6323956	750	31.38	11.3711	3.62669	9.65705	AG_H4panac_vInput_peak_263
ChrI	6332761	6334281	1521	43.48	22.6006	4.84167	20.6544	AG_H4panac_vInput_peak_264
ChrI	6350295	6353427	3133	26.06	4.15048	2.0928	2.81819	AG_H4panac_vInput_peak_265
ChrI	6355336	6359960	4625	23.51	4.82655	2.3934	3.42902	AG_H4panac_vInput_peak_266
ChrI	6368882	6370588	1707	56.56	25.5282	4.85008	23.3425	AG_H4panac_vInput_peak_267
ChrI	6391343	6394303	2961	40.79	19.3659	4.69083	17.4223	AG_H4panac_vInput_peak_268
ChrI	6395708	6404682	8975	26.77	5.00168	2.28969	3.6072	AG_H4panac_vInput_peak_269
ChrI	6430539	6431128	590	23.15	4.01011	2.17725	2.67162	AG_H4panac_vInput_peak_270
ChrI	6439652	6439919	268	17.78	2.4098	1.82805	1.24374	AG_H4panac_vInput_peak_271
ChrI	6442372	6442864	493	19.23	3.21543	2.06535	1.95189	AG_H4panac_vInput_peak_272
ChrI	6448226	6450520	2295	27.23	7.50794	2.97224	5.93675	AG_H4panac_vInput_peak_273
ChrI	6459644	6460171	528	19.01	2.75145	1.91713	1.5375	AG_H4panac_vInput_peak_274
ChrI	6536881	6537407	527	17.21	2.4418	1.85955	1.26815	AG_H4panac_vInput_peak_275
ChrI	6576888	6579172	2285	18.57	3.41917	2.15838	2.13621	AG_H4panac_vInput_peak_276
ChrI	6581977	6587149	5173	25.72	5.86511	2.59231	4.3943	AG_H4panac_vInput_peak_277
ChrI	6592090	6593440	1351	17.46	2.98663	2.04596	1.7523	AG_H4panac_vInput_peak_278
ChrI	6651654	6654217	2564	31.57	9.1939	3.21729	7.53077	AG_H4panac_vInput_peak_279
ChrI	6715269	6716206	938	25.74	4.90481	2.30518	3.5171	AG_H4panac_vInput_peak_280
ChrI	6764728	6770048	5321	40.06	18.3253	4.33495	16.4503	AG_H4panac_vInput_peak_281
ChrI	6784423	6785937	1515	52.2	26.0872	5.25755	23.9315	AG_H4panac_vInput_peak_282
ChrI	6794719	6795008	290	20	4.33532	2.41359	2.96322	AG_H4panac_vInput_peak_283
ChrI	6838700	6840355	1656	16.91	2.90286	2.03762	1.67167	AG_H4panac_vInput_peak_284
ChrI	6847261	6848275	1015	23.59	3.899	2.12982	2.57132	AG_H4panac_vInput_peak_285
ChrI	6856688	6857879	1192	22.88	4.99402	2.47483	3.57988	AG_H4panac_vInput_peak_286
ChrI	6873829	6875512	1684	17.85	2.34138	1.80371	1.18114	AG_H4panac_vInput_peak_287
ChrI	6883521	6885570	2050	23.26	3.25216	1.94962	1.98747	AG_H4panac_vInput_peak_288
ChrI	6923583	6924489	907	21.71	2.72475	1.8416	1.51719	AG_H4panac_vInput_peak_289
ChrI	6932256	6933094	839	25.32	7.62107	3.04587	6.06816	AG_H4panac_vInput_peak_290
ChrI	6956988	6957260	273	21.73	4.96895	2.53664	3.54954	AG_H4panac_vInput_peak_291
ChrI	6958514	6959583	1070	21.94	5.4168	2.64421	3.97269	AG_H4panac_vInput_peak_292
ChrI	6969162	6970528	1367	20.15	4.29495	2.37738	2.93783	AG_H4panac_vInput_peak_293
ChrI	6987594	6988560	967	23.26	6.25792	2.80739	4.76834	AG_H4panac_vInput_peak_294
ChrI	7120346	7125830	5485	27.91	5.65794	2.44758	4.20384	AG_H4panac_vInput_peak_295
ChrI	7131872	7133382	1511	71.08	40.9915	6.46029	38.4875	AG_H4panac_vInput_peak_296
ChrI	7136226	7137511	1286	21.73	3.92041	2.20481	2.58686	AG_H4panac_vInput_peak_297
ChrI	7143930	7146735	2806	48.7	24.7094	5.0611	22.6448	AG_H4panac_vInput_peak_298
ChrI	7151913	7152188	276	20.14	4.14076	2.3464	2.78404	AG_H4panac_vInput_peak_299
ChrI	7161103	7164530	3428	37.39	13.4477	3.59559	11.6793	AG_H4panac_vInput_peak_300
ChrI	7176305	7179636	3332	49.22	20.6001	4.33869	18.6069	AG_H4panac_vInput_peak_301
ChrI	7193740	7194706	967	31.11	10.8143	3.42267	9.15556	AG_H4panac_vInput_peak_302
ChrI	7202263	7203145	883	20.16	2.52477	1.81079	1.33967	AG_H4panac_vInput_peak_303
ChrI	7218650	7219275	626	18.76	3.27236	2.09976	2.00466	AG_H4panac_vInput_peak_304
ChrI	7231751	7234231	2481	32.67	11.4893	3.63392	9.75414	AG_H4panac_vInput_peak_305
ChrI	7243860	7245626	1767	23.83	2.7618	1.80443	1.549	AG_H4panac_vInput_peak_306
ChrI	7249550	7250450	901	21.37	2.87036	1.89075	1.6447	AG_H4panac_vInput_peak_307
ChrI	7252982	7253805	824	20.15	3.05009	1.98234	1.80356	AG_H4panac_vInput_peak_308
ChrI	7265139	7266434	1296	24.67	4.83017	2.36037	3.42388	AG_H4panac_vInput_peak_309
ChrI	7278700	7279316	617	39.07	12.9525	3.63395	11.1325	AG_H4panac_vInput_peak_310
ChrI	7287799	7290260	2462	29.32	7.06945	2.74428	5.52233	AG_H4panac_vInput_peak_311
ChrI	7294731	7296790	2060	49.05	25.5295	5.34801	23.4121	AG_H4panac_vInput_peak_312
ChrI	7347281	7347970	690	25.39	4.67318	2.23699	3.30083	AG_H4panac_vInput_peak_313
ChrI	7355830	7356530	701	33.62	12.0609	3.7468	10.2966	AG_H4panac_vInput_peak_314
ChrI	7372793	7376549	3757	24.34	3.98616	2.13384	2.65552	AG_H4panac_vInput_peak_315
ChrI	7397496	7398607	1112	45.27	15.8894	3.79914	13.9909	AG_H4panac_vInput_peak_316
ChrI	7408359	7409362	1004	28.96	7.57683	2.87462	6.00953	AG_H4panac_vInput_peak_317
ChrI	7419752	7421554	1803	32.3	10.5208	3.39604	8.82487	AG_H4panac_vInput_peak_318
ChrI	7449793	7453308	3516	23.6	5.55992	2.558	4.12723	AG_H4panac_vInput_peak_319
ChrI	7524885	7528309	3425	23.2	2.9739	1.87048	1.74309	AG_H4panac_vInput_peak_320
ChrI	7536488	7544418	7931	24.45	4.50083	2.26141	3.13229	AG_H4panac_vInput_peak_321
ChrI	7547210	7547938	729	21.63	3.74672	2.13277	2.44427	AG_H4panac_vInput_peak_322
ChrI	7556451	7560739	4289	30.18	9.87468	3.41184	8.192	AG_H4panac_vInput_peak_323
ChrI	7566919	7568575	1657	30.04	8.60963	3.12394	6.97228	AG_H4panac_vInput_peak_324
ChrI	7574247	7578400	4154	34.26	11.1422	3.1831	9.48225	AG_H4panac_vInput_peak_325
ChrI	7580140	7581792	1653	22.09	4.92361	2.49623	3.51347	AG_H4panac_vInput_peak_326
ChrI	7583382	7584372	991	18.15	3.43261	2.18302	2.14392	AG_H4panac_vInput_peak_327
ChrI	7586151	7587622	1472	19.98	3.7082	2.17711	2.40617	AG_H4panac_vInput_peak_328
ChrI	7593990	7596440	2451	43.76	18.8187	4.53071	16.827	AG_H4panac_vInput_peak_329
ChrI	7601218	7603034	1817	38.78	14.0583	3.78454	12.2287	AG_H4panac_vInput_peak_330
ChrI	7608809	7611416	2608	21.7	3.06314	1.94764	1.81521	AG_H4panac_vInput_peak_331
ChrI	7612484	7614648	2165	22.08	2.87864	1.88245	1.65126	AG_H4panac_vInput_peak_332
ChrI	7615780	7616710	931	20.68	2.71917	1.86622	1.51276	AG_H4panac_vInput_peak_333
ChrI	7618653	7621272	2620	26.64	3.69048	2.00378	2.38159	AG_H4panac_vInput_peak_334
ChrI	7630532	7631559	1028	34	13.5089	3.91113	11.729	AG_H4panac_vInput_peak_335
ChrI	7729111	7731641	2531	35.51	14.699	4.13722	12.87	AG_H4panac_vInput_peak_336
ChrI	7754026	7754347	322	22.46	2.46788	1.74403	1.29086	AG_H4panac_vInput_peak_337
ChrI	7764442	7765961	1520	35.85	14.9724	4.14376	13.1472	AG_H4panac_vInput_peak_338
ChrI	7767563	7769560	1998	15.79	2.55765	1.94319	1.366	AG_H4panac_vInput_peak_339
ChrI	7775893	7777982	2090	23.87	6.28841	2.77507	4.80439	AG_H4panac_vInput_peak_340
ChrI	7783774	7784339	566	16.86	3.01163	2.06682	1.77202	AG_H4panac_vInput_peak_341
ChrI	7817596	7821021	3426	39.58	14.036	3.79647	12.1962	AG_H4panac_vInput_peak_342
ChrI	7826896	7827663	768	35.29	8.14668	2.64525	6.58473	AG_H4panac_vInput_peak_343
ChrI	7834881	7836610	1730	30.86	11.1401	3.62899	9.42773	AG_H4panac_vInput_peak_344
ChrI	7849641	7851856	2216	25.52	3.00685	1.82732	1.77162	AG_H4panac_vInput_peak_345
ChrI	7853277	7856028	2752	24.41	3.19183	1.909	1.93369	AG_H4panac_vInput_peak_346
ChrI	7874045	7875510	1466	34.8	10.4047	3.33145	8.67387	AG_H4panac_vInput_peak_347
ChrI	7882860	7883632	773	23.44	4.77458	2.37789	3.38029	AG_H4panac_vInput_peak_348
ChrI	7907606	7909063	1458	22.68	3.93981	2.17637	2.60676	AG_H4panac_vInput_peak_349
ChrI	7949742	7952154	2413	24.8	4.82588	2.30181	3.4433	AG_H4panac_vInput_peak_350
ChrI	7972651	7974943	2293	20.56	3.37026	2.07288	2.09087	AG_H4panac_vInput_peak_351
ChrI	7987937	7988421	485	19.85	3.92584	2.28012	2.59354	AG_H4panac_vInput_peak_352
ChrI	8013987	8017960	3974	23.19	5.07727	2.45123	3.67879	AG_H4panac_vInput_peak_353
ChrI	8033374	8041938	8565	25.5	6.6862	2.82706	5.16494	AG_H4panac_vInput_peak_354
ChrI	8063336	8063618	283	20.25	4.48196	2.45862	3.09278	AG_H4panac_vInput_peak_355
ChrI	8067885	8068606	722	28.21	9.13012	3.26638	7.51	AG_H4panac_vInput_peak_356
ChrI	8077147	8081541	4395	42.3	11.8368	3.13001	10.0993	AG_H4panac_vInput_peak_357
ChrI	8086263	8089923	3661	33.29	10.8542	3.49737	9.11776	AG_H4panac_vInput_peak_358
ChrI	8091899	8094028	2130	21.42	3.79063	2.16588	2.47583	AG_H4panac_vInput_peak_359
ChrI	8097489	8102184	4696	29.23	8.95673	3.16077	7.33438	AG_H4panac_vInput_peak_360
ChrI	8109988	8113593	3606	23.4	4.56251	2.32561	3.19404	AG_H4panac_vInput_peak_361
ChrI	8119010	8119965	956	25.42	6.64667	2.77384	5.14501	AG_H4panac_vInput_peak_362
ChrI	8122756	8123265	510	30.52	9.85958	3.51433	8.13312	AG_H4panac_vInput_peak_363
ChrI	8124671	8126603	1933	40.53	15.6044	3.86236	13.7594	AG_H4panac_vInput_peak_364
ChrI	8136216	8139439	3224	24.63	6.05571	2.62935	4.59698	AG_H4panac_vInput_peak_365
ChrI	8154535	8161479	6945	43.18	21.1716	4.4659	19.2596	AG_H4panac_vInput_peak_366
ChrI	8163882	8165208	1327	33.49	10.9994	3.24375	9.33549	AG_H4panac_vInput_peak_367
ChrI	8173849	8174370	522	21.55	3.44575	2.06849	2.15651	AG_H4panac_vInput_peak_368
ChrI	8181115	8181482	368	19.49	2.47047	1.80849	1.29266	AG_H4panac_vInput_peak_369
ChrI	8187358	8189486	2129	22.33	3.26237	1.99157	1.99597	AG_H4panac_vInput_peak_370
ChrI	8192436	8193162	727	18.77	2.37066	1.79149	1.20814	AG_H4panac_vInput_peak_371
ChrI	8197312	8199660	2349	31.89	9.05776	3.12455	7.397	AG_H4panac_vInput_peak_372
ChrI	8209075	8209600	526	20.8	3.49124	2.1122	2.19711	AG_H4panac_vInput_peak_373
ChrI	8211463	8212189	727	20.26	3.24039	2.0325	1.97912	AG_H4panac_vInput_peak_374
ChrI	8213247	8214981	1735	21.01	3.27858	2.01396	2.01664	AG_H4panac_vInput_peak_375
ChrI	8220106	8220449	344	22.59	2.56678	1.77171	1.37673	AG_H4panac_vInput_peak_376
ChrI	8225973	8227211	1239	37.92	11.7241	3.44624	9.94164	AG_H4panac_vInput_peak_377
ChrI	8261653	8262673	1021	25.48	6.63495	2.84846	5.10786	AG_H4panac_vInput_peak_378
ChrI	8275308	8282409	7102	27.53	4.77816	2.22253	3.38941	AG_H4panac_vInput_peak_379
ChrI	8285899	8287212	1314	20.23	2.58564	1.82453	1.39774	AG_H4panac_vInput_peak_380
ChrI	8305434	8306308	875	37.51	14.7346	3.9557	12.9185	AG_H4panac_vInput_peak_381
ChrI	8309800	8316691	6892	25.41	4.6299	2.28277	3.24292	AG_H4panac_vInput_peak_382
ChrI	8336945	8337447	503	21.99	2.39484	1.73367	1.22904	AG_H4panac_vInput_peak_383
ChrI	8344308	8345184	877	20.81	3.76326	2.20067	2.43973	AG_H4panac_vInput_peak_384
ChrI	8365571	8366264	694	21.09	4.60954	2.43587	3.22657	AG_H4panac_vInput_peak_385
ChrI	8447990	8448903	914	19.58	4.25703	2.38084	2.90215	AG_H4panac_vInput_peak_386
ChrI	8480469	8481087	619	15.55	2.33855	1.86511	1.18015	AG_H4panac_vInput_peak_387
ChrI	8667306	8667763	458	16.16	2.55801	1.92988	1.3732	AG_H4panac_vInput_peak_388
ChrI	8700952	8701941	990	26.39	8.50605	3.14435	6.94427	AG_H4panac_vInput_peak_389
ChrI	8708213	8708557	345	22.53	5.61554	2.72247	4.13621	AG_H4panac_vInput_peak_390
ChrI	8717550	8718459	910	32.95	10.681	3.47338	8.96533	AG_H4panac_vInput_peak_391
ChrI	8739903	8740460	558	19.05	2.87545	1.95497	1.64962	AG_H4panac_vInput_peak_392
ChrI	8750776	8752598	1823	26.22	7.15938	2.88912	5.63293	AG_H4panac_vInput_peak_393
ChrI	8768744	8769608	865	20.2	4.36022	2.3816	2.99907	AG_H4panac_vInput_peak_394
ChrI	8775624	8776061	438	17.37	2.47442	1.86443	1.29686	AG_H4panac_vInput_peak_395
ChrI	8784724	8785841	1118	15.84	2.57135	1.94825	1.37731	AG_H4panac_vInput_peak_396
ChrI	8795594	8796312	719	18.33	3.28504	2.11888	2.01585	AG_H4panac_vInput_peak_397
ChrI	8809379	8810176	798	20.12	2.35852	1.76347	1.19649	AG_H4panac_vInput_peak_398
ChrI	8820138	8821848	1711	20.02	2.61868	1.84523	1.42414	AG_H4panac_vInput_peak_399
ChrI	8828136	8828798	663	15.6	2.36819	1.87558	1.20784	AG_H4panac_vInput_peak_400
ChrI	8841256	8842114	859	21.45	3.01411	1.93945	1.77119	AG_H4panac_vInput_peak_401
ChrI	8853920	8856104	2185	19.34	3.04728	2.01079	1.8024	AG_H4panac_vInput_peak_402
ChrI	8875754	8879820	4067	52.24	23.1274	4.87598	20.9921	AG_H4panac_vInput_peak_403
ChrI	8881561	8885389	3829	23.22	4.53998	2.34128	3.1582	AG_H4panac_vInput_peak_404
ChrI	8888946	8894118	5173	22.67	3.6647	2.09096	2.36064	AG_H4panac_vInput_peak_405
ChrI	8906623	8907935	1313	17.3	3.09092	2.09075	1.83907	AG_H4panac_vInput_peak_406
ChrI	8945731	8947772	2042	16.85	2.82589	2.00854	1.60462	AG_H4panac_vInput_peak_407
ChrI	8953773	8955678	1906	24.57	4.85872	2.38299	3.4477	AG_H4panac_vInput_peak_408
ChrI	8958309	8958569	261	15.9	2.53738	1.9338	1.34762	AG_H4panac_vInput_peak_409
ChrI	8968549	8969480	932	36.78	14.6485	4.29395	12.7462	AG_H4panac_vInput_peak_410
ChrI	8984077	8984393	317	17.11	2.46772	1.87032	1.29121	AG_H4panac_vInput_peak_411
ChrI	8986510	8988426	1917	20.49	3.61198	2.14558	2.31687	AG_H4panac_vInput_peak_412
ChrI	9042693	9043473	781	25.34	4.00041	2.10235	2.66399	AG_H4panac_vInput_peak_413
ChrI	9044559	9045087	529	28.59	5.02571	2.28662	3.59747	AG_H4panac_vInput_peak_414
ChrI	9067660	9067936	277	20.48	3.88092	2.26097	2.54359	AG_H4panac_vInput_peak_415
ChrI	9073250	9073800	551	19.3	2.506	1.82637	1.32476	AG_H4panac_vInput_peak_416
ChrI	9082604	9083167	564	20.26	4.5284	2.45812	3.14222	AG_H4panac_vInput_peak_417
ChrI	9104620	9106790	2171	29.5	7.65423	2.91896	6.06611	AG_H4panac_vInput_peak_418
ChrI	9107843	9112111	4269	20.85	4.2379	2.32958	2.88558	AG_H4panac_vInput_peak_419
ChrI	9117424	9127051	9628	31.19	7.64277	2.79603	6.0715	AG_H4panac_vInput_peak_420
ChrI	9128951	9130154	1204	26.79	7.99434	3.17926	6.37956	AG_H4panac_vInput_peak_421
ChrI	9133391	9134247	857	20.84	4.79806	2.52708	3.38705	AG_H4panac_vInput_peak_422
ChrI	9137115	9139626	2512	24.54	4.80661	2.37794	3.39698	AG_H4panac_vInput_peak_423
ChrI	9141213	9142801	1589	37.34	16.2154	4.05696	14.3892	AG_H4panac_vInput_peak_424
ChrI	9154182	9156842	2661	39.12	17.4504	4.40942	15.5353	AG_H4panac_vInput_peak_425
ChrI	9169484	9170059	576	20.16	4.20382	2.36813	2.84287	AG_H4panac_vInput_peak_426
ChrI	9199972	9200451	480	28.31	7.07753	2.86143	5.50312	AG_H4panac_vInput_peak_427
ChrI	9213783	9217014	3232	20.69	3.38949	2.07118	2.11244	AG_H4panac_vInput_peak_428
ChrI	9239293	9242063	2771	21.18	3.13064	1.99079	1.8796	AG_H4panac_vInput_peak_429
ChrI	9265401	9267578	2178	26.51	6.88562	2.76041	5.3853	AG_H4panac_vInput_peak_430
ChrI	9268857	9271240	2384	26.45	7.50495	3.02208	5.93156	AG_H4panac_vInput_peak_431
ChrI	9272414	9273418	1005	32.59	8.31824	2.90108	6.70741	AG_H4panac_vInput_peak_432
ChrI	9276219	9281328	5110	34.18	12.6297	3.70977	10.878	AG_H4panac_vInput_peak_433
ChrI	9285546	9287626	2081	33.23	12.4333	3.5025	10.7466	AG_H4panac_vInput_peak_434
ChrI	9291791	9292144	354	29.62	9.88678	3.5431	8.17405	AG_H4panac_vInput_peak_435
ChrI	9296114	9298058	1945	21.32	3.83688	2.19825	2.51137	AG_H4panac_vInput_peak_436
ChrI	9308208	9308946	739	24.53	3.50206	1.98809	2.21404	AG_H4panac_vInput_peak_437
ChrI	9316588	9317010	423	22.93	5.23229	2.58244	3.78474	AG_H4panac_vInput_peak_438
ChrI	9333536	9334620	1085	17.99	2.9267	2.00783	1.69249	AG_H4panac_vInput_peak_439
ChrI	9342016	9343381	1366	24.45	5.01473	2.41637	3.6016	AG_H4panac_vInput_peak_440
ChrI	9360687	9362392	1706	21.42	3.47666	2.08077	2.18879	AG_H4panac_vInput_peak_441
ChrI	9363503	9364396	894	25.35	4.53485	2.23907	3.15938	AG_H4panac_vInput_peak_442
ChrI	9366927	9368823	1897	33.45	9.6	3.11305	7.94263	AG_H4panac_vInput_peak_443
ChrI	9378111	9378608	498	17.93	2.26165	1.77195	1.11566	AG_H4panac_vInput_peak_444
ChrI	9387225	9388049	825	16.74	2.66031	1.95188	1.45957	AG_H4panac_vInput_peak_445
ChrI	9389189	9390053	865	18.03	3.01728	2.04031	1.77519	AG_H4panac_vInput_peak_446
ChrI	9424842	9426394	1553	35.54	12.8262	3.77035	11.0398	AG_H4panac_vInput_peak_447
ChrI	9433175	9434701	1527	21.98	3.17611	1.97638	1.91647	AG_H4panac_vInput_peak_448
ChrI	9444485	9450186	5702	34.26	10.7222	3.17274	9.0855	AG_H4panac_vInput_peak_449
ChrI	9486765	9489772	3008	31.47	7.60459	2.62302	6.08962	AG_H4panac_vInput_peak_450
ChrI	9492284	9497263	4980	37.67	13.1038	3.52375	11.3632	AG_H4panac_vInput_peak_451
ChrI	9515451	9521072	5622	33.49	10.008	3.14036	8.36008	AG_H4panac_vInput_peak_452
ChrI	9533157	9533720	564	21.2	3.68832	2.14381	2.37899	AG_H4panac_vInput_peak_453
ChrI	9538739	9539808	1070	21.31	3.20411	1.99288	1.94264	AG_H4panac_vInput_peak_454
ChrI	9546959	9547469	511	19.03	2.86395	1.9551	1.63651	AG_H4panac_vInput_peak_455
ChrI	9554777	9555047	271	16.23	2.35893	1.85396	1.19568	AG_H4panac_vInput_peak_456
ChrI	9558404	9562919	4516	31.6	10.0474	3.26624	8.38193	AG_H4panac_vInput_peak_457
ChrI	9565438	9566626	1189	22.01	4.30316	2.28879	2.95306	AG_H4panac_vInput_peak_458
ChrI	9571466	9572776	1311	17.99	3.43478	2.18097	2.14888	AG_H4panac_vInput_peak_459
ChrI	9586629	9587488	860	17.83	3.3636	2.17291	2.0792	AG_H4panac_vInput_peak_460
ChrI	9600548	9602098	1551	20.96	4.87684	2.51021	3.4778	AG_H4panac_vInput_peak_461
ChrI	9622433	9623099	667	28.36	6.88954	2.74169	5.3658	AG_H4panac_vInput_peak_462
ChrI	9669239	9670798	1560	24.23	6.8422	2.90131	5.32724	AG_H4panac_vInput_peak_463
ChrI	9676305	9676631	327	21.22	4.27457	2.35481	2.90899	AG_H4panac_vInput_peak_464
ChrI	9678614	9681560	2947	26.4	5.92544	2.59038	4.45135	AG_H4panac_vInput_peak_465
ChrI	9693552	9697957	4406	28.59	5.62585	2.43	4.16673	AG_H4panac_vInput_peak_466
ChrI	9699204	9700208	1005	22.59	4.20543	2.28101	2.84836	AG_H4panac_vInput_peak_467
ChrI	9710641	9711024	384	29.01	9.45317	3.46999	7.75606	AG_H4panac_vInput_peak_468
ChrI	9712926	9714083	1158	19.2	4.04552	2.32784	2.7094	AG_H4panac_vInput_peak_469
ChrI	9716390	9719272	2883	21.04	4.89811	2.50372	3.5024	AG_H4panac_vInput_peak_470
ChrI	9731512	9731771	260	19.95	3.20255	2.03285	1.94375	AG_H4panac_vInput_peak_471
ChrI	9736648	9744287	7640	27.26	6.0717	2.58368	4.58882	AG_H4panac_vInput_peak_472
ChrI	9752993	9753578	586	18.5	2.74701	1.932	1.53543	AG_H4panac_vInput_peak_473
ChrI	9755411	9761810	6400	26.1	6.18786	2.64564	4.70414	AG_H4panac_vInput_peak_474
ChrI	9763314	9764354	1041	18.98	3.87147	2.28238	2.55036	AG_H4panac_vInput_peak_475
ChrI	9767550	9769080	1531	19.16	3.31144	2.10263	2.03886	AG_H4panac_vInput_peak_476
ChrI	9772202	9773016	815	17.69	2.83849	1.98923	1.61817	AG_H4panac_vInput_peak_477
ChrI	9784626	9786735	2110	24.04	6.02632	2.75459	4.52643	AG_H4panac_vInput_peak_478
ChrI	9808480	9810453	1974	36.62	12.5586	3.62672	10.7686	AG_H4panac_vInput_peak_479
ChrI	9812836	9814253	1418	26.78	7.15182	2.87625	5.61564	AG_H4panac_vInput_peak_480
ChrI	9818527	9823945	5419	32.05	6.96366	2.56228	5.44135	AG_H4panac_vInput_peak_481
ChrI	9832259	9836109	3851	22.47	3.0998	1.93891	1.84957	AG_H4panac_vInput_peak_482
ChrI	9845144	9846029	886	18.69	3.30147	2.11485	2.02805	AG_H4panac_vInput_peak_483
ChrI	9849299	9851044	1746	34.67	8.91973	2.8819	7.30511	AG_H4panac_vInput_peak_484
ChrI	9853815	9855364	1550	23.84	3.9842	2.16525	2.65674	AG_H4panac_vInput_peak_485
ChrI	9856723	9859372	2650	30.49	10.87	3.51504	9.19321	AG_H4panac_vInput_peak_486
ChrI	9879930	9881311	1382	24.3	5.15383	2.46398	3.72218	AG_H4panac_vInput_peak_487
ChrI	9884232	9886872	2641	31.63	7.55782	2.78594	5.9739	AG_H4panac_vInput_peak_488
ChrI	9888050	9889228	1179	18.47	2.42022	1.81694	1.25099	AG_H4panac_vInput_peak_489
ChrI	9892440	9895079	2640	32.1	9.07676	2.95451	7.47228	AG_H4panac_vInput_peak_490
ChrI	9918947	9920525	1579	27.17	6.28207	2.65806	4.7761	AG_H4panac_vInput_peak_491
ChrI	9926159	9926630	472	19.89	3.27222	2.05751	2.00605	AG_H4panac_vInput_peak_492
ChrI	9935547	9936860	1314	15.54	2.41296	1.89484	1.24064	AG_H4panac_vInput_peak_493
ChrI	9939255	9939793	539	16.83	2.90988	2.04038	1.68339	AG_H4panac_vInput_peak_494
ChrI	9943743	9945109	1367	23.21	6.12985	2.72414	4.66171	AG_H4panac_vInput_peak_495
ChrI	9946535	9946803	269	17.29	2.87889	2.01744	1.64926	AG_H4panac_vInput_peak_496
ChrI	9950412	9950753	342	20.23	2.88014	1.92816	1.65208	AG_H4panac_vInput_peak_497
ChrI	9960820	9963212	2393	18.01	2.63488	1.90356	1.43773	AG_H4panac_vInput_peak_498
ChrI	9968770	9969740	971	25.06	5.23353	2.46741	3.81	AG_H4panac_vInput_peak_499
ChrI	9981430	9982842	1413	26.38	3.65748	1.98259	2.35529	AG_H4panac_vInput_peak_500
ChrI	9987921	9991850	3930	51.62	23.0425	4.83963	20.9195	AG_H4panac_vInput_peak_501
ChrI	10002317	10011986	9670	29.17	8.14812	2.96164	6.57735	AG_H4panac_vInput_peak_502
ChrI	10014663	10015324	662	18.29	2.92691	2.0006	1.69661	AG_H4panac_vInput_peak_503
ChrI	10025926	10027132	1207	38.86	11.3997	3.24899	9.6521	AG_H4panac_vInput_peak_504
ChrI	10031562	10033654	2093	35.97	13.9024	3.92714	12.0843	AG_H4panac_vInput_peak_505
ChrI	10035360	10036235	876	16.88	2.95529	2.05411	1.71759	AG_H4panac_vInput_peak_506
ChrI	10043723	10048543	4821	22.69	3.92215	2.1468	2.60345	AG_H4panac_vInput_peak_507
ChrI	10049804	10055513	5710	26.17	4.52616	2.22758	3.14607	AG_H4panac_vInput_peak_508
ChrI	10061197	10063685	2489	45.26	21.9686	4.87734	19.9435	AG_H4panac_vInput_peak_509
ChrI	10072926	10079608	6683	33.53	11.0455	3.33301	9.37152	AG_H4panac_vInput_peak_510
ChrI	10094586	10095974	1389	15.17	2.29522	1.85976	1.13848	AG_H4panac_vInput_peak_511
ChrI	10121093	10122669	1577	17.62	2.95376	2.02241	1.722	AG_H4panac_vInput_peak_512
ChrI	10156354	10162013	5660	42.65	21.2355	4.63841	19.3023	AG_H4panac_vInput_peak_513
ChrI	10169879	10175247	5369	26.67	6.97722	2.73325	5.4901	AG_H4panac_vInput_peak_514
ChrI	10183316	10183636	321	21.26	2.72813	1.84779	1.52019	AG_H4panac_vInput_peak_515
ChrI	10191726	10194962	3237	39.2	14.5474	3.6849	12.7702	AG_H4panac_vInput_peak_516
ChrI	10196337	10198025	1689	29.62	7.09618	2.78596	5.53509	AG_H4panac_vInput_peak_517
ChrI	10202034	10204215	2182	33.8	13.6731	4.00865	11.8796	AG_H4panac_vInput_peak_518
ChrI	10229522	10232578	3057	22.05	4.54522	2.38879	3.16008	AG_H4panac_vInput_peak_519
ChrI	10250003	10250629	627	19.11	3.52909	2.1852	2.23428	AG_H4panac_vInput_peak_520
ChrI	10301918	10303158	1241	19.35	4.00648	2.31873	2.67177	AG_H4panac_vInput_peak_521
ChrI	10313248	10315768	2521	21.78	5.61526	2.63629	4.18849	AG_H4panac_vInput_peak_522
ChrI	10317003	10317446	444	21.41	4.36335	2.35809	2.99526	AG_H4panac_vInput_peak_523
ChrI	10318554	10320821	2268	18.19	2.67488	1.91337	1.47194	AG_H4panac_vInput_peak_524
ChrI	10341706	10342374	669	21.8	5.10074	2.54832	3.68396	AG_H4panac_vInput_peak_525
ChrI	10349850	10350663	814	18.14	3.44436	2.18661	2.15516	AG_H4panac_vInput_peak_526
ChrI	10358517	10359112	596	33.67	9.58397	3.13212	7.9214	AG_H4panac_vInput_peak_527
ChrI	10368628	10370792	2165	29.06	9.46095	3.4229	7.78085	AG_H4panac_vInput_peak_528
ChrI	10385456	10388772	3317	34.47	14.4377	3.87957	12.6901	AG_H4panac_vInput_peak_529
ChrI	10394391	10397433	3043	24.03	5.07049	2.45248	3.64754	AG_H4panac_vInput_peak_530
ChrI	10402092	10409901	7810	27.79	9.03493	3.15773	7.45906	AG_H4panac_vInput_peak_531
ChrI	10417422	10418709	1288	17.93	3.37416	2.17261	2.08924	AG_H4panac_vInput_peak_532
ChrI	10423408	10424054	647	24.03	5.89236	2.70273	4.40877	AG_H4panac_vInput_peak_533
ChrI	10430055	10430408	354	19.98	2.52198	1.81517	1.33898	AG_H4panac_vInput_peak_534
ChrI	10440784	10442073	1290	36.41	14.5795	4.25312	12.6916	AG_H4panac_vInput_peak_535
ChrI	10444116	10447995	3880	40.89	19.2089	4.56577	17.2892	AG_H4panac_vInput_peak_536
ChrI	10449779	10450118	340	18.29	3.60689	2.23198	2.30219	AG_H4panac_vInput_peak_537
ChrI	10454079	10455699	1621	18.37	2.71077	1.92439	1.5041	AG_H4panac_vInput_peak_538
ChrI	10456934	10460488	3555	20.61	4.15804	2.29929	2.81689	AG_H4panac_vInput_peak_539
ChrI	10465295	10472703	7409	32.12	11.4104	3.61898	9.68394	AG_H4panac_vInput_peak_540
ChrI	10490212	10490874	663	19.46	2.94113	1.97018	1.70623	AG_H4panac_vInput_peak_541
ChrI	10493476	10496312	2837	60.9	33.5199	6.24673	31.1601	AG_H4panac_vInput_peak_542
ChrI	10498825	10500776	1952	24.73	6.02392	2.65356	4.55532	AG_H4panac_vInput_peak_543
ChrI	10502815	10505142	2328	30.83	10.3341	3.30801	8.6982	AG_H4panac_vInput_peak_544
ChrI	10508164	10509025	862	17.73	3.13186	2.09147	1.87519	AG_H4panac_vInput_peak_545
ChrI	10510423	10512240	1818	19.36	3.68136	2.19178	2.38381	AG_H4panac_vInput_peak_546
ChrI	10513559	10516247	2689	22.65	5.30076	2.57836	3.8625	AG_H4panac_vInput_peak_547
ChrI	10517845	10522426	4582	44.25	22.9554	5.10037	20.9474	AG_H4panac_vInput_peak_548
ChrI	10567516	10573483	5968	23.9	4.15714	2.18518	2.81487	AG_H4panac_vInput_peak_549
ChrI	10574608	10581357	6750	26.95	5.97757	2.56175	4.50012	AG_H4panac_vInput_peak_550
ChrI	10591098	10594897	3800	36.28	13.8939	3.7307	12.1299	AG_H4panac_vInput_peak_551
ChrI	10613843	10616630	2788	36.97	15.0386	4.26029	13.1533	AG_H4panac_vInput_peak_552
ChrI	10623831	10624651	821	22.27	4.22878	2.26131	2.87789	AG_H4panac_vInput_peak_553
ChrI	10628283	10630551	2269	34.64	12.0081	3.7967	10.1964	AG_H4panac_vInput_peak_554
ChrI	10640431	10641407	977	17.33	2.59556	1.91047	1.40388	AG_H4panac_vInput_peak_555
ChrI	10642977	10644193	1217	18.71	3.41617	2.13217	2.14171	AG_H4panac_vInput_peak_556
ChrI	10656863	10665020	8158	26.73	6.11729	2.5195	4.672	AG_H4panac_vInput_peak_557
ChrI	10668800	10669896	1097	38.07	11.3355	3.26719	9.6012	AG_H4panac_vInput_peak_558
ChrI	10671794	10674870	3077	21.29	3.11382	1.98256	1.86222	AG_H4panac_vInput_peak_559
ChrI	10687544	10688800	1257	27.19	6.44944	2.69956	4.94167	AG_H4panac_vInput_peak_560
ChrI	10690027	10692548	2522	23.29	3.57025	2.06048	2.27285	AG_H4panac_vInput_peak_561
ChrI	10705199	10707119	1921	27.75	7.2593	2.89456	5.69831	AG_H4panac_vInput_peak_562
ChrI	10708471	10710321	1851	37.22	15.7976	4.19222	13.9544	AG_H4panac_vInput_peak_563
ChrI	10711827	10715285	3459	29.89	10.7035	3.55319	9.01693	AG_H4panac_vInput_peak_564
ChrI	10717219	10721387	4169	20.11	4.34397	2.36	2.9988	AG_H4panac_vInput_peak_565
ChrI	10727374	10728186	813	25.02	3.79353	2.0614	2.47561	AG_H4panac_vInput_peak_566
ChrI	10732488	10733081	594	15.5	2.39115	1.88768	1.22206	AG_H4panac_vInput_peak_567
ChrI	10736142	10736747	606	19.61	3.78997	2.23867	2.47234	AG_H4panac_vInput_peak_568
ChrI	10738867	10741161	2295	20.89	3.58514	2.13586	2.28467	AG_H4panac_vInput_peak_569
ChrI	10764809	10770336	5528	19.18	3.58367	2.19154	2.28338	AG_H4panac_vInput_peak_570
ChrI	10775241	10777179	1939	39.72	14.2846	3.81912	12.4473	AG_H4panac_vInput_peak_571
ChrI	10784483	10784829	347	25.91	3.7611	2.04014	2.43794	AG_H4panac_vInput_peak_572
ChrI	10790321	10792626	2306	23.51	5.18696	2.52989	3.75266	AG_H4panac_vInput_peak_573
ChrI	10793815	10796798	2984	20.82	3.98759	2.25437	2.65394	AG_H4panac_vInput_peak_574
ChrI	10800197	10804476	4280	18.25	3.13007	2.06681	1.87741	AG_H4panac_vInput_peak_575
ChrI	10806342	10808862	2521	21.76	3.54796	2.08261	2.26037	AG_H4panac_vInput_peak_576
ChrI	10864133	10865717	1585	26.03	7.23101	2.91497	5.69607	AG_H4panac_vInput_peak_577
ChrI	10871069	10873822	2754	21.52	4.83387	2.44278	3.45356	AG_H4panac_vInput_peak_578
ChrI	10876519	10876784	266	17.88	3.01653	2.04733	1.77301	AG_H4panac_vInput_peak_579
ChrI	10889696	10891304	1609	17.46	3.13432	2.10001	1.87736	AG_H4panac_vInput_peak_580
ChrI	10893375	10893647	273	17.8	3.3699	2.16589	2.09008	AG_H4panac_vInput_peak_581
ChrI	10895728	10896056	329	17.41	2.83438	1.99557	1.61232	AG_H4panac_vInput_peak_582
ChrI	10901545	10901818	274	16.53	2.84922	2.02894	1.62247	AG_H4panac_vInput_peak_583
ChrI	10903079	10906861	3783	31.2	11.3348	3.51193	9.66124	AG_H4panac_vInput_peak_584
ChrI	10956367	10956833	467	22.23	3.41118	2.03679	2.12649	AG_H4panac_vInput_peak_585
ChrI	10958737	10961959	3223	33.81	12.6241	3.71502	10.8679	AG_H4panac_vInput_peak_586
ChrI	10964537	10966095	1559	26.33	8.09517	3.02518	6.55897	AG_H4panac_vInput_peak_587
ChrI	10968030	10968431	402	15.6	2.36029	1.8728	1.19952	AG_H4panac_vInput_peak_588
ChrI	10975347	10977330	1984	23.01	5.99918	2.7221	4.53455	AG_H4panac_vInput_peak_589
ChrI	10978378	10979447	1070	15.16	2.31903	1.86955	1.15832	AG_H4panac_vInput_peak_590
ChrI	10984740	10986388	1649	18.55	2.68365	1.91229	1.47837	AG_H4panac_vInput_peak_591
ChrI	10988898	10990058	1161	19.98	4.39118	2.42472	3.01668	AG_H4panac_vInput_peak_592
ChrI	10992219	10993335	1117	18.04	3.12812	2.07587	1.87548	AG_H4panac_vInput_peak_593
ChrI	10994847	11004019	9173	30.28	9.48362	3.26714	7.82926	AG_H4panac_vInput_peak_594
ChrI	11007804	11008096	293	24.25	6.4845	2.92129	4.93813	AG_H4panac_vInput_peak_595
ChrI	11013545	11016597	3053	33.56	12.4319	3.83582	10.65	AG_H4panac_vInput_peak_596
ChrI	11021132	11022005	874	19.71	3.60411	2.18339	2.30337	AG_H4panac_vInput_peak_597
ChrI	11026900	11027317	418	28.43	8.96944	3.34179	7.30899	AG_H4panac_vInput_peak_598
ChrI	11035946	11037021	1076	18.85	2.88585	1.96895	1.65626	AG_H4panac_vInput_peak_599
ChrI	11040453	11043433	2981	32.64	12.2279	3.89225	10.4346	AG_H4panac_vInput_peak_600
ChrI	11045637	11045997	361	16.15	2.69879	1.98474	1.49001	AG_H4panac_vInput_peak_601
ChrI	11047668	11048237	570	15	2.26204	1.85143	1.10914	AG_H4panac_vInput_peak_602
ChrI	11049451	11055101	5651	22.89	5.88417	2.70863	4.42116	AG_H4panac_vInput_peak_603
ChrI	11056589	11058083	1495	32.55	11.7288	3.70085	9.9848	AG_H4panac_vInput_peak_604
ChrI	11062103	11064204	2102	28.14	9.28451	3.31115	7.65711	AG_H4panac_vInput_peak_605
ChrI	11072469	11073044	576	22.08	2.61595	1.79674	1.42095	AG_H4panac_vInput_peak_606
ChrI	11076466	11080123	3658	25.08	5.2552	2.43501	3.83802	AG_H4panac_vInput_peak_607
ChrI	11084740	11087247	2508	20.07	3.47092	2.09763	2.19073	AG_H4panac_vInput_peak_608
ChrI	11089375	11093103	3729	47.55	22.2743	4.76075	20.2472	AG_H4panac_vInput_peak_609
ChrI	11103416	11106120	2705	25.06	6.52745	2.72004	5.04348	AG_H4panac_vInput_peak_610
ChrI	11108546	11109836	1291	21.13	4.6006	2.41239	3.22167	AG_H4panac_vInput_peak_611
ChrI	11112316	11118526	6211	23.43	3.97623	2.16846	2.64967	AG_H4panac_vInput_peak_612
ChrI	11119609	11122101	2493	20.03	3.13556	2.019	1.87829	AG_H4panac_vInput_peak_613
ChrI	11124848	11131147	6300	20.74	3.63493	2.13814	2.3387	AG_H4panac_vInput_peak_614
ChrI	11132918	11134170	1253	19.19	3.80317	2.26819	2.48209	AG_H4panac_vInput_peak_615
ChrI	11141002	11141846	845	19.71	2.93653	1.94703	1.7075	AG_H4panac_vInput_peak_616
ChrI	11153815	11155084	1270	17.52	3.13026	2.09168	1.87518	AG_H4panac_vInput_peak_617
ChrI	11161215	11161586	372	17.03	2.79831	1.99407	1.58006	AG_H4panac_vInput_peak_618
ChrI	11163569	11166028	2460	48.23	27.7428	5.59248	25.6435	AG_H4panac_vInput_peak_619
ChrI	11193680	11194039	360	17.38	3.20403	2.126	1.93933	AG_H4panac_vInput_peak_620
ChrI	11202789	11207312	4524	30.98	11.2835	3.59487	9.58055	AG_H4panac_vInput_peak_621
ChrI	11231050	11232373	1324	19.41	3.05431	2.02099	1.80908	AG_H4panac_vInput_peak_622
ChrI	11244523	11246401	1879	26.17	7.69458	2.99074	6.14762	AG_H4panac_vInput_peak_623
ChrI	11248975	11251917	2943	21	5.07678	2.51939	3.68558	AG_H4panac_vInput_peak_624
ChrI	11258248	11258756	509	20.62	4.16102	2.33471	2.8018	AG_H4panac_vInput_peak_625
ChrI	11261430	11261777	348	16.89	2.69314	1.96108	1.488	AG_H4panac_vInput_peak_626
ChrI	11267426	11267749	324	24.48	3.64814	2.0441	2.33841	AG_H4panac_vInput_peak_627
ChrI	11273337	11277833	4497	35.96	14.5266	4.12247	12.6804	AG_H4panac_vInput_peak_628
ChrI	11282316	11283760	1445	25.82	7.71189	2.99043	6.17164	AG_H4panac_vInput_peak_629
ChrI	11288954	11291816	2863	20.61	3.69408	2.18463	2.38527	AG_H4panac_vInput_peak_630
ChrI	11292978	11293322	345	21.69	4.25117	2.31039	2.88948	AG_H4panac_vInput_peak_631
ChrI	11294862	11295901	1040	15.27	2.30791	1.86072	1.15456	AG_H4panac_vInput_peak_632
ChrI	11301008	11302494	1487	30.53	7.22533	2.74543	5.6575	AG_H4panac_vInput_peak_633
ChrI	11303985	11306905	2921	21.8	5.0445	2.49228	3.64026	AG_H4panac_vInput_peak_634
ChrI	11310436	11318501	8066	26.41	5.96971	2.55849	4.50118	AG_H4panac_vInput_peak_635
ChrI	11330991	11335116	4126	22.38	3.90188	2.16741	2.57593	AG_H4panac_vInput_peak_636
ChrI	11338351	11343717	5367	45.94	17.8135	4.09625	15.8623	AG_H4panac_vInput_peak_637
ChrI	11345781	11347471	1691	25.65	6.27846	2.69408	4.79029	AG_H4panac_vInput_peak_638
ChrI	11356453	11356922	470	23.59	3.92832	2.13997	2.59704	AG_H4panac_vInput_peak_639
ChrI	11358207	11361259	3053	27.39	3.44788	1.90816	2.16488	AG_H4panac_vInput_peak_640
ChrI	11362549	11365175	2627	18.72	2.86264	1.95921	1.64083	AG_H4panac_vInput_peak_641
ChrI	11366459	11366922	464	20.1	3.91533	2.26727	2.58203	AG_H4panac_vInput_peak_642
ChrI	11370545	11373694	3150	44.48	18.1964	4.36141	16.2115	AG_H4panac_vInput_peak_643
ChrI	11383941	11384807	867	20.09	3.2493	2.04598	1.98304	AG_H4panac_vInput_peak_644
ChrI	11390975	11395780	4806	38.97	12.143	3.36837	10.3801	AG_H4panac_vInput_peak_645
ChrI	11398070	11400442	2373	19.8	3.18418	2.02525	1.92924	AG_H4panac_vInput_peak_646
ChrI	11410649	11412943	2295	21.26	3.43309	2.06354	2.1505	AG_H4panac_vInput_peak_647
ChrI	11419177	11421713	2537	20.92	4.7895	2.47847	3.39758	AG_H4panac_vInput_peak_648
ChrI	11427522	11431753	4232	28.57	7.60029	2.93559	6.02133	AG_H4panac_vInput_peak_649
ChrI	11441670	11442647	978	19.72	3.52997	2.14693	2.23913	AG_H4panac_vInput_peak_650
ChrI	11443924	11446645	2722	27.17	6.63674	2.72311	5.11749	AG_H4panac_vInput_peak_651
ChrI	11449563	11450332	770	30.11	9.71238	3.18934	8.10375	AG_H4panac_vInput_peak_652
ChrI	11451949	11454973	3025	28.17	8.40504	3.11974	6.7996	AG_H4panac_vInput_peak_653
ChrI	11474185	11475437	1253	25.23	7.12976	2.95844	5.58441	AG_H4panac_vInput_peak_654
ChrI	11476957	11490750	13794	25.1	5.44506	2.49176	4.02163	AG_H4panac_vInput_peak_655
ChrI	11491864	11493170	1307	19.95	2.53846	1.81982	1.35412	AG_H4panac_vInput_peak_656
ChrI	11495433	11500065	4633	29	5.80392	2.42766	4.35184	AG_H4panac_vInput_peak_657
ChrI	11513444	11516652	3209	39.85	15.7682	4.08832	13.8861	AG_H4panac_vInput_peak_658
ChrI	11527520	11528842	1323	30.06	11.5492	3.59313	9.88519	AG_H4panac_vInput_peak_659
ChrI	11547951	11548770	820	17.08	2.30404	1.80908	1.14884	AG_H4panac_vInput_peak_660
ChrI	11559145	11560339	1195	28.3	4.24201	2.0983	2.88138	AG_H4panac_vInput_peak_661
ChrI	11562757	11565758	3002	23.92	3.7547	2.07817	2.44224	AG_H4panac_vInput_peak_662
ChrI	11567542	11570750	3209	21.19	3.26609	2.0154	2.00246	AG_H4panac_vInput_peak_663
ChrI	11573131	11574765	1635	23.71	3.77176	2.10265	2.45343	AG_H4panac_vInput_peak_664
ChrI	11577226	11579521	2296	22.16	3.40947	2.03539	2.12678	AG_H4panac_vInput_peak_665
ChrI	11581110	11584432	3323	21.59	3.0688	1.93578	1.82717	AG_H4panac_vInput_peak_666
ChrI	11586225	11588849	2625	24.51	4.90809	2.35703	3.51412	AG_H4panac_vInput_peak_667
ChrI	11601581	11604265	2685	24.47	7.04694	2.86535	5.55475	AG_H4panac_vInput_peak_668
ChrI	11608769	11609476	708	26.73	6.3173	2.65801	4.81734	AG_H4panac_vInput_peak_669
ChrI	11618994	11622266	3273	18.49	3.63582	2.21306	2.34142	AG_H4panac_vInput_peak_670
ChrI	11623299	11625273	1975	22.66	5.55565	2.65462	4.10504	AG_H4panac_vInput_peak_671
ChrI	11626831	11628473	1643	19.52	2.80661	1.91974	1.58862	AG_H4panac_vInput_peak_672
ChrI	11630149	11630515	367	19.48	2.85629	1.93792	1.63244	AG_H4panac_vInput_peak_673
ChrI	11695058	11699376	4319	26.42	5.10407	2.35136	3.69183	AG_H4panac_vInput_peak_674
ChrI	11726871	11729150	2280	32.08	10.2709	3.37852	8.58532	AG_H4panac_vInput_peak_675
ChrI	11736523	11739595	3073	28.16	8.07025	2.98509	6.50766	AG_H4panac_vInput_peak_676
ChrI	11747462	11747796	335	18.21	3.14281	2.07617	1.88729	AG_H4panac_vInput_peak_677
ChrI	11752088	11752991	904	31.88	11.6375	3.68247	9.90514	AG_H4panac_vInput_peak_678
ChrI	11769779	11776933	7155	34.58	9.86215	3.05395	8.20957	AG_H4panac_vInput_peak_679
ChrI	11789459	11790174	716	18.17	3.09004	2.05902	1.84109	AG_H4panac_vInput_peak_680
ChrI	11798716	11802097	3382	19.64	3.62838	2.18569	2.32678	AG_H4panac_vInput_peak_681
ChrI	11808781	11809109	329	19.86	2.51751	1.81564	1.33403	AG_H4panac_vInput_peak_682
ChrI	11812180	11814557	2378	22.65	2.96034	1.89027	1.73209	AG_H4panac_vInput_peak_683
ChrI	11816261	11816687	427	20.16	3.52425	2.12974	2.23164	AG_H4panac_vInput_peak_684
ChrI	11818473	11821008	2536	19.04	3.68937	2.22636	2.38549	AG_H4panac_vInput_peak_685
ChrI	11822610	11824266	1657	29.79	8.78971	3.106	7.18286	AG_H4panac_vInput_peak_686
ChrI	11898852	11900246	1395	59.07	28.4461	4.8358	26.2834	AG_H4panac_vInput_peak_687
ChrI	11922382	11924235	1854	32.96	11.6914	3.68084	9.93914	AG_H4panac_vInput_peak_688
ChrI	11932069	11932412	344	27.78	4.34403	2.14012	2.97236	AG_H4panac_vInput_peak_689
ChrI	11938503	11942268	3766	25.42	3.85291	2.07775	2.5267	AG_H4panac_vInput_peak_690
ChrI	11947320	11947696	377	18.91	2.76132	1.92025	1.55034	AG_H4panac_vInput_peak_691
ChrI	11961268	11961881	614	17.52	3.02512	2.06186	1.78129	AG_H4panac_vInput_peak_692
ChrI	11964285	11964555	271	17.51	3.23856	2.14149	1.96593	AG_H4panac_vInput_peak_693
ChrI	11982085	12001685	19601	41.82	13.6138	3.53711	11.7908	AG_H4panac_vInput_peak_694
ChrI	12007267	12008098	832	38.4	12.3717	3.53687	10.5945	AG_H4panac_vInput_peak_695
ChrI	12024406	12026254	1849	28	8.81194	3.21238	7.19543	AG_H4panac_vInput_peak_696
ChrI	12029273	12030780	1508	29.03	9.191	3.11426	7.61288	AG_H4panac_vInput_peak_697
ChrI	12035383	12035924	542	24.16	3.64794	2.04523	2.34199	AG_H4panac_vInput_peak_698
ChrI	12051937	12054956	3020	29.82	10.2307	3.28667	8.61397	AG_H4panac_vInput_peak_699
ChrI	12068807	12070950	2144	33.84	7.61446	2.69992	6.02597	AG_H4panac_vInput_peak_700
ChrI	12074215	12075908	1694	22.29	4.3223	2.3059	2.96253	AG_H4panac_vInput_peak_701
ChrI	12078090	12078605	516	20.26	3.49773	2.11838	2.20776	AG_H4panac_vInput_peak_702
ChrI	12093655	12098336	4682	46.35	16.0162	3.8604	14.0817	AG_H4panac_vInput_peak_703
ChrI	12116025	12116742	718	21.18	4.06375	2.26462	2.7241	AG_H4panac_vInput_peak_704
ChrI	12126298	12127518	1221	29.91	8.83256	3.0375	7.25078	AG_H4panac_vInput_peak_705
ChrI	12132291	12134279	1989	21.94	5.09734	2.5703	3.66829	AG_H4panac_vInput_peak_706
ChrI	12141156	12142691	1536	21.34	5.04024	2.50898	3.6502	AG_H4panac_vInput_peak_707
ChrI	12148336	12148883	548	18.5	2.5969	1.8773	1.4049	AG_H4panac_vInput_peak_708
ChrI	12151803	12153127	1325	22.21	5.58765	2.6815	4.13236	AG_H4panac_vInput_peak_709
ChrI	12158303	12160686	2384	25.25	7.32865	3.00787	5.77624	AG_H4panac_vInput_peak_710
ChrI	12162138	12166840	4703	28.49	5.58754	2.43375	4.13177	AG_H4panac_vInput_peak_711
ChrI	12168380	12169147	768	19	3.87061	2.29736	2.54082	AG_H4panac_vInput_peak_712
ChrI	12170495	12173621	3127	23.33	5.89002	2.64435	4.4417	AG_H4panac_vInput_peak_713
ChrI	12175699	12179235	3537	30.19	6.56352	2.61999	5.03471	AG_H4panac_vInput_peak_714
ChrI	12181037	12189760	8724	29.25	4.37062	2.07947	3.01287	AG_H4panac_vInput_peak_715
ChrI	12198974	12209122	10149	29.88	6.20102	2.46106	4.72593	AG_H4panac_vInput_peak_716
ChrI	12212282	12215121	2840	30.32	10.3008	3.27734	8.69296	AG_H4panac_vInput_peak_717
ChrI	12219545	12222467	2923	29.7	6.89087	2.61127	5.38359	AG_H4panac_vInput_peak_718
ChrI	12226871	12227517	647	18.53	2.78699	1.94068	1.57361	AG_H4panac_vInput_peak_719
ChrI	12232778	12233412	635	28.9	8.22631	3.00227	6.64107	AG_H4panac_vInput_peak_720
ChrI	12237548	12239038	1491	23.5	3.9354	2.15524	2.5985	AG_H4panac_vInput_peak_721
ChrI	12260911	12262024	1114	19.79	3.95762	2.29305	2.6209	AG_H4panac_vInput_peak_722
ChrI	12266444	12268267	1824	21.5	2.65869	1.82475	1.45962	AG_H4panac_vInput_peak_723
ChrI	12284654	12287109	2456	22.58	2.99006	1.89669	1.75403	AG_H4panac_vInput_peak_724
ChrI	12291365	12293553	2189	24.38	4.83388	2.37054	3.4317	AG_H4panac_vInput_peak_725
ChrI	12296549	12300006	3458	29.85	11.2476	3.53059	9.598	AG_H4panac_vInput_peak_726
ChrI	12309046	12310211	1166	28.67	9.98264	3.43323	8.33541	AG_H4panac_vInput_peak_727
ChrI	12313345	12316617	3273	20.23	2.98527	1.95142	1.74997	AG_H4panac_vInput_peak_728
ChrI	12347361	12350212	2852	45.73	22.7397	4.49394	20.8035	AG_H4panac_vInput_peak_729
ChrI	12359196	12361106	1911	28.03	6.25191	2.63754	4.73484	AG_H4panac_vInput_peak_730
ChrI	12402565	12403107	543	23.28	3.83715	2.13584	2.51101	AG_H4panac_vInput_peak_731
ChrI	12406312	12407875	1564	30.77	10.0065	3.20382	8.38035	AG_H4panac_vInput_peak_732
ChrI	12409108	12431050	21943	36.52	10.7005	3.05722	9.03976	AG_H4panac_vInput_peak_733
ChrI	12433147	12437170	4024	25.61	5.03173	2.375	3.61865	AG_H4panac_vInput_peak_734
ChrI	12469730	12471290	1561	22.15	4.11911	2.23346	2.77998	AG_H4panac_vInput_peak_735
ChrI	12478301	12480775	2475	18.64	3.08617	2.04408	1.8363	AG_H4panac_vInput_peak_736
ChrI	12493130	12493784	655	25.39	5.99657	2.65718	4.50708	AG_H4panac_vInput_peak_737
ChrI	12502179	12503028	850	15.13	2.26819	1.85013	1.11463	AG_H4panac_vInput_peak_738
ChrI	12511319	12511804	486	20.06	3.82651	2.24133	2.5032	AG_H4panac_vInput_peak_739
ChrI	12515991	12519892	3902	32.78	9.37033	3.12807	7.71148	AG_H4panac_vInput_peak_740
ChrI	12534135	12534407	273	18.24	2.71155	1.92742	1.50467	AG_H4panac_vInput_peak_741
ChrI	12536324	12538241	1918	20.35	4.2032	2.34006	2.85048	AG_H4panac_vInput_peak_742
ChrI	12540274	12542994	2721	21.86	3.32425	2.02355	2.05108	AG_H4panac_vInput_peak_743
ChrI	12547386	12547864	479	17.96	2.46104	1.84431	1.28894	AG_H4panac_vInput_peak_744
ChrI	12550178	12557439	7262	21.78	3.89235	2.17138	2.57975	AG_H4panac_vInput_peak_745
ChrI	12560482	12561079	598	19.69	3.89765	2.27494	2.56751	AG_H4panac_vInput_peak_746
ChrI	12562392	12564718	2327	44.41	21.945	5.10848	19.904	AG_H4panac_vInput_peak_747
ChrI	12568068	12568981	914	16.49	2.81449	2.01415	1.59362	AG_H4panac_vInput_peak_748
ChrI	12572784	12573119	336	26.11	3.95774	2.0874	2.61927	AG_H4panac_vInput_peak_749
ChrI	12587691	12587967	277	22.31	4.62471	2.42731	3.22101	AG_H4panac_vInput_peak_750
ChrI	12597700	12600054	2355	30.39	5.11658	2.22495	3.70172	AG_H4panac_vInput_peak_751
ChrI	12602234	12607387	5154	25.09	4.61963	2.29325	3.23641	AG_H4panac_vInput_peak_752
ChrI	12608669	12609285	617	17.2	2.28238	1.79724	1.13477	AG_H4panac_vInput_peak_753
ChrI	12612716	12619920	7205	28.81	5.57696	2.40129	4.11918	AG_H4panac_vInput_peak_754
ChrI	12626893	12628880	1988	32.99	8.0808	2.84242	6.48156	AG_H4panac_vInput_peak_755
ChrI	12643303	12643713	411	21.97	2.88723	1.87874	1.66238	AG_H4panac_vInput_peak_756
ChrI	12649014	12649297	284	21.62	3.35712	2.03105	2.08173	AG_H4panac_vInput_peak_757
ChrI	12653962	12656905	2944	45.27	17.6972	4.314	15.7168	AG_H4panac_vInput_peak_758
ChrI	12663175	12666366	3192	26.12	4.94928	2.31776	3.54435	AG_H4panac_vInput_peak_759
ChrI	12667874	12668404	531	24.55	3.92055	2.11942	2.58697	AG_H4panac_vInput_peak_760
ChrI	12671597	12674334	2738	26.57	4.39448	2.14613	3.04464	AG_H4panac_vInput_peak_761
ChrI	12679063	12680523	1461	25.18	6.47272	2.75778	4.97968	AG_H4panac_vInput_peak_762
ChrI	12688377	12690514	2138	31.07	11.006	3.37656	9.36816	AG_H4panac_vInput_peak_763
ChrI	12691902	12694073	2172	23.65	4.28948	2.2625	2.92543	AG_H4panac_vInput_peak_764
ChrI	12700826	12702567	1742	21.38	2.95485	1.91971	1.71841	AG_H4panac_vInput_peak_765
ChrI	12703736	12705190	1455	21.3	3.04454	1.9471	1.79866	AG_H4panac_vInput_peak_766
ChrI	12706441	12710632	4192	26.89	4.79911	2.25021	3.40874	AG_H4panac_vInput_peak_767
ChrI	12718568	12719250	683	20.8	2.54456	1.80044	1.35843	AG_H4panac_vInput_peak_768
ChrI	12731204	12731507	304	20.84	4.04189	2.27606	2.70002	AG_H4panac_vInput_peak_769
ChrI	12739300	12739820	521	16.12	2.19536	1.79227	1.05806	AG_H4panac_vInput_peak_770
ChrI	12752589	12758094	5506	34.55	11.2557	3.20727	9.60556	AG_H4panac_vInput_peak_771
ChrI	12766751	12767015	265	23.34	2.28907	1.67369	1.13996	AG_H4panac_vInput_peak_772
ChrI	12768078	12768362	285	18.52	3.41793	2.16641	2.12888	AG_H4panac_vInput_peak_773
ChrI	12771240	12772511	1272	25.81	7.29441	2.97626	5.73773	AG_H4panac_vInput_peak_774
ChrI	12774218	12776814	2597	31.5	11.2879	3.40495	9.64251	AG_H4panac_vInput_peak_775
ChrI	12783449	12783918	470	25.86	5.40599	2.46312	3.96247	AG_H4panac_vInput_peak_776
ChrI	12788439	12791063	2625	52.83	29.0866	5.94887	26.849	AG_H4panac_vInput_peak_777
ChrI	12806244	12808329	2086	20.69	3.7854	2.18819	2.47126	AG_H4panac_vInput_peak_778
ChrI	12809468	12813801	4334	32.69	11.7797	3.63528	10.0467	AG_H4panac_vInput_peak_779
ChrI	12816282	12817900	1619	23.6	6.64905	2.80106	5.18096	AG_H4panac_vInput_peak_780
ChrI	12823639	12824581	943	25.83	7.2146	2.98335	5.65498	AG_H4panac_vInput_peak_781
ChrI	12830563	12831128	566	19.07	3.61931	2.20204	2.31746	AG_H4panac_vInput_peak_782
ChrI	12836589	12838768	2180	29.35	10.132	3.48715	8.45766	AG_H4panac_vInput_peak_783
ChrI	12845512	12847214	1703	28.25	8.93959	3.35046	7.27986	AG_H4panac_vInput_peak_784
ChrI	12854189	12854952	764	15.48	2.31867	1.85964	1.15839	AG_H4panac_vInput_peak_785
ChrI	12856452	12857492	1041	15	2.26204	1.85143	1.10914	AG_H4panac_vInput_peak_786
ChrI	12858627	12869679	11053	31.4	8.58377	3.00339	6.97178	AG_H4panac_vInput_peak_787
ChrI	12876830	12879185	2356	34.99	11.9668	3.60496	10.2018	AG_H4panac_vInput_peak_788
ChrI	12890671	12890970	300	15.3	2.35942	1.88148	1.19348	AG_H4panac_vInput_peak_789
ChrI	12899423	12901232	1810	29.37	8.47153	3.19389	6.82098	AG_H4panac_vInput_peak_790
ChrI	12906048	12906492	445	16.75	2.92933	2.05385	1.69186	AG_H4panac_vInput_peak_791
ChrI	12921731	12922246	516	23.06	3.6105	2.06474	2.31103	AG_H4panac_vInput_peak_792
ChrI	12930273	12932222	1950	29.11	9.4411	3.17068	7.85297	AG_H4panac_vInput_peak_793
ChrI	12937753	12944598	6846	29.28	8.47394	2.9133	6.92261	AG_H4panac_vInput_peak_794
ChrI	12955129	12957724	2596	28.96	8.90893	3.17398	7.29342	AG_H4panac_vInput_peak_795
ChrI	12969730	12972299	2570	21.79	3.94429	2.20362	2.61854	AG_H4panac_vInput_peak_796
ChrI	12975541	12976636	1096	38.77	14.3829	3.97386	12.5127	AG_H4panac_vInput_peak_797
ChrI	12980970	12982673	1704	20.37	3.37244	2.06703	2.09931	AG_H4panac_vInput_peak_798
ChrI	12988584	12990230	1647	20.1	3.88272	2.2515	2.55516	AG_H4panac_vInput_peak_799
ChrI	12991774	12994074	2301	17.99	3.04856	2.05194	1.80286	AG_H4panac_vInput_peak_800
ChrI	12998112	13004594	6483	24.66	4.94081	2.38712	3.53028	AG_H4panac_vInput_peak_801
ChrI	13009762	13011315	1554	19.55	3.71428	2.20524	2.4105	AG_H4panac_vInput_peak_802
ChrI	13013387	13019025	5639	27.79	7.79458	2.90475	6.26542	AG_H4panac_vInput_peak_803
ChrI	13056234	13059940	3707	23.99	3.72041	2.06099	2.41231	AG_H4panac_vInput_peak_804
ChrI	13069365	13070248	884	15.36	2.35206	1.87649	1.18758	AG_H4panac_vInput_peak_805
ChrI	13074667	13075074	408	16.03	2.56556	1.93732	1.37469	AG_H4panac_vInput_peak_806
ChrI	13076785	13077667	883	40.24	18.2388	4.76644	16.2518	AG_H4panac_vInput_peak_807
ChrI	13081642	13081904	263	15.77	2.17717	1.79471	1.04349	AG_H4panac_vInput_peak_808
ChrI	13086768	13092972	6205	27.37	5.03626	2.32388	3.61364	AG_H4panac_vInput_peak_809
ChrI	13096789	13097395	607	26.98	3.98296	2.06202	2.64698	AG_H4panac_vInput_peak_810
ChrI	13100261	13102177	1917	25.36	3.55113	1.96991	2.26332	AG_H4panac_vInput_peak_811
ChrI	13116159	13118566	2408	27.84	6.40049	2.62123	4.90728	AG_H4panac_vInput_peak_812
ChrI	13121231	13122363	1133	26.59	3.89902	2.06055	2.56708	AG_H4panac_vInput_peak_813
ChrI	13128936	13129290	355	16.79	2.66784	1.95312	1.46508	AG_H4panac_vInput_peak_814
ChrI	13142114	13143022	909	17	2.36519	1.83917	1.19989	AG_H4panac_vInput_peak_815
ChrI	13149957	13150246	290	16.14	2.59642	1.94723	1.40623	AG_H4panac_vInput_peak_816
ChrI	13155001	13157065	2065	43.97	21.9294	4.75927	19.9729	AG_H4panac_vInput_peak_817
ChrI	13160836	13162672	1837	20.38	3.76643	2.15772	2.47336	AG_H4panac_vInput_peak_818
ChrI	13165848	13168280	2433	31.04	7.81399	2.88786	6.24056	AG_H4panac_vInput_peak_819
ChrI	13181053	13181347	295	20.51	4.15077	2.34063	2.79461	AG_H4panac_vInput_peak_820
ChrI	13183267	13188649	5383	25.64	6.23792	2.67152	4.76077	AG_H4panac_vInput_peak_821
ChrI	13192229	13195045	2817	29.29	7.45043	2.76964	5.9245	AG_H4panac_vInput_peak_822
ChrI	13197841	13198720	880	17.78	2.64818	1.91507	1.44985	AG_H4panac_vInput_peak_823
ChrI	13222291	13223602	1312	22.85	3.03589	1.90269	1.79305	AG_H4panac_vInput_peak_824
ChrI	13235962	13237895	1934	22.11	3.56544	2.08119	2.26864	AG_H4panac_vInput_peak_825
ChrI	13240054	13240353	300	18.36	3.46129	2.19087	2.16603	AG_H4panac_vInput_peak_826
ChrI	13243401	13244437	1037	16.55	2.85958	2.02897	1.63326	AG_H4panac_vInput_peak_827
ChrI	13254832	13256208	1377	35.49	10.5854	3.19375	8.89084	AG_H4panac_vInput_peak_828
ChrI	13277025	13278004	980	16.34	2.46958	1.89313	1.29459	AG_H4panac_vInput_peak_829
ChrI	13279990	13285586	5597	31.33	8.99751	3.16742	7.34336	AG_H4panac_vInput_peak_830
ChrI	13286805	13287778	974	19.68	2.5132	1.81856	1.33166	AG_H4panac_vInput_peak_831
ChrI	13291173	13293964	2792	48.3	15.1293	3.50152	13.2445	AG_H4panac_vInput_peak_832
ChrI	13296638	13297905	1268	22.64	3.17236	1.95459	1.91452	AG_H4panac_vInput_peak_833
ChrI	13301302	13302674	1373	27.89	6.06779	2.54472	4.58324	AG_H4panac_vInput_peak_834
ChrI	13304594	13306701	2108	28.53	4.27423	2.11699	2.91142	AG_H4panac_vInput_peak_835
ChrI	13311915	13321067	9153	25.54	4.14175	2.13952	2.79425	AG_H4panac_vInput_peak_836
ChrI	13322828	13323628	801	21.87	2.4565	1.75145	1.28125	AG_H4panac_vInput_peak_837
ChrI	13333109	13336981	3873	30.45	7.71766	2.83463	6.14964	AG_H4panac_vInput_peak_838
ChrI	13349889	13351268	1380	21.65	3.07285	1.94805	1.82442	AG_H4panac_vInput_peak_839
ChrI	13355744	13356561	818	17.73	2.80788	1.98065	1.58864	AG_H4panac_vInput_peak_840
ChrI	13360582	13362401	1820	23.93	4.47765	2.26822	3.1109	AG_H4panac_vInput_peak_841
ChrI	13365414	13366675	1262	42.37	19.1797	4.53773	17.2397	AG_H4panac_vInput_peak_842
ChrI	13371710	13372096	387	25.16	4.37223	2.22676	2.9954	AG_H4panac_vInput_peak_843
ChrI	13373857	13378903	5047	31.97	5.85324	2.35644	4.38483	AG_H4panac_vInput_peak_844
ChrI	13382600	13386884	4285	31.07	8.91673	3.16358	7.26338	AG_H4panac_vInput_peak_845
ChrI	13390329	13392060	1732	23.47	5.10359	2.48664	3.67966	AG_H4panac_vInput_peak_846
ChrI	13394582	13395532	951	22.22	5.03084	2.54015	3.60137	AG_H4panac_vInput_peak_847
ChrI	13398100	13399199	1100	31.19	9.18551	3.06196	7.59031	AG_H4panac_vInput_peak_848
ChrI	13400877	13402294	1418	34.07	13.8216	3.97251	12.0327	AG_H4panac_vInput_peak_849
ChrI	13403778	13405111	1334	24.32	6.02683	2.67938	4.55366	AG_H4panac_vInput_peak_850
ChrI	13409294	13410798	1505	21.72	3.09195	1.96477	1.84079	AG_H4panac_vInput_peak_851
ChrI	13418036	13419143	1108	23.36	4.97291	2.43448	3.57233	AG_H4panac_vInput_peak_852
ChrI	13423346	13426346	3001	28	6.90049	2.79416	5.35789	AG_H4panac_vInput_peak_853
ChrI	13434395	13437000	2606	30.2	9.09301	3.22361	7.44838	AG_H4panac_vInput_peak_854
ChrI	13466974	13471834	4861	26.43	6.66378	2.75226	5.15925	AG_H4panac_vInput_peak_855
ChrI	13482005	13482322	318	18.41	3.66054	2.24551	2.35095	AG_H4panac_vInput_peak_856
ChrI	13487293	13487609	317	18.4	3.22515	2.08842	1.96465	AG_H4panac_vInput_peak_857
ChrI	13499446	13503022	3577	22.23	4.53214	2.38182	3.14795	AG_H4panac_vInput_peak_858
ChrI	13509115	13510982	1868	22.07	5.12908	2.57474	3.69703	AG_H4panac_vInput_peak_859
ChrI	13515809	13519933	4125	27.44	5.48054	2.4447	4.0238	AG_H4panac_vInput_peak_860
ChrI	13568365	13568828	464	25.41	5.43697	2.52602	3.97616	AG_H4panac_vInput_peak_861
ChrI	13574052	13575941	1890	56.54	26.8765	4.84268	24.7348	AG_H4panac_vInput_peak_862
ChrI	13587379	13587661	283	15.81	2.33097	1.85505	1.17407	AG_H4panac_vInput_peak_863
ChrI	13589297	13590593	1297	20.93	2.78226	1.87536	1.56818	AG_H4panac_vInput_peak_864
ChrI	13593617	13599185	5569	37.14	11.3164	3.40472	9.54914	AG_H4panac_vInput_peak_865
ChrI	13618288	13619884	1597	50.54	25.2408	5.27673	23.0971	AG_H4panac_vInput_peak_866
ChrI	13623655	13624527	873	45.75	18.1694	4.08916	16.2265	AG_H4panac_vInput_peak_867
ChrI	13646054	13646966	913	18.94	2.77599	1.92719	1.56013	AG_H4panac_vInput_peak_868
ChrI	13660475	13661793	1319	33.79	11.0916	3.44907	9.36188	AG_H4panac_vInput_peak_869
ChrI	13689063	13689816	754	17.67	2.56062	1.88673	1.37047	AG_H4panac_vInput_peak_870
ChrI	13704971	13706073	1103	47.96	20.5976	4.29627	18.6187	AG_H4panac_vInput_peak_871
ChrI	13707667	13710523	2857	22.91	3.81523	2.13115	2.49862	AG_H4panac_vInput_peak_872
ChrI	13747035	13748474	1440	31.3	9.2597	3.11854	7.62445	AG_H4panac_vInput_peak_873
ChrI	13776559	13777792	1234	41.88	14.6806	3.71149	12.8273	AG_H4panac_vInput_peak_874
ChrI	13818276	13818843	568	23.06	5.13323	2.52629	3.70214	AG_H4panac_vInput_peak_875
ChrI	13837557	13840506	2950	28.85	6.63208	2.6935	5.09656	AG_H4panac_vInput_peak_876
ChrI	13844119	13846078	1960	30.25	9.29736	3.22209	7.65624	AG_H4panac_vInput_peak_877
ChrI	13918910	13919169	260	17.1	2.83272	2.00673	1.60793	AG_H4panac_vInput_peak_878
ChrI	13929369	13930431	1063	22.99	6.14268	2.77643	4.66333	AG_H4panac_vInput_peak_879
ChrI	13951284	13951633	350	19.33	2.60757	1.8572	1.41374	AG_H4panac_vInput_peak_880
ChrI	13953045	13953793	749	16.91	2.55918	1.90897	1.37146	AG_H4panac_vInput_peak_881
ChrI	13963758	13964837	1080	54.43	24.57	4.46626	22.5173	AG_H4panac_vInput_peak_882
ChrI	13981809	13982850	1042	21.29	3.35046	2.04281	2.07283	AG_H4panac_vInput_peak_883
ChrI	14011440	14012417	978	42.08	14.8856	3.58299	13.0785	AG_H4panac_vInput_peak_884
ChrI	14040701	14040973	273	20.35	3.03175	1.9697	1.78941	AG_H4panac_vInput_peak_885
ChrI	14049198	14050852	1655	22.91	3.52091	2.04736	2.22941	AG_H4panac_vInput_peak_886
ChrI	14056946	14057970	1025	18.1	2.31201	1.78652	1.15911	AG_H4panac_vInput_peak_887
ChrI	14071798	14072843	1046	18.13	2.54064	1.86588	1.35795	AG_H4panac_vInput_peak_888
ChrI	14095390	14096475	1086	23.91	4.53137	2.31013	3.15192	AG_H4panac_vInput_peak_889
ChrI	14129314	14130481	1168	20.39	3.32466	2.07601	2.04724	AG_H4panac_vInput_peak_890
ChrI	14139339	14139946	608	36.34	9.54158	3.01314	7.86448	AG_H4panac_vInput_peak_891
ChrI	14174970	14177221	2252	25.37	5.28528	2.41142	3.87398	AG_H4panac_vInput_peak_892
ChrI	14178783	14183327	4545	31.25	9.21352	2.99607	7.63148	AG_H4panac_vInput_peak_893
ChrI	14190968	14193711	2744	39.79	15.3652	3.71064	13.5769	AG_H4panac_vInput_peak_894
ChrI	14196453	14197898	1446	19.35	3.43291	2.12608	2.15423	AG_H4panac_vInput_peak_895
ChrI	14269839	14271448	1610	23.48	4.50346	2.30914	3.12794	AG_H4panac_vInput_peak_896
ChrI	14290605	14293953	3349	24.92	5.2413	2.43735	3.81745	AG_H4panac_vInput_peak_897
ChrI	14334765	14335092	328	23.7	3.44258	2.00044	2.15742	AG_H4panac_vInput_peak_898
ChrI	14370086	14379789	9704	33.53	8.86	2.9515	7.2339	AG_H4panac_vInput_peak_899
ChrI	14397873	14398539	667	18.43	3.52848	2.20242	2.23165	AG_H4panac_vInput_peak_900
ChrI	14417903	14418845	943	41.05	14.9036	3.65796	13.092	AG_H4panac_vInput_peak_901
ChrI	14420906	14424852	3947	19.87	3.24768	2.04534	1.98637	AG_H4panac_vInput_peak_902
ChrI	14426284	14428359	2076	23.68	4.41299	2.26428	3.04902	AG_H4panac_vInput_peak_903
ChrI	14439520	14440424	905	18.93	3.84271	2.2646	2.52886	AG_H4panac_vInput_peak_904
ChrI	14446033	14446441	409	19.29	3.27844	2.09129	2.00644	AG_H4panac_vInput_peak_905
ChrI	14448885	14449934	1050	22.66	3.83305	2.1441	2.511	AG_H4panac_vInput_peak_906
ChrI	14468498	14469151	654	38.13	12.9833	3.70446	11.1594	AG_H4panac_vInput_peak_907
ChrI	14470893	14471414	522	23.6	5.88106	2.73978	4.39091	AG_H4panac_vInput_peak_908
ChrI	14472553	14473052	500	20.36	4.51677	2.47134	3.12192	AG_H4panac_vInput_peak_909
ChrI	14491251	14492342	1092	54.91	28.7433	5.03821	26.6418	AG_H4panac_vInput_peak_910
ChrI	14493702	14496724	3023	39.28	16.3043	4.21127	14.419	AG_H4panac_vInput_peak_911
ChrI	14512812	14515215	2404	29.16	6.0468	2.50149	4.5586	AG_H4panac_vInput_peak_912
ChrI	14527053	14527883	831	21.74	3.5293	2.07536	2.242	AG_H4panac_vInput_peak_913
ChrI	14533896	14540525	6630	46.79	20.3512	3.77674	18.5048	AG_H4panac_vInput_peak_914
ChrI	14569475	14574857	5383	25.21	4.53321	2.25211	3.15828	AG_H4panac_vInput_peak_915
ChrI	14575929	14576574	646	20.95	2.8708	1.89919	1.64781	AG_H4panac_vInput_peak_916
ChrI	14603883	14608759	4877	20.11	3.82728	2.23421	2.50509	AG_H4panac_vInput_peak_917
ChrI	14619189	14620006	818	38.84	11.673	3.23347	9.94694	AG_H4panac_vInput_peak_918
ChrI	14638122	14638769	648	20.12	2.52302	1.81215	1.33827	AG_H4panac_vInput_peak_919
ChrI	14645830	14646925	1096	18.99	2.68191	1.89398	1.47686	AG_H4panac_vInput_peak_920
ChrI	14663606	14663884	279	25.21	3.03561	1.85381	1.79116	AG_H4panac_vInput_peak_921
ChrI	14671056	14673546	2491	36.94	14.3716	3.87598	12.5609	AG_H4panac_vInput_peak_922
ChrI	14711170	14711643	474	19.08	3.92102	2.30611	2.58814	AG_H4panac_vInput_peak_923
ChrI	14729433	14733028	3596	29.14	4.84214	2.18236	3.44915	AG_H4panac_vInput_peak_924
ChrI	14735854	14737531	1678	21.69	2.97495	1.91594	1.73803	AG_H4panac_vInput_peak_925
ChrI	14755328	14757663	2336	21.93	3.04846	1.93629	1.80748	AG_H4panac_vInput_peak_926
ChrI	14770134	14771209	1076	27.32	6.01505	2.54795	4.53735	AG_H4panac_vInput_peak_927
ChrI	14777350	14779006	1657	49.46	26.8485	5.07866	24.793	AG_H4panac_vInput_peak_928
ChrI	14798385	14803731	5347	25.07	3.54556	1.98355	2.25649	AG_H4panac_vInput_peak_929
ChrI	14804973	14807203	2231	18.99	3.18194	2.07136	1.92003	AG_H4panac_vInput_peak_930
ChrI	14838961	14840109	1149	21.66	5.29046	2.62084	3.8538	AG_H4panac_vInput_peak_931
ChrI	14841889	14843442	1554	16.86	2.60964	1.931	1.41079	AG_H4panac_vInput_peak_932
ChrI	14852754	14856705	3952	21.18	2.9873	1.93388	1.74836	AG_H4panac_vInput_peak_933
ChrI	14890824	14892969	2146	17.25	2.36218	1.8292	1.2028	AG_H4panac_vInput_peak_934
ChrI	14894386	14898685	4300	36.15	13.125	3.59021	11.3947	AG_H4panac_vInput_peak_935
ChrI	14905960	14907520	1561	18.93	3.05246	2.0204	1.80664	AG_H4panac_vInput_peak_936
ChrI	14909204	14911172	1969	22.22	4.35085	2.3193	2.98265	AG_H4panac_vInput_peak_937
ChrI	14925468	14926248	781	24.14	2.47717	1.7297	1.29896	AG_H4panac_vInput_peak_938
ChrI	14927331	14927620	290	20.58	2.64325	1.84029	1.44566	AG_H4panac_vInput_peak_939
ChrI	14928974	14937414	8441	30.24	5.19444	2.22504	3.78352	AG_H4panac_vInput_peak_940
ChrI	14943334	14945725	2392	28.6	6.3647	2.51041	4.89539	AG_H4panac_vInput_peak_941
ChrI	14949221	14956400	7180	23.82	3.67517	2.05667	2.37096	AG_H4panac_vInput_peak_942
ChrI	14957974	14962053	4080	24.28	3.09145	1.88507	1.84485	AG_H4panac_vInput_peak_943
ChrI	14986922	14991101	4180	54.82	32.1512	5.97685	29.9271	AG_H4panac_vInput_peak_944
ChrI	14996422	14996797	376	16.99	3.02978	2.08146	1.78125	AG_H4panac_vInput_peak_945
ChrI	15001375	15002005	631	26.38	7.75437	3.04241	6.18734	AG_H4panac_vInput_peak_946
ChrI	15043091	15044188	1098	18.37	2.97482	2.00962	1.73866	AG_H4panac_vInput_peak_947
ChrI	15046812	15052420	5609	27.77	7.94004	2.89898	6.42168	AG_H4panac_vInput_peak_948
ChrI	15054924	15055902	979	19.84	3.56964	2.16733	2.26978	AG_H4panac_vInput_peak_949
ChrI	15066869	15070451	3583	23.56	4.75135	2.36196	3.35879	AG_H4panac_vInput_peak_950
ChrI	15071531	15074480	2950	22.47	4.55106	2.3634	3.17098	AG_H4panac_vInput_peak_951
ChrI	15076733	15078261	1529	23	3.22086	1.95739	1.95772	AG_H4panac_vInput_peak_952
ChrI	15081692	15084061	2370	21.22	3.91765	2.19035	2.6062	AG_H4panac_vInput_peak_953
ChrI	15090370	15094674	4305	22.07	2.92418	1.89347	1.6943	AG_H4panac_vInput_peak_954
ChrI	15108964	15110496	1533	20.95	2.3205	1.73082	1.16382	AG_H4panac_vInput_peak_955
ChrI	15115280	15116008	729	15.49	2.42841	1.90317	1.25315	AG_H4panac_vInput_peak_956
ChrI	15117215	15118108	894	17.93	2.44416	1.83922	1.27044	AG_H4panac_vInput_peak_957
ChrI	15125544	15129361	3818	51.16	21.7473	4.57256	19.674	AG_H4panac_vInput_peak_958
ChrI	15140432	15143185	2754	42.64	19.6224	4.40128	17.7104	AG_H4panac_vInput_peak_959
ChrI	15162039	15163483	1445	28.51	8.98689	3.16363	7.38792	AG_H4panac_vInput_peak_960
ChrI	15165924	15166412	489	20.19	4.30358	2.38792	2.94045	AG_H4panac_vInput_peak_961
ChrI	15177077	15177654	578	17.43	2.61855	1.91756	1.4199	AG_H4panac_vInput_peak_962
ChrI	15194563	15195986	1424	25.7	5.76555	2.56484	4.29793	AG_H4panac_vInput_peak_963
ChrI	15206235	15207068	834	22.15	4.00402	2.21689	2.67	AG_H4panac_vInput_peak_964
ChrI	15208759	15209594	836	24.31	5.73196	2.66242	4.25075	AG_H4panac_vInput_peak_965
ChrI	15217705	15223601	5897	22.2	3.25425	1.97964	1.99324	AG_H4panac_vInput_peak_966
ChrI	15225128	15225480	353	24.49	4.44493	2.26616	3.06511	AG_H4panac_vInput_peak_967
ChrI	15237582	15238382	801	18.55	3.69058	2.23977	2.38469	AG_H4panac_vInput_peak_968
ChrI	15240214	15242714	2501	18.59	3.68381	2.24814	2.37177	AG_H4panac_vInput_peak_969
ChrI	15244751	15249678	4928	21.3	4.71033	2.45255	3.32095	AG_H4panac_vInput_peak_970
ChrI	15255256	15256107	852	25.45	5.13753	2.42462	3.70754	AG_H4panac_vInput_peak_971
ChrI	15258111	15258949	839	17.98	2.73343	1.9404	1.52314	AG_H4panac_vInput_peak_972
ChrI	15264486	15265542	1057	22.97	4.9067	2.47732	3.48489	AG_H4panac_vInput_peak_973
ChrI	15268157	15269069	913	19.92	3.62739	2.17627	2.32371	AG_H4panac_vInput_peak_974
ChrI	15279980	15281458	1479	16.91	2.30621	1.81791	1.15223	AG_H4panac_vInput_peak_975
ChrI	15292899	15294251	1353	19.81	3.33021	2.08273	2.05608	AG_H4panac_vInput_peak_976
ChrI	15305688	15306987	1300	33.44	12.259	3.78672	10.4996	AG_H4panac_vInput_peak_977
ChrI	15350792	15354829	4038	23.58	3.35423	1.96414	2.085	AG_H4panac_vInput_peak_978
ChrI	15355878	15356646	769	25.78	7.02032	2.88214	5.48741	AG_H4panac_vInput_peak_979
ChrI	15361055	15363479	2425	31.39	4.91614	2.17335	3.50684	AG_H4panac_vInput_peak_980
ChrI	15364671	15376522	11852	25.88	4.48239	2.20771	3.11315	AG_H4panac_vInput_peak_981
ChrI	15380509	15381590	1082	39.41	15.5161	3.8731	13.6914	AG_H4panac_vInput_peak_982
ChrI	15392149	15392410	262	21.34	2.74842	1.85466	1.53738	AG_H4panac_vInput_peak_983
ChrI	15394122	15394487	366	21.42	3.00587	1.93712	1.76245	AG_H4panac_vInput_peak_984
ChrI	15396739	15398539	1801	17.82	2.33965	1.80745	1.17994	AG_H4panac_vInput_peak_985
ChrI	15465475	15466532	1058	18.47	3.44677	2.17726	2.15628	AG_H4panac_vInput_peak_986
ChrI	15508268	15509844	1577	23.82	4.87455	2.38368	3.47436	AG_H4panac_vInput_peak_987
ChrI	15513621	15514133	513	17.25	2.95229	2.04473	1.71423	AG_H4panac_vInput_peak_988
ChrI	15518701	15519749	1049	17.83	2.55054	1.87894	1.36364	AG_H4panac_vInput_peak_989
ChrI	15617635	15618517	883	16.57	2.30219	1.82193	1.14856	AG_H4panac_vInput_peak_990
ChrI	15680795	15700599	19805	29.96	7.54203	2.80082	5.98743	AG_H4panac_vInput_peak_991
ChrI	15711795	15712937	1143	24.79	6.0626	2.67884	4.58356	AG_H4panac_vInput_peak_992
ChrI	15720253	15720922	670	20.22	2.74768	1.88358	1.53525	AG_H4panac_vInput_peak_993
ChrI	16130674	16131808	1135	29.81	6.86017	2.68446	5.32148	AG_H4panac_vInput_peak_994
ChrI	16160687	16161022	336	23.75	4.16206	2.21939	2.80324	AG_H4panac_vInput_peak_995
ChrI	16164377	16164636	260	16.59	2.8483	2.02821	1.62119	AG_H4panac_vInput_peak_996
ChrI	16225140	16226522	1383	23.09	4.72683	2.37717	3.3339	AG_H4panac_vInput_peak_997
ChrI	16259638	16260834	1197	46.75	23.0648	5.35961	20.9317	AG_H4panac_vInput_peak_998
ChrI	16272053	16273339	1287	19.7	2.6353	1.86614	1.43698	AG_H4panac_vInput_peak_999
ChrI	16285516	16287741	2226	25.67	5.74557	2.59686	4.26544	AG_H4panac_vInput_peak_1000
ChrI	16303673	16314440	10768	33.6	7.95047	2.78152	6.35433	AG_H4panac_vInput_peak_1001
ChrI	16323613	16326049	2437	26.37	6.43481	2.73118	4.93602	AG_H4panac_vInput_peak_1002
ChrI	16338827	16340028	1202	19.93	2.54143	1.82074	1.35757	AG_H4panac_vInput_peak_1003
ChrI	16341180	16341903	724	16.27	2.66094	1.97086	1.4558	AG_H4panac_vInput_peak_1004
ChrI	16383164	16387807	4644	45.42	23.8184	5.09597	21.7956	AG_H4panac_vInput_peak_1005
ChrI	16389430	16393209	3780	21.02	3.91042	2.22676	2.58214	AG_H4panac_vInput_peak_1006
ChrI	16409822	16410548	727	19.56	2.89374	1.94823	1.66268	AG_H4panac_vInput_peak_1007
ChrI	16413719	16418847	5129	21.23	3.06974	1.9594	1.8218	AG_H4panac_vInput_peak_1008
ChrI	16420416	16420970	555	17.19	2.30049	1.80483	1.14656	AG_H4panac_vInput_peak_1009
ChrI	16425696	16428241	2546	19.28	3.17648	2.0485	1.92098	AG_H4panac_vInput_peak_1010
ChrI	16435688	16443495	7808	31.44	7.54497	2.68088	6.00511	AG_H4panac_vInput_peak_1011
ChrI	16498011	16498370	360	42.28	16.3737	4.31205	14.4039	AG_H4panac_vInput_peak_1012
ChrI	16504777	16505229	453	29.36	9.73562	3.51332	8.02996	AG_H4panac_vInput_peak_1013
ChrI	16506582	16507116	535	22.08	5.5798	2.67023	4.13106	AG_H4panac_vInput_peak_1014
ChrI	16651998	16652539	542	25.47	2.84012	1.7934	1.61768	AG_H4panac_vInput_peak_1015
ChrI	16708598	16708863	266	16.98	2.71332	1.96059	1.50977	AG_H4panac_vInput_peak_1016
ChrI	16735001	16737137	2137	34.23	12.5448	3.8107	10.759	AG_H4panac_vInput_peak_1017
ChrI	16764342	16764704	363	19.79	4.23222	2.39574	2.86482	AG_H4panac_vInput_peak_1018
ChrI	16780513	16781242	730	29.27	8.89225	3.31996	7.2177	AG_H4panac_vInput_peak_1019
ChrI	16795837	16797838	2002	68.31	39.3907	6.29808	36.957	AG_H4panac_vInput_peak_1020
ChrI	16806525	16829877	23353	28.48	5.29059	2.31793	3.86668	AG_H4panac_vInput_peak_1021
ChrI	16831117	16834576	3460	21.97	3.17835	1.9668	1.92273	AG_H4panac_vInput_peak_1022
ChrI	16835693	16838016	2324	22.58	3.99459	2.20268	2.65348	AG_H4panac_vInput_peak_1023
ChrI	16839576	16841343	1768	20.85	2.90951	1.92093	1.67894	AG_H4panac_vInput_peak_1024
ChrI	16842634	16844712	2079	24.61	4.05429	2.12128	2.72373	AG_H4panac_vInput_peak_1025
ChrI	16848324	16849404	1081	28.97	9.11387	3.19376	7.50691	AG_H4panac_vInput_peak_1026
ChrI	16852929	16854719	1791	24.79	6.1626	2.69757	4.67793	AG_H4panac_vInput_peak_1027
ChrI	16868181	16868483	303	15.6	2.47842	1.91931	1.29646	AG_H4panac_vInput_peak_1028
ChrI	16871306	16876432	5127	33.55	10.9846	3.27833	9.31165	AG_H4panac_vInput_peak_1029
ChrI	16901437	16907425	5989	37.06	8.37986	2.57211	6.8165	AG_H4panac_vInput_peak_1030
ChrI	16919384	16923406	4023	20.25	3.91466	2.22405	2.60231	AG_H4panac_vInput_peak_1031
ChrI	16924643	16925303	661	20.1	2.85979	1.91883	1.63673	AG_H4panac_vInput_peak_1032
ChrI	16927048	16931926	4879	21.91	4.19778	2.27331	2.84773	AG_H4panac_vInput_peak_1033
ChrI	16932954	16934007	1054	24.65	4.1767	2.18221	2.83069	AG_H4panac_vInput_peak_1034
ChrI	16948877	16950396	1520	29.25	5.90782	2.49529	4.42074	AG_H4panac_vInput_peak_1035
ChrI	16987266	16988457	1192	23.49	5.53867	2.64365	4.0717	AG_H4panac_vInput_peak_1036
ChrI	16989922	16990601	680	16.15	2.68539	1.98266	1.47811	AG_H4panac_vInput_peak_1037
ChrI	17003435	17004864	1430	30.46	9.35411	3.10122	7.75248	AG_H4panac_vInput_peak_1038
ChrI	17161444	17163553	2110	16.83	2.49884	1.8904	1.31829	AG_H4panac_vInput_peak_1039
ChrI	17165125	17171441	6317	34.21	12.0624	3.37975	10.3916	AG_H4panac_vInput_peak_1040
ChrI	17198059	17199115	1057	19.85	3.11381	2.01592	1.86185	AG_H4panac_vInput_peak_1041
ChrI	17208768	17209801	1034	46.02	15.7104	3.71327	13.8239	AG_H4panac_vInput_peak_1042
ChrI	17212853	17214001	1149	18.4	2.89099	1.98003	1.66269	AG_H4panac_vInput_peak_1043
ChrI	17249111	17251652	2542	24.21	4.52891	2.27299	3.15574	AG_H4panac_vInput_peak_1044
ChrI	17354541	17356106	1566	24.07	3.83786	2.09892	2.51972	AG_H4panac_vInput_peak_1045
ChrI	17366431	17368366	1936	18.02	2.75358	1.94344	1.54208	AG_H4panac_vInput_peak_1046
ChrI	17416685	17417161	477	29.96	8.92656	3.28359	7.24519	AG_H4panac_vInput_peak_1047
ChrI	17420085	17422462	2378	27.29	7.20352	2.86574	5.67122	AG_H4panac_vInput_peak_1048
ChrI	17434206	17435361	1156	23.74	4.52909	2.28369	3.16353	AG_H4panac_vInput_peak_1049
ChrI	17460135	17460967	833	20.73	4.78005	2.49341	3.38637	AG_H4panac_vInput_peak_1050
ChrI	17491978	17493815	1838	36.41	12.5289	3.45727	10.7971	AG_H4panac_vInput_peak_1051
ChrI	17504730	17505043	314	16.51	2.40399	1.86248	1.23766	AG_H4panac_vInput_peak_1052
ChrI	17510606	17513708	3103	35.91	8.63885	2.77954	7.02732	AG_H4panac_vInput_peak_1053
ChrI	17514736	17515339	604	32	6.949	2.6418	5.38671	AG_H4panac_vInput_peak_1054
ChrI	17525231	17526621	1391	25.67	7.4925	2.98414	5.94935	AG_H4panac_vInput_peak_1055
ChrI	17535992	17537337	1346	24.67	6.02788	2.71179	4.53739	AG_H4panac_vInput_peak_1056
ChrI	17548765	17551353	2589	37.62	11.5491	3.44076	9.77367	AG_H4panac_vInput_peak_1057
ChrI	17563372	17563716	345	17.24	2.27155	1.79256	1.12189	AG_H4panac_vInput_peak_1058
ChrI	17565185	17570608	5424	31.87	8.74069	3.0813	7.0986	AG_H4panac_vInput_peak_1059
ChrI	17572657	17573525	869	21.62	4.69389	2.42013	3.31071	AG_H4panac_vInput_peak_1060
ChrI	17581927	17589925	7999	33.42	11.3026	3.15731	9.69458	AG_H4panac_vInput_peak_1061
ChrI	17605238	17609435	4198	25.44	5.65197	2.42949	4.24029	AG_H4panac_vInput_peak_1062
ChrI	17613701	17614404	704	21.09	2.48212	1.77539	1.30468	AG_H4panac_vInput_peak_1063
ChrI	17628280	17628561	282	18.94	2.87638	1.96071	1.65097	AG_H4panac_vInput_peak_1064
ChrI	17629888	17632588	2701	28.75	6.15876	2.54018	4.67486	AG_H4panac_vInput_peak_1065
ChrI	17635460	17640320	4861	21.23	3.81363	2.19711	2.49357	AG_H4panac_vInput_peak_1066
ChrI	17642957	17649230	6274	23.53	4.01003	2.16351	2.67322	AG_H4panac_vInput_peak_1067
ChrI	17671269	17673306	2038	21.98	3.03611	1.92571	1.79303	AG_H4panac_vInput_peak_1068
ChrI	17782885	17787478	4594	20.84	3.38409	2.0616	2.10646	AG_H4panac_vInput_peak_1069
ChrI	17801364	17802261	898	16	2.33441	1.85098	1.1737	AG_H4panac_vInput_peak_1070
ChrI	17814688	17815685	998	23.03	5.39577	2.57539	3.95865	AG_H4panac_vInput_peak_1071
ChrI	17826557	17830444	3888	22.16	4.69541	2.40378	3.31309	AG_H4panac_vInput_peak_1072
ChrI	17885815	17890834	5020	26.43	5.6205	2.46906	4.17704	AG_H4panac_vInput_peak_1073
ChrI	17962053	17962553	501	17	2.28661	1.80477	1.13784	AG_H4panac_vInput_peak_1074
ChrI	17970684	17970985	302	18.18	2.77985	1.95132	1.56125	AG_H4panac_vInput_peak_1075
ChrI	17972022	17973494	1473	23.23	3.34104	1.98378	2.06535	AG_H4panac_vInput_peak_1076
ChrI	17991419	17993032	1614	49.73	21.2616	4.35218	19.2655	AG_H4panac_vInput_peak_1077
ChrI	18020145	18022247	2103	26.98	7.43558	2.92439	5.8889	AG_H4panac_vInput_peak_1078
ChrI	18062623	18065173	2551	24.99	4.83468	2.3668	3.4213	AG_H4panac_vInput_peak_1079
ChrI	18074553	18077788	3236	21.11	3.86275	2.21979	2.53709	AG_H4panac_vInput_peak_1080
ChrI	18090756	18096224	5469	30.25	7.87618	2.76787	6.33531	AG_H4panac_vInput_peak_1081
ChrI	18098912	18099359	448	20.12	2.9757	1.95015	1.74229	AG_H4panac_vInput_peak_1082
ChrI	18126322	18127207	886	47.99	25.0746	5.54094	22.9293	AG_H4panac_vInput_peak_1083
ChrI	18135701	18137559	1859	27.06	4.12023	2.07315	2.78219	AG_H4panac_vInput_peak_1084
ChrI	18139498	18140480	983	20.35	2.41462	1.76983	1.2476	AG_H4panac_vInput_peak_1085
ChrI	18148215	18149739	1525	40.73	17.9459	4.60331	15.9829	AG_H4panac_vInput_peak_1086
ChrI	18155549	18156869	1321	62.16	33.5358	5.75154	31.2188	AG_H4panac_vInput_peak_1087
ChrI	18162274	18163397	1124	30.02	6.25811	2.53316	4.75723	AG_H4panac_vInput_peak_1088
ChrI	18181089	18181814	726	22.94	4.70175	2.35879	3.32773	AG_H4panac_vInput_peak_1089
ChrI	18193164	18194507	1344	44.97	21.1198	4.88182	19.0654	AG_H4panac_vInput_peak_1090
ChrI	18230337	18231853	1517	37.52	14.902	4.14069	13.0338	AG_H4panac_vInput_peak_1091
ChrI	18235089	18243531	8443	30.81	7.04154	2.67385	5.49949	AG_H4panac_vInput_peak_1092
ChrI	18296058	18299017	2960	25.52	4.77878	2.32137	3.37563	AG_H4panac_vInput_peak_1093
ChrI	18342939	18343438	500	16.92	2.56188	1.90589	1.37801	AG_H4panac_vInput_peak_1094
ChrI	18345376	18346267	892	22.21	3.76584	2.13427	2.45136	AG_H4panac_vInput_peak_1095
ChrI	18384829	18386665	1837	16.36	2.70061	1.98138	1.49215	AG_H4panac_vInput_peak_1096
ChrI	18398650	18399867	1218	19.52	3.73139	2.22036	2.42321	AG_H4panac_vInput_peak_1097
ChrI	18401613	18402618	1006	26.26	6.54793	2.71654	5.04706	AG_H4panac_vInput_peak_1098
ChrI	18437272	18437908	637	24.33	3.38167	1.96202	2.10563	AG_H4panac_vInput_peak_1099
ChrI	18440392	18442726	2335	27.02	5.11607	2.39847	3.68035	AG_H4panac_vInput_peak_1100
ChrI	18448667	18449876	1210	17.65	2.56465	1.88913	1.37575	AG_H4panac_vInput_peak_1101
ChrI	18461591	18465205	3615	41.37	17.1295	4.15518	15.2388	AG_H4panac_vInput_peak_1102
ChrI	18469519	18471506	1988	19.93	4.13068	2.33455	2.78507	AG_H4panac_vInput_peak_1103
ChrI	18486989	18494177	7189	35.36	8.65775	2.77583	7.05808	AG_H4panac_vInput_peak_1104
ChrI	18501770	18502317	548	19.58	2.86959	1.93814	1.64371	AG_H4panac_vInput_peak_1105
ChrI	18504702	18508004	3303	29.03	7.64631	2.79651	6.1131	AG_H4panac_vInput_peak_1106
ChrI	18527175	18527817	643	19.79	2.39218	1.77844	1.22421	AG_H4panac_vInput_peak_1107
ChrI	18579548	18581680	2133	38.45	16.0877	4.15165	14.2234	AG_H4panac_vInput_peak_1108
ChrI	18640479	18643025	2547	47.28	17.9235	4.26881	15.9052	AG_H4panac_vInput_peak_1109
ChrI	18644411	18644906	496	21.22	3.15243	1.98493	1.89563	AG_H4panac_vInput_peak_1110
ChrI	18673167	18676141	2975	53.26	35.2682	5.9344	33.1511	AG_H4panac_vInput_peak_1111
ChrI	18701837	18702959	1123	22.93	3.47957	2.04212	2.18766	AG_H4panac_vInput_peak_1112
ChrI	18711189	18713318	2130	24.85	4.69055	2.31172	3.30261	AG_H4panac_vInput_peak_1113
ChrI	18772370	18773780	1411	19.46	3.11651	2.03229	1.86024	AG_H4panac_vInput_peak_1114
ChrI	18871631	18874514	2884	24.3	5.69461	2.61807	4.2307	AG_H4panac_vInput_peak_1115
ChrI	18908405	18913682	5278	24.75	4.86501	2.35577	3.46929	AG_H4panac_vInput_peak_1116
ChrI	18920854	18921182	329	19.52	4.16506	2.37424	2.80807	AG_H4panac_vInput_peak_1117
ChrI	18928248	18930896	2649	32.45	11.7594	3.63681	10.0362	AG_H4panac_vInput_peak_1118
ChrI	18934668	18936032	1365	17.94	2.69041	1.92626	1.4871	AG_H4panac_vInput_peak_1119
ChrI	18965263	18967201	1939	32.75	10.8265	3.41117	9.1288	AG_H4panac_vInput_peak_1120
ChrI	18996155	18996445	291	20.21	4.35433	2.42056	2.9765	AG_H4panac_vInput_peak_1121
ChrI	19067121	19068152	1032	21.88	2.99148	1.91398	1.75518	AG_H4panac_vInput_peak_1122
ChrI	19070914	19071904	991	18.34	2.58207	1.8749	1.39253	AG_H4panac_vInput_peak_1123
ChrI	19248387	19248870	484	25.5	3.80973	2.06631	2.48221	AG_H4panac_vInput_peak_1124
ChrI	19290067	19291563	1497	31.93	9.33438	3.21198	7.65563	AG_H4panac_vInput_peak_1125
ChrI	19304778	19306246	1469	16.97	2.82731	2.00792	1.60405	AG_H4panac_vInput_peak_1126
ChrI	19330961	19331851	891	18.57	3.56933	2.21949	2.2645	AG_H4panac_vInput_peak_1127
ChrI	19385405	19386945	1541	37.86	10.5094	3.00549	8.84712	AG_H4panac_vInput_peak_1128
ChrI	19432395	19433706	1312	22.5	4.1352	2.25251	2.78095	AG_H4panac_vInput_peak_1129
ChrI	19444775	19446105	1331	28.43	9.3538	3.31078	7.72126	AG_H4panac_vInput_peak_1130
ChrI	19466885	19468572	1688	26.18	4.35238	2.18427	2.99037	AG_H4panac_vInput_peak_1131
ChrI	19487027	19488564	1538	32.36	11.8604	3.65816	10.1369	AG_H4panac_vInput_peak_1132
ChrI	19491163	19492069	907	25.44	7.19892	2.99426	5.64361	AG_H4panac_vInput_peak_1133
ChrI	19499509	19501914	2406	22.76	5.73872	2.64046	4.30178	AG_H4panac_vInput_peak_1134
ChrI	19548341	19549058	718	49.5	25.8403	5.64074	23.6533	AG_H4panac_vInput_peak_1135
ChrI	19551932	19552937	1006	76.08	59.2044	8.85925	56.5196	AG_H4panac_vInput_peak_1136
ChrI	19582700	19588334	5635	19.42	3.27647	2.07246	2.01288	AG_H4panac_vInput_peak_1137
ChrI	19589492	19593596	4105	22.19	3.57326	2.07824	2.27759	AG_H4panac_vInput_peak_1138
ChrI	19602743	19603010	268	15.66	2.50506	1.9277	1.31964	AG_H4panac_vInput_peak_1139
ChrI	19611468	19612453	986	26.19	6.23085	2.70994	4.72016	AG_H4panac_vInput_peak_1140
ChrI	19622764	19623503	740	25.51	6.97853	2.89489	5.44591	AG_H4panac_vInput_peak_1141
ChrI	19634015	19635578	1564	25.07	6.0474	2.63914	4.57546	AG_H4panac_vInput_peak_1142
ChrI	19680143	19681059	917	16.32	2.43553	1.88204	1.26069	AG_H4panac_vInput_peak_1143
ChrI	19687587	19689500	1914	23.12	6.16939	2.76586	4.69546	AG_H4panac_vInput_peak_1144
ChrI	19691484	19692334	851	19.55	2.69121	1.88368	1.48594	AG_H4panac_vInput_peak_1145
ChrI	19756130	19758492	2363	19.34	3.92547	2.28687	2.60016	AG_H4panac_vInput_peak_1146
ChrI	19778851	19779794	944	16.34	2.58376	1.93629	1.39173	AG_H4panac_vInput_peak_1147
ChrI	19782559	19787638	5080	20.6	3.57015	2.1351	2.27403	AG_H4panac_vInput_peak_1148
ChrI	19790531	19791182	652	16.44	2.80991	2.01762	1.58752	AG_H4panac_vInput_peak_1149
ChrI	19815551	19816224	674	21.02	2.4853	1.78009	1.3069	AG_H4panac_vInput_peak_1150
ChrI	19819402	19819754	353	19.69	2.9673	1.96952	1.72953	AG_H4panac_vInput_peak_1151
ChrI	19833142	19838140	4999	34.33	9.04694	3.00364	7.38793	AG_H4panac_vInput_peak_1152
ChrI	19840949	19842007	1059	35.46	11.956	3.49202	10.218	AG_H4panac_vInput_peak_1153
ChrI	19869684	19876590	6907	29.16	7.50354	2.73304	5.99054	AG_H4panac_vInput_peak_1154
ChrI	19886157	19886750	594	20.67	3.74033	2.19023	2.42413	AG_H4panac_vInput_peak_1155
ChrI	19911997	19916854	4858	32.51	10.5905	3.28042	8.91615	AG_H4panac_vInput_peak_1156
ChrI	19959498	19960908	1411	36.18	11.3771	3.37541	9.64054	AG_H4panac_vInput_peak_1157
ChrI	20196400	20196664	265	19.96	2.68454	1.86382	1.48418	AG_H4panac_vInput_peak_1158
ChrI	20213385	20214960	1576	33.49	9.71727	2.95234	8.11434	AG_H4panac_vInput_peak_1159
ChrI	20293264	20294078	815	23.1	4.19983	2.23281	2.84853	AG_H4panac_vInput_peak_1160
ChrI	20297745	20298891	1147	17.2	3.02674	2.07173	1.78084	AG_H4panac_vInput_peak_1161
ChrI	20301035	20302448	1414	25.23	7.35193	2.94728	5.82993	AG_H4panac_vInput_peak_1162
ChrI	20376743	20377707	965	23.54	5.59633	2.61226	4.14944	AG_H4panac_vInput_peak_1163
ChrI	20389014	20392570	3557	25.6	5.32362	2.43431	3.89289	AG_H4panac_vInput_peak_1164
ChrI	20403978	20406867	2890	40.82	16.2797	4.16458	14.3779	AG_H4panac_vInput_peak_1165
ChrI	20414089	20414684	596	19.35	2.515	1.82736	1.33261	AG_H4panac_vInput_peak_1166
ChrI	20428859	20430068	1210	26.11	6.15586	2.6358	4.6733	AG_H4panac_vInput_peak_1167
ChrI	20436698	20437839	1142	22.08	4.12404	2.25304	2.77712	AG_H4panac_vInput_peak_1168
ChrI	20444333	20445917	1585	19.24	2.70543	1.89464	1.49904	AG_H4panac_vInput_peak_1169
ChrI	20453088	20454817	1730	20.67	3.94028	2.24507	2.61465	AG_H4panac_vInput_peak_1170
ChrI	20461903	20462594	692	20.16	3.85618	2.23355	2.53487	AG_H4panac_vInput_peak_1171
ChrI	20473311	20476994	3684	26.5	5.40109	2.41821	3.96683	AG_H4panac_vInput_peak_1172
ChrI	20505106	20505430	325	18.22	2.57405	1.87673	1.38431	AG_H4panac_vInput_peak_1173
ChrI	20533125	20534046	922	19.81	3.1968	2.04461	1.93727	AG_H4panac_vInput_peak_1174
ChrI	20559799	20560670	872	16.26	2.43676	1.88487	1.26309	AG_H4panac_vInput_peak_1175
ChrI	20592864	20594370	1507	17.07	3.03999	2.08121	1.79189	AG_H4panac_vInput_peak_1176
ChrI	20643483	20645713	2231	20.96	3.24987	2.03046	1.98557	AG_H4panac_vInput_peak_1177
ChrI	20657565	20659307	1743	18.82	3.24531	2.09586	1.97634	AG_H4panac_vInput_peak_1178
ChrI	20667832	20668147	316	18.88	3.059	2.02813	1.81091	AG_H4panac_vInput_peak_1179
ChrI	20676239	20678299	2061	48.04	20.939	4.63332	18.8885	AG_H4panac_vInput_peak_1180
ChrI	20682668	20684166	1499	22.16	3.27427	1.99652	2.00372	AG_H4panac_vInput_peak_1181
ChrI	20702205	20704041	1837	17.9	2.92441	2.00761	1.69426	AG_H4panac_vInput_peak_1182
ChrI	20709315	20712801	3487	26.11	3.71319	2.01494	2.40542	AG_H4panac_vInput_peak_1183
ChrI	20733301	20734694	1394	20.96	2.66558	1.83732	1.46435	AG_H4panac_vInput_peak_1184
ChrI	20736221	20737250	1030	23.79	2.44662	1.71356	1.27127	AG_H4panac_vInput_peak_1185
ChrI	20755360	20755670	311	16.98	3.02475	2.08009	1.77694	AG_H4panac_vInput_peak_1186
ChrI	20763720	20766443	2724	26.93	4.39569	2.18523	3.02655	AG_H4panac_vInput_peak_1187
ChrI	20767544	20768700	1157	26.07	5.5699	2.50405	4.11377	AG_H4panac_vInput_peak_1188
ChrI	20769851	20771977	2127	19.56	3.64828	2.18426	2.3503	AG_H4panac_vInput_peak_1189
ChrI	20813367	20814243	877	20.29	4.32462	2.40311	2.952	AG_H4panac_vInput_peak_1190
ChrI	20823130	20827973	4844	31.28	7.6745	2.73572	6.11952	AG_H4panac_vInput_peak_1191
ChrI	20852197	20853921	1725	24.54	6.25424	2.71262	4.78078	AG_H4panac_vInput_peak_1192
ChrI	20862667	20867056	4390	23.04	4.63577	2.34181	3.26025	AG_H4panac_vInput_peak_1193
ChrI	20871427	20873803	2377	19.96	4.15912	2.31974	2.82519	AG_H4panac_vInput_peak_1194
ChrI	20884004	20886444	2441	26.6	7.31577	2.93982	5.75666	AG_H4panac_vInput_peak_1195
ChrI	20900642	20903445	2804	24.22	6.70129	2.88206	5.1873	AG_H4panac_vInput_peak_1196
ChrI	20912024	20915061	3038	26.58	8.43464	3.15337	6.85772	AG_H4panac_vInput_peak_1197
ChrI	20916782	20917613	832	17.64	3.16833	2.10932	1.9056	AG_H4panac_vInput_peak_1198
ChrI	20918863	20920421	1559	17.99	3.41611	2.17548	2.13213	AG_H4panac_vInput_peak_1199
ChrI	20960575	20962351	1777	24.66	4.56238	2.26746	3.19284	AG_H4panac_vInput_peak_1200
ChrI	20967304	20967569	266	19.3	2.95208	1.97975	1.71487	AG_H4panac_vInput_peak_1201
ChrI	20973328	20975017	1690	38.17	17.2098	4.46219	15.305	AG_H4panac_vInput_peak_1202
ChrI	20996465	20997169	705	21.61	4.64041	2.42651	3.2519	AG_H4panac_vInput_peak_1203
ChrI	21003515	21005222	1708	21.94	5.19216	2.50685	3.79344	AG_H4panac_vInput_peak_1204
ChrI	21012508	21015014	2507	19.08	3.99795	2.29662	2.67649	AG_H4panac_vInput_peak_1205
ChrI	21070256	21073109	2854	39.77	15.4287	4.1143	13.5443	AG_H4panac_vInput_peak_1206
ChrI	21102023	21103144	1122	22.68	4.81779	2.45017	3.42084	AG_H4panac_vInput_peak_1207
ChrI	21105831	21106096	266	18.65	2.98589	2.0046	1.74862	AG_H4panac_vInput_peak_1208
ChrI	21128369	21129384	1016	19.07	3.93047	2.29932	2.60254	AG_H4panac_vInput_peak_1209
ChrI	21136438	21136716	279	25.13	6.48466	2.86712	4.94373	AG_H4panac_vInput_peak_1210
ChrI	21138998	21139915	918	19.88	2.67923	1.8677	1.4784	AG_H4panac_vInput_peak_1211
ChrI	21142602	21143346	745	17.47	2.38537	1.82953	1.21964	AG_H4panac_vInput_peak_1212
ChrI	21151324	21151845	522	43.77	12.9396	3.43517	11.1101	AG_H4panac_vInput_peak_1213
ChrI	21152901	21155307	2407	23.21	4.63435	2.36512	3.24992	AG_H4panac_vInput_peak_1214
ChrI	21167558	21174711	7154	32.25	10.486	3.28997	8.83432	AG_H4panac_vInput_peak_1215
ChrI	21179059	21180361	1303	16.61	2.57105	1.92326	1.3824	AG_H4panac_vInput_peak_1216
ChrI	21182447	21183637	1191	26.83	7.65875	3.03478	6.07795	AG_H4panac_vInput_peak_1217
ChrI	21209067	21209681	615	22.46	5.82141	2.7084	4.36272	AG_H4panac_vInput_peak_1218
ChrI	21227672	21229228	1557	21.07	3.03742	1.9507	1.7935	AG_H4panac_vInput_peak_1219
ChrI	21234021	21235178	1158	24.14	5.02462	2.40132	3.61757	AG_H4panac_vInput_peak_1220
ChrI	21237195	21243719	6525	28.94	8.69433	3.15201	7.08415	AG_H4panac_vInput_peak_1221
ChrI	21245801	21247983	2183	21.79	3.58625	2.09771	2.28806	AG_H4panac_vInput_peak_1222
ChrI	21258306	21258870	565	21.37	4.89575	2.54476	3.47441	AG_H4panac_vInput_peak_1223
ChrI	21260278	21262201	1924	45.07	21.4007	4.89687	19.37	AG_H4panac_vInput_peak_1224
ChrI	21268421	21269279	859	21.45	3.85693	2.17622	2.54404	AG_H4panac_vInput_peak_1225
ChrI	21271519	21274601	3083	38.27	13.3415	3.62819	11.5398	AG_H4panac_vInput_peak_1226
ChrI	21284074	21286566	2493	35.04	14.0291	4.01933	12.2188	AG_H4panac_vInput_peak_1227
ChrI	21292476	21293882	1407	20.94	3.2638	2.0225	1.99922	AG_H4panac_vInput_peak_1228
ChrI	21302921	21304929	2009	35.08	13.5302	3.83228	11.7542	AG_H4panac_vInput_peak_1229
ChrI	21311648	21314095	2448	25.47	7.33801	2.86871	5.83815	AG_H4panac_vInput_peak_1230
ChrI	21369631	21372501	2871	21.45	3.55855	2.09662	2.26432	AG_H4panac_vInput_peak_1231
ChrI	21393852	21394691	840	18.14	2.3582	1.80223	1.19887	AG_H4panac_vInput_peak_1232
ChrI	21413987	21416415	2429	24.81	5.95514	2.65415	4.48071	AG_H4panac_vInput_peak_1233
ChrI	21448997	21449680	684	16.01	2.62324	1.96038	1.42461	AG_H4panac_vInput_peak_1234
ChrI	21450916	21452299	1384	30.07	9.91776	3.44265	8.23055	AG_H4panac_vInput_peak_1235
ChrI	21466334	21468857	2524	23.34	3.58904	2.05916	2.28913	AG_H4panac_vInput_peak_1236
ChrI	21471642	21472406	765	20.86	3.74015	2.17964	2.42541	AG_H4panac_vInput_peak_1237
ChrI	21492473	21493109	637	41.42	15.6862	3.99404	13.8061	AG_H4panac_vInput_peak_1238
ChrI	21517426	21518348	923	20.33	3.41518	2.09182	2.1336	AG_H4panac_vInput_peak_1239
ChrI	21521407	21521756	350	17.56	2.48105	1.86023	1.30439	AG_H4panac_vInput_peak_1240
ChrI	21546961	21547564	604	16.66	2.84107	2.02235	1.61624	AG_H4panac_vInput_peak_1241
ChrI	21568211	21569271	1061	24.21	5.38909	2.51233	3.95413	AG_H4panac_vInput_peak_1242
ChrI	21583005	21583542	538	17.05	2.95478	2.05123	1.71729	AG_H4panac_vInput_peak_1243
ChrI	21586130	21589129	3000	33.21	9.37052	3.05325	7.72247	AG_H4panac_vInput_peak_1244
ChrI	21599346	21603781	4436	34.95	12.3392	3.50008	10.6271	AG_H4panac_vInput_peak_1245
ChrI	21604874	21611431	6558	26.95	6.94123	2.72462	5.44124	AG_H4panac_vInput_peak_1246
ChrI	21613613	21615255	1643	19.32	3.40498	2.13564	2.12332	AG_H4panac_vInput_peak_1247
ChrI	21629018	21629395	378	19.83	3.66009	2.19286	2.3528	AG_H4panac_vInput_peak_1248
ChrI	21657701	21660640	2940	33.64	11.6806	3.42768	10.0113	AG_H4panac_vInput_peak_1249
ChrI	21683721	21684820	1100	18.6	3.58986	2.22532	2.28174	AG_H4panac_vInput_peak_1250
ChrI	21702009	21702652	644	19.86	4.27181	2.39686	2.9105	AG_H4panac_vInput_peak_1251
ChrI	21706184	21708015	1832	31.54	9.90585	3.27699	8.25059	AG_H4panac_vInput_peak_1252
ChrI	21719899	21720879	981	19.34	2.87255	1.94581	1.64875	AG_H4panac_vInput_peak_1253
ChrI	21754274	21755308	1035	44.59	18.1345	4.30295	16.1732	AG_H4panac_vInput_peak_1254
ChrI	21772251	21773746	1496	28.69	9.00084	3.34285	7.33407	AG_H4panac_vInput_peak_1255
ChrI	21795561	21798175	2615	49.39	22.3047	4.59931	20.2812	AG_H4panac_vInput_peak_1256
ChrI	21824224	21827111	2888	39.32	14.0368	3.55873	12.2637	AG_H4panac_vInput_peak_1257
ChrI	21845721	21847533	1813	21.04	3.63857	2.13407	2.33845	AG_H4panac_vInput_peak_1258
ChrI	21851671	21852501	831	20.01	2.5172	1.81188	1.33405	AG_H4panac_vInput_peak_1259
ChrI	21855703	21856271	569	19.5	2.25364	1.73415	1.10746	AG_H4panac_vInput_peak_1260
ChrI	21859913	21860909	997	20.46	2.92648	1.93312	1.69524	AG_H4panac_vInput_peak_1261
ChrI	21873849	21875872	2024	21.89	3.97758	2.2055	2.64565	AG_H4panac_vInput_peak_1262
ChrI	21917231	21920543	3313	21.65	3.20694	1.98796	1.94537	AG_H4panac_vInput_peak_1263
ChrI	21940905	21942141	1237	19.73	2.68824	1.87603	1.48512	AG_H4panac_vInput_peak_1264
ChrI	21943735	21945787	2053	24.99	3.00094	1.84477	1.76276	AG_H4panac_vInput_peak_1265
ChrI	21954193	21956023	1831	24.61	5.52182	2.56858	4.06677	AG_H4panac_vInput_peak_1266
ChrI	21972822	21974820	1999	40.79	13.2235	3.56265	11.3993	AG_H4panac_vInput_peak_1267
ChrI	21988841	21989549	709	19.73	4.23499	2.39774	2.86762	AG_H4panac_vInput_peak_1268
ChrI	22001564	22001843	280	23.52	3.42066	2.00021	2.13562	AG_H4panac_vInput_peak_1269
ChrI	22003791	22005204	1414	18.63	3.53203	2.18802	2.24007	AG_H4panac_vInput_peak_1270
ChrI	22049128	22049382	255	18.1	2.32491	1.79108	1.16857	AG_H4panac_vInput_peak_1271
ChrI	22053238	22056348	3111	32.85	12.219	3.46315	10.5517	AG_H4panac_vInput_peak_1272
ChrI	22075869	22076460	592	16.12	2.38154	1.86596	1.21471	AG_H4panac_vInput_peak_1273
ChrI	22120949	22121443	495	23.51	3.74501	2.09742	2.42562	AG_H4panac_vInput_peak_1274
ChrI	22138678	22139824	1147	24.38	4.32317	2.23336	2.95631	AG_H4panac_vInput_peak_1275
ChrI	22147023	22152665	5643	26.9	5.54101	2.37157	4.12412	AG_H4panac_vInput_peak_1276
ChrI	22163920	22164291	372	19.13	2.94318	1.98065	1.70847	AG_H4panac_vInput_peak_1277
ChrI	22180895	22181151	257	21.83	2.77774	1.85535	1.56207	AG_H4panac_vInput_peak_1278
ChrI	22284484	22284862	379	18.29	3.45153	2.17901	2.16362	AG_H4panac_vInput_peak_1279
ChrI	22286160	22286457	298	17.72	2.88669	2.00402	1.65748	AG_H4panac_vInput_peak_1280
ChrI	22337337	22337674	338	17.83	3.37856	2.1794	2.09148	AG_H4panac_vInput_peak_1281
ChrI	22338987	22339462	476	22.1	5.57476	2.67288	4.12443	AG_H4panac_vInput_peak_1282
ChrI	22350468	22351773	1306	19.66	2.91263	1.95448	1.682	AG_H4panac_vInput_peak_1283
ChrI	22383339	22384293	955	20.55	4.24355	2.33482	2.89241	AG_H4panac_vInput_peak_1284
ChrI	22425494	22426112	619	17.76	2.45781	1.84576	1.28487	AG_H4panac_vInput_peak_1285
ChrI	22427229	22427504	276	18.49	2.61937	1.88399	1.42483	AG_H4panac_vInput_peak_1286
ChrI	22451971	22452825	855	19.47	2.59748	1.84879	1.40736	AG_H4panac_vInput_peak_1287
ChrI	22463701	22464285	585	20.28	3.45357	2.11355	2.16441	AG_H4panac_vInput_peak_1288
ChrI	22467497	22467850	354	20.74	3.86664	2.21406	2.54505	AG_H4panac_vInput_peak_1289
ChrI	22478439	22479071	633	31.37	10.8674	3.63913	9.12913	AG_H4panac_vInput_peak_1290
ChrI	22517069	22520218	3150	19.72	3.66059	2.20032	2.35353	AG_H4panac_vInput_peak_1291
ChrI	22521525	22521835	311	18.09	3.51047	2.20948	2.21357	AG_H4panac_vInput_peak_1292
ChrI	22618406	22622587	4182	23.79	5.18712	2.50425	3.75474	AG_H4panac_vInput_peak_1293
ChrI	22623630	22625170	1541	19.81	2.86744	1.91933	1.64798	AG_H4panac_vInput_peak_1294
ChrI	22626885	22627458	574	19.43	3.02367	1.99535	1.78148	AG_H4panac_vInput_peak_1295
ChrI	22629776	22630167	392	17.94	2.28902	1.78205	1.13687	AG_H4panac_vInput_peak_1296
ChrI	22631554	22632905	1352	22.41	3.16643	1.95526	1.90874	AG_H4panac_vInput_peak_1297
ChrI	22665513	22666490	978	18.56	3.71274	2.25917	2.39778	AG_H4panac_vInput_peak_1298
ChrI	22675975	22676568	594	19.62	4.07324	2.34302	2.72418	AG_H4panac_vInput_peak_1299
ChrI	22698726	22699689	964	20.16	4.25623	2.35881	2.8992	AG_H4panac_vInput_peak_1300
ChrI	22707967	22709697	1731	21.84	4.62201	2.40905	3.23337	AG_H4panac_vInput_peak_1301
ChrI	22713775	22715270	1496	23.98	2.97048	1.85959	1.73403	AG_H4panac_vInput_peak_1302
ChrI	22785842	22787090	1249	17.58	3.27094	2.13967	2.00152	AG_H4panac_vInput_peak_1303
ChrI	22792304	22792559	256	15.66	2.50159	1.92761	1.31587	AG_H4panac_vInput_peak_1304
ChrI	22825231	22825495	265	15.19	2.30155	1.86174	1.14386	AG_H4panac_vInput_peak_1305
ChrI	22841112	22841372	261	19.25	4.03782	2.34333	2.69178	AG_H4panac_vInput_peak_1306
ChrI	22954354	22955327	974	28.23	9.27459	3.37262	7.62448	AG_H4panac_vInput_peak_1307
ChrI	22980855	22987458	6604	26.38	5.83102	2.51658	4.39213	AG_H4panac_vInput_peak_1308
ChrI	23002235	23003806	1572	20.94	4.84405	2.50041	3.4506	AG_H4panac_vInput_peak_1309
ChrI	23021415	23023565	2151	30.22	9.54435	3.44589	7.83267	AG_H4panac_vInput_peak_1310
ChrI	23031962	23035323	3362	33.43	11.1544	3.41136	9.45607	AG_H4panac_vInput_peak_1311
ChrI	23042125	23046554	4430	27.53	8.07705	2.95473	6.52868	AG_H4panac_vInput_peak_1312
ChrI	23052670	23062179	9510	27.42	6.49672	2.62306	5.00769	AG_H4panac_vInput_peak_1313
ChrI	23133764	23135312	1549	19.49	2.83953	1.9338	1.61818	AG_H4panac_vInput_peak_1314
ChrI	23137165	23140036	2872	39.11	15.99	4.15388	14.1111	AG_H4panac_vInput_peak_1315
ChrI	23143717	23145093	1377	20.77	4.30901	2.37134	2.94054	AG_H4panac_vInput_peak_1316
ChrI	23160550	23160891	342	16.96	2.40957	1.85233	1.24094	AG_H4panac_vInput_peak_1317
ChrI	23190629	23192126	1498	26.67	3.91392	2.05278	2.58313	AG_H4panac_vInput_peak_1318
ChrI	23214046	23215266	1221	28.68	7.48825	2.75513	5.96416	AG_H4panac_vInput_peak_1319
ChrI	23252759	23253981	1223	17.89	3.42892	2.18551	2.14174	AG_H4panac_vInput_peak_1320
ChrI	23261024	23262647	1624	29.37	5.7631	2.4313	4.29187	AG_H4panac_vInput_peak_1321
ChrI	23279635	23282070	2436	24.16	6.07597	2.58634	4.63978	AG_H4panac_vInput_peak_1322
ChrI	23311417	23317074	5658	25.34	5.80823	2.57336	4.3519	AG_H4panac_vInput_peak_1323
ChrI	23325208	23327473	2266	23.39	3.68373	2.07425	2.37708	AG_H4panac_vInput_peak_1324
ChrI	23333776	23338771	4996	29.14	5.49568	2.36198	4.04846	AG_H4panac_vInput_peak_1325
ChrI	23389985	23390449	465	50.09	21.3148	4.94499	19.1499	AG_H4panac_vInput_peak_1326
ChrI	23392240	23411521	19282	31.47	6.56474	2.46696	5.08163	AG_H4panac_vInput_peak_1327
ChrI	23414653	23419600	4948	26.51	5.17867	2.38543	3.75252	AG_H4panac_vInput_peak_1328
ChrI	23420707	23422849	2143	24.91	3.47259	1.98277	2.1861	AG_H4panac_vInput_peak_1329
ChrI	23443227	23446217	2991	37.77	11.5168	3.1932	9.8151	AG_H4panac_vInput_peak_1330
ChrI	23449177	23451401	2225	20.58	3.72463	2.17581	2.41576	AG_H4panac_vInput_peak_1331
ChrI	23452957	23456044	3088	19.97	2.87902	1.93179	1.65271	AG_H4panac_vInput_peak_1332
ChrI	23459284	23459588	305	20.41	2.42002	1.77066	1.24873	AG_H4panac_vInput_peak_1333
ChrI	23532490	23534128	1639	39.63	16.7114	4.26102	14.801	AG_H4panac_vInput_peak_1334
ChrI	23543298	23544441	1144	24.33	5.49154	2.49104	4.06369	AG_H4panac_vInput_peak_1335
ChrI	23547219	23548861	1643	21.78	5.4696	2.63601	4.03582	AG_H4panac_vInput_peak_1336
ChrI	23572302	23572582	281	18.86	2.73778	1.91734	1.52713	AG_H4panac_vInput_peak_1337
ChrI	23588515	23589456	942	39.09	11.7488	3.32226	9.98443	AG_H4panac_vInput_peak_1338
ChrI	23619939	23621062	1124	33.52	13.3502	3.88294	11.5869	AG_H4panac_vInput_peak_1339
ChrI	23671982	23675386	3405	25.54	4.0532	2.12258	2.7107	AG_H4panac_vInput_peak_1340
ChrI	23717102	23720009	2908	43.12	18.255	4.27703	16.3252	AG_H4panac_vInput_peak_1341
ChrI	23721662	23722739	1078	24.55	2.64667	1.75815	1.44817	AG_H4panac_vInput_peak_1342
ChrI	23751203	23756159	4957	47.17	18.6915	4.3187	16.6798	AG_H4panac_vInput_peak_1343
ChrI	23775781	23777006	1226	17.92	2.74159	1.94384	1.53086	AG_H4panac_vInput_peak_1344
ChrI	23813116	23813522	407	19.45	2.70262	1.88453	1.4983	AG_H4panac_vInput_peak_1345
ChrI	23824573	23825884	1312	25.74	7.53577	3.00069	5.98919	AG_H4panac_vInput_peak_1346
ChrI	23904724	23905254	531	21.33	2.70583	1.84526	1.49967	AG_H4panac_vInput_peak_1347
ChrI	23952064	23954533	2470	18.75	2.93547	1.99002	1.70385	AG_H4panac_vInput_peak_1348
ChrI	23970796	23972434	1639	19.83	4.02382	2.31647	2.68205	AG_H4panac_vInput_peak_1349
ChrI	24062193	24062936	744	20.07	3.05666	1.97598	1.81452	AG_H4panac_vInput_peak_1350
ChrI	24093959	24098910	4952	21.95	4.05436	2.21556	2.7256	AG_H4panac_vInput_peak_1351
ChrI	24100020	24100697	678	19.67	2.81914	1.91727	1.60097	AG_H4panac_vInput_peak_1352
ChrI	24111902	24113734	1833	20.36	2.91857	1.9339	1.68748	AG_H4panac_vInput_peak_1353
ChrI	24115023	24115753	731	16.42	2.69606	1.97667	1.49077	AG_H4panac_vInput_peak_1354
ChrI	24142161	24142833	673	25.52	5.72925	2.57759	4.26257	AG_H4panac_vInput_peak_1355
ChrI	24150217	24151141	925	19	3.41186	2.14319	2.12831	AG_H4panac_vInput_peak_1356
ChrI	24229849	24234587	4739	35.39	11.452	3.16942	9.79408	AG_H4panac_vInput_peak_1357
ChrI	24241895	24243726	1832	31.99	10.0785	3.30817	8.40657	AG_H4panac_vInput_peak_1358
ChrI	24254414	24258599	4186	23.6	4.78419	2.33243	3.40662	AG_H4panac_vInput_peak_1359
ChrI	24260545	24260829	285	18.03	3.024	2.04661	1.77909	AG_H4panac_vInput_peak_1360
ChrI	24279316	24280754	1439	18.46	2.99506	2.01605	1.75421	AG_H4panac_vInput_peak_1361
ChrI	24283632	24284985	1354	23.31	5.34801	2.59414	3.8999	AG_H4panac_vInput_peak_1362
ChrI	24288828	24290443	1616	36.63	13.5514	3.84532	11.7469	AG_H4panac_vInput_peak_1363
ChrI	24296289	24298819	2531	43.52	18.3552	4.13485	16.463	AG_H4panac_vInput_peak_1364
ChrI	24348399	24349170	772	19.52	3.19591	2.04047	1.93999	AG_H4panac_vInput_peak_1365
ChrI	24354822	24358667	3846	25.33	5.3101	2.43256	3.88352	AG_H4panac_vInput_peak_1366
ChrI	24360801	24362212	1412	33.39	8.892	2.86406	7.32017	AG_H4panac_vInput_peak_1367
ChrI	24365316	24371034	5719	22.02	3.76473	2.12791	2.45892	AG_H4panac_vInput_peak_1368
ChrI	24372693	24375707	3015	24.33	3.50668	2.00289	2.21689	AG_H4panac_vInput_peak_1369
ChrI	24377299	24377990	692	22.66	3.40643	2.01525	2.12673	AG_H4panac_vInput_peak_1370
ChrI	24379398	24386919	7522	25.22	4.8036	2.32759	3.40532	AG_H4panac_vInput_peak_1371
ChrI	24426517	24430128	3612	32.06	7.76528	2.6498	6.24869	AG_H4panac_vInput_peak_1372
ChrI	24436222	24437029	808	15.86	2.53736	1.93595	1.34898	AG_H4panac_vInput_peak_1373
ChrI	24493556	24495131	1576	21.26	4.17623	2.30152	2.82738	AG_H4panac_vInput_peak_1374
ChrI	24523136	24523809	674	20	2.36803	1.76143	1.20703	AG_H4panac_vInput_peak_1375
ChrI	24626030	24628115	2086	50.43	21.7784	4.3302	19.7752	AG_H4panac_vInput_peak_1376
ChrI	24630055	24631318	1264	18.52	2.97671	2.00939	1.73732	AG_H4panac_vInput_peak_1377
ChrI	24636732	24638585	1854	22.7	4.66938	2.38764	3.27848	AG_H4panac_vInput_peak_1378
ChrI	24667612	24668804	1193	19.05	3.55456	2.17971	2.25881	AG_H4panac_vInput_peak_1379
ChrI	24705271	24705823	553	17.5	2.84006	1.99584	1.61571	AG_H4panac_vInput_peak_1380
ChrI	24721363	24725864	4502	44.83	22.5094	4.75516	20.5626	AG_H4panac_vInput_peak_1381
ChrI	24728394	24729859	1466	43.01	20.0851	4.40856	18.1778	AG_H4panac_vInput_peak_1382
ChrI	24745016	24745316	301	27.6	4.48377	2.17836	3.10222	AG_H4panac_vInput_peak_1383
ChrI	24766628	24769066	2439	20.29	3.04812	1.97584	1.80303	AG_H4panac_vInput_peak_1384
ChrI	24770544	24770862	319	20.43	3.13605	1.9947	1.88483	AG_H4panac_vInput_peak_1385
ChrI	24796997	24798369	1373	37.27	14.4156	3.70354	12.6456	AG_H4panac_vInput_peak_1386
ChrI	24801567	24802140	574	16.35	2.31546	1.83325	1.16075	AG_H4panac_vInput_peak_1387
ChrI	24806569	24818879	12311	30.75	7.31042	2.7634	5.74642	AG_H4panac_vInput_peak_1388
ChrI	24820897	24823298	2402	19.27	2.79299	1.92321	1.57413	AG_H4panac_vInput_peak_1389
ChrI	24837827	24839072	1246	30.44	9.32216	3.25117	7.66849	AG_H4panac_vInput_peak_1390
ChrI	24854735	24855460	726	32.19	11.407	3.69856	9.65112	AG_H4panac_vInput_peak_1391
ChrI	24922753	24925143	2391	21.68	3.64562	2.13188	2.34477	AG_H4panac_vInput_peak_1392
ChrI	24953705	24955969	2265	19.52	2.64469	1.86933	1.44582	AG_H4panac_vInput_peak_1393
ChrI	24957718	24958714	997	23.88	4.73876	2.36838	3.34688	AG_H4panac_vInput_peak_1394
ChrI	24960374	24968819	8446	27.66	7.03193	2.75836	5.52404	AG_H4panac_vInput_peak_1395
ChrI	24983827	24985035	1209	46.31	21.2684	4.6028	19.2756	AG_H4panac_vInput_peak_1396
ChrI	25026183	25027540	1358	20.27	4.35352	2.38325	2.99614	AG_H4panac_vInput_peak_1397
ChrI	25031269	25032534	1266	31.21	7.82577	2.79753	6.25434	AG_H4panac_vInput_peak_1398
ChrI	25039421	25043486	4066	26.17	5.79214	2.44838	4.37136	AG_H4panac_vInput_peak_1399
ChrI	25136953	25137896	944	17.58	2.73803	1.95239	1.52872	AG_H4panac_vInput_peak_1400
ChrI	25145764	25147145	1382	24.31	3.91138	2.12767	2.57803	AG_H4panac_vInput_peak_1401
ChrI	25158919	25161290	2372	35.43	12.8858	3.73463	11.1097	AG_H4panac_vInput_peak_1402
ChrI	25173071	25173720	650	21.39	3.198	1.99841	1.93321	AG_H4panac_vInput_peak_1403
ChrI	25244767	25247490	2724	25.78	5.16872	2.39488	3.74737	AG_H4panac_vInput_peak_1404
ChrI	25259247	25261081	1835	25.8	6.3385	2.69067	4.84851	AG_H4panac_vInput_peak_1405
ChrI	25324193	25326150	1958	24.51	3.62147	2.03094	2.31575	AG_H4panac_vInput_peak_1406
ChrI	25377581	25383640	6060	26.33	6.83268	2.81937	5.30677	AG_H4panac_vInput_peak_1407
ChrI	25395318	25396402	1085	25.14	6.86613	2.92648	5.32392	AG_H4panac_vInput_peak_1408
ChrI	25399932	25400681	750	19.8	3.84982	2.26645	2.52251	AG_H4panac_vInput_peak_1409
ChrI	25472105	25473122	1018	16.66	2.26366	1.80728	1.11374	AG_H4panac_vInput_peak_1410
ChrI	25488248	25490552	2305	31.2	6.19157	2.44257	4.70153	AG_H4panac_vInput_peak_1411
ChrI	25531717	25534754	3038	21.8	4.16651	2.27386	2.81648	AG_H4panac_vInput_peak_1412
ChrI	25538585	25538929	345	18.56	2.83646	1.95742	1.61625	AG_H4panac_vInput_peak_1413
ChrI	25573356	25575866	2511	17.56	3.1707	2.10475	1.91226	AG_H4panac_vInput_peak_1414
ChrI	25596620	25597888	1269	19.28	3.13466	2.0376	1.87831	AG_H4panac_vInput_peak_1415
ChrI	25599687	25600643	957	24.21	4.0159	2.15006	2.67707	AG_H4panac_vInput_peak_1416
ChrI	25601810	25605359	3550	24.62	4.88722	2.36453	3.48766	AG_H4panac_vInput_peak_1417
ChrI	25621063	25622514	1452	20.63	2.97966	1.93264	1.74763	AG_H4panac_vInput_peak_1418
ChrI	25637776	25639547	1772	42.97	18.47	4.65136	16.4573	AG_H4panac_vInput_peak_1419
ChrI	25674314	25675721	1408	21.04	3.31249	2.03958	2.03882	AG_H4panac_vInput_peak_1420
ChrI	25711444	25712383	940	18.64	2.92831	1.98503	1.69476	AG_H4panac_vInput_peak_1421
ChrI	25713706	25715990	2285	45.47	18.2333	4.30078	16.2791	AG_H4panac_vInput_peak_1422
ChrI	25725483	25730476	4994	52.77	26.2609	4.85613	24.1783	AG_H4panac_vInput_peak_1423
ChrI	25742495	25745678	3184	46.6	22.8324	4.61411	20.8824	AG_H4panac_vInput_peak_1424
ChrI	25754460	25755591	1132	18.19	2.37252	1.80817	1.207	AG_H4panac_vInput_peak_1425
ChrI	25846461	25849655	3195	21.53	3.79489	2.15053	2.48188	AG_H4panac_vInput_peak_1426
ChrI	25880984	25881275	292	20.89	3.42825	2.08631	2.14447	AG_H4panac_vInput_peak_1427
ChrI	25925996	25926796	801	28.56	8.72062	3.15312	7.11552	AG_H4panac_vInput_peak_1428
ChrI	25945719	25947150	1432	35.3	8.23882	2.74472	6.65782	AG_H4panac_vInput_peak_1429
ChrI	25963000	25967986	4987	24.58	3.89583	2.10468	2.57162	AG_H4panac_vInput_peak_1430
ChrI	26035203	26035621	419	16.73	2.92143	2.05211	1.68463	AG_H4panac_vInput_peak_1431
ChrI	26108886	26116002	7117	29.43	5.88386	2.44283	4.41194	AG_H4panac_vInput_peak_1432
ChrI	26118558	26120059	1502	27.09	5.13372	2.34862	3.70973	AG_H4panac_vInput_peak_1433
ChrI	26122798	26125092	2295	39.59	16.03	4.21861	14.1285	AG_H4panac_vInput_peak_1434
ChrI	26150972	26151260	289	17.86	2.56147	1.88308	1.37427	AG_H4panac_vInput_peak_1435
ChrI	26165411	26166560	1150	32.08	11.4705	3.5812	9.76023	AG_H4panac_vInput_peak_1436
ChrI	26179573	26180744	1172	45.37	20.0572	4.39729	18.0996	AG_H4panac_vInput_peak_1437
ChrI	26186991	26199820	12830	26.95	6.37986	2.69723	4.86888	AG_H4panac_vInput_peak_1438
ChrI	26245422	26252721	7300	40.68	15.3287	3.65704	13.5442	AG_H4panac_vInput_peak_1439
ChrI	26268428	26269930	1503	34.92	10.8454	3.38616	9.11833	AG_H4panac_vInput_peak_1440
ChrI	26282710	26283917	1208	27.92	7.3692	2.84597	5.82221	AG_H4panac_vInput_peak_1441
ChrI	26325373	26325727	355	21.15	3.94125	2.2444	2.6007	AG_H4panac_vInput_peak_1442
ChrI	26330254	26331332	1079	23.82	3.59206	2.03957	2.29069	AG_H4panac_vInput_peak_1443
ChrI	26332977	26333532	556	20.18	2.54759	1.81822	1.36174	AG_H4panac_vInput_peak_1444
ChrI	26349382	26349842	461	20.68	2.74248	1.86953	1.53172	AG_H4panac_vInput_peak_1445
ChrI	26353695	26354943	1249	37.65	12.8605	3.67237	11.0541	AG_H4panac_vInput_peak_1446
ChrI	26357133	26358677	1545	21.38	3.72896	2.16342	2.41516	AG_H4panac_vInput_peak_1447
ChrI	26387999	26388304	306	23.93	5.62077	2.64644	4.14767	AG_H4panac_vInput_peak_1448
ChrI	26393400	26394969	1570	46.97	19.3581	4.31328	17.3778	AG_H4panac_vInput_peak_1449
ChrI	26413057	26414858	1802	21.52	3.03056	1.93611	1.78685	AG_H4panac_vInput_peak_1450
ChrI	26416444	26418237	1794	20.95	2.73869	1.86546	1.53049	AG_H4panac_vInput_peak_1451
ChrI	26437067	26441791	4725	27.55	6.68176	2.71745	5.15918	AG_H4panac_vInput_peak_1452
ChrI	26450710	26451479	770	21	2.41684	1.75612	1.24877	AG_H4panac_vInput_peak_1453
ChrI	26469513	26476182	6670	27.86	7.41071	2.83932	5.87503	AG_H4panac_vInput_peak_1454
ChrI	26482674	26483828	1155	34.86	10.7753	3.19131	9.12659	AG_H4panac_vInput_peak_1455
ChrI	26488276	26490076	1801	27.04	5.09052	2.35189	3.664	AG_H4panac_vInput_peak_1456
ChrI	26491347	26493266	1920	22.56	4.41217	2.31176	3.0445	AG_H4panac_vInput_peak_1457
ChrI	26494429	26494839	411	20.47	3.52587	2.12309	2.23235	AG_H4panac_vInput_peak_1458
ChrI	26503424	26512471	9048	28.09	5.92823	2.49522	4.45717	AG_H4panac_vInput_peak_1459
ChrI	26521669	26522663	995	24.57	4.17502	2.1672	2.83699	AG_H4panac_vInput_peak_1460
ChrI	26524455	26525241	787	21.5	4.65384	2.43052	3.26651	AG_H4panac_vInput_peak_1461
ChrI	26531850	26532377	528	19.92	4.05107	2.32204	2.70561	AG_H4panac_vInput_peak_1462
ChrI	26545879	26546313	435	16.12	2.54329	1.93002	1.35506	AG_H4panac_vInput_peak_1463
ChrI	26547932	26549591	1660	25.06	6.47786	2.83157	4.95718	AG_H4panac_vInput_peak_1464
ChrI	26553048	26555869	2822	21.26	3.98774	2.23684	2.65476	AG_H4panac_vInput_peak_1465
ChrI	26571262	26572260	999	25.35	3.48236	1.96794	2.19814	AG_H4panac_vInput_peak_1466
ChrI	26586303	26586557	255	19.3	3.02394	2.0031	1.77907	AG_H4panac_vInput_peak_1467
ChrI	26597186	26603482	6297	24.96	4.87311	2.34215	3.47483	AG_H4panac_vInput_peak_1468
ChrI	26647676	26648634	959	18.03	3.23226	2.10644	1.97094	AG_H4panac_vInput_peak_1469
ChrI	26650586	26652686	2101	21.7	4.38227	2.32658	3.02027	AG_H4panac_vInput_peak_1470
ChrI	26655427	26660547	5121	20.88	3.9353	2.23281	2.60859	AG_H4panac_vInput_peak_1471
ChrI	26662699	26663190	492	16.34	2.61503	1.94918	1.42194	AG_H4panac_vInput_peak_1472
ChrI	26681399	26683969	2571	22.46	3.30525	1.98776	2.03813	AG_H4panac_vInput_peak_1473
ChrI	26686072	26687329	1258	42.15	18.5763	4.25944	16.6818	AG_H4panac_vInput_peak_1474
ChrI	26698822	26700175	1354	34.94	15.0917	4.10938	13.3049	AG_H4panac_vInput_peak_1475
ChrI	26705074	26705834	761	20.11	2.90314	1.93619	1.67361	AG_H4panac_vInput_peak_1476
ChrI	26711221	26712810	1590	19.85	2.84922	1.92924	1.62561	AG_H4panac_vInput_peak_1477
ChrI	26731165	26733166	2002	24.02	5.16099	2.46546	3.73603	AG_H4panac_vInput_peak_1478
ChrI	26735240	26745226	9987	39.31	11.4953	3.23475	9.76791	AG_H4panac_vInput_peak_1479
ChrI	26747862	26749293	1432	19.81	3.49427	2.12727	2.20469	AG_H4panac_vInput_peak_1480
ChrI	26760892	26761360	469	30.65	7.95734	2.89198	6.37416	AG_H4panac_vInput_peak_1481
ChrI	26768958	26770850	1893	19.86	2.67968	1.86952	1.47555	AG_H4panac_vInput_peak_1482
ChrI	26772169	26777448	5280	27.71	5.32695	2.34333	3.90387	AG_H4panac_vInput_peak_1483
ChrI	26787752	26788237	486	43.26	19.5628	4.98746	17.4814	AG_H4panac_vInput_peak_1484
ChrI	26809866	26810524	659	29.77	9.32248	3.14391	7.71698	AG_H4panac_vInput_peak_1485
ChrI	26840786	26845755	4970	29.48	8.07147	2.87604	6.52854	AG_H4panac_vInput_peak_1486
ChrI	26854440	26858434	3995	34.73	11.6569	3.56758	9.90737	AG_H4panac_vInput_peak_1487
ChrI	26865050	26865443	394	20.01	3.34615	2.09074	2.06536	AG_H4panac_vInput_peak_1488
ChrI	26875167	26876453	1287	23.55	5.9074	2.65765	4.45299	AG_H4panac_vInput_peak_1489
ChrI	26877987	26883046	5060	20.79	3.28821	2.02764	2.02368	AG_H4panac_vInput_peak_1490
ChrI	26887554	26892430	4877	29.45	8.80553	3.09504	7.21767	AG_H4panac_vInput_peak_1491
ChrI	26893519	26894502	984	19.35	4.17127	2.35524	2.82685	AG_H4panac_vInput_peak_1492
ChrI	26909441	26911685	2245	31.75	9.31774	3.10083	7.69039	AG_H4panac_vInput_peak_1493
ChrI	26918106	26918761	656	19.95	3.32829	2.07226	2.05773	AG_H4panac_vInput_peak_1494
ChrI	26920645	26920963	319	17.89	2.76592	1.95494	1.55109	AG_H4panac_vInput_peak_1495
ChrI	26922497	26925329	2833	60.91	34.7733	6.2571	32.4141	AG_H4panac_vInput_peak_1496
ChrI	26935644	26937800	2157	23.93	3.30977	1.95572	2.0385	AG_H4panac_vInput_peak_1497
ChrI	26939214	26940561	1348	25.65	3.12911	1.87269	1.87644	AG_H4panac_vInput_peak_1498
ChrI	26946451	26950667	4217	37.18	14.3893	3.61107	12.6362	AG_H4panac_vInput_peak_1499
ChrI	26953321	26954667	1347	24.47	6.01042	2.61473	4.55948	AG_H4panac_vInput_peak_1500
ChrI	26959790	26961139	1350	22.68	2.89346	1.86881	1.66586	AG_H4panac_vInput_peak_1501
ChrI	26965501	26966251	751	19.79	2.43558	1.78945	1.26266	AG_H4panac_vInput_peak_1502
ChrI	26968265	26969531	1267	21.43	2.51723	1.78736	1.33514	AG_H4panac_vInput_peak_1503
ChrI	26983855	26986266	2412	17.71	3.3506	2.1645	2.07152	AG_H4panac_vInput_peak_1504
ChrI	26990348	26993486	3139	26.85	7.09124	2.81106	5.57526	AG_H4panac_vInput_peak_1505
ChrI	26994820	26996411	1592	30.4	9.22654	3.18813	7.59056	AG_H4panac_vInput_peak_1506
ChrI	27035690	27037817	2128	25.03	4.75796	2.31231	3.36731	AG_H4panac_vInput_peak_1507
ChrI	27039740	27040112	373	15.97	2.45404	1.89834	1.27638	AG_H4panac_vInput_peak_1508
ChrI	27061717	27065385	3669	33.85	10.4929	3.22259	8.81651	AG_H4panac_vInput_peak_1509
ChrI	27070939	27071598	660	19.13	4.02536	2.30948	2.6993	AG_H4panac_vInput_peak_1510
ChrI	27073291	27074579	1289	22.25	3.32254	2.00206	2.04931	AG_H4panac_vInput_peak_1511
ChrI	27080625	27081041	417	16.68	2.84593	2.02609	1.62455	AG_H4panac_vInput_peak_1512
ChrI	27089976	27093337	3362	57.25	26.0109	4.30319	23.9972	AG_H4panac_vInput_peak_1513
ChrI	27095956	27097806	1851	46.51	18.2638	4.24006	16.2695	AG_H4panac_vInput_peak_1514
ChrI	27113813	27119484	5672	27.4	6.73977	2.65359	5.25235	AG_H4panac_vInput_peak_1515
ChrI	27123479	27126827	3349	39.63	11.6992	3.26345	9.95468	AG_H4panac_vInput_peak_1516
ChrI	27160134	27163492	3359	36.46	13.4321	3.68816	11.6601	AG_H4panac_vInput_peak_1517
ChrI	27178143	27178538	396	23.52	4.44757	2.31424	3.06247	AG_H4panac_vInput_peak_1518
ChrI	27181650	27186696	5047	48.85	20.1559	4.40237	18.1347	AG_H4panac_vInput_peak_1519
ChrI	27197233	27201481	4249	30.33	7.20752	2.73166	5.65467	AG_H4panac_vInput_peak_1520
ChrI	27204360	27209372	5013	36.73	11.8582	3.35647	10.1491	AG_H4panac_vInput_peak_1521
ChrI	27226751	27227032	282	17.8	2.68203	1.92729	1.48045	AG_H4panac_vInput_peak_1522
ChrI	27228942	27230962	2021	20.25	3.43625	2.09604	2.15646	AG_H4panac_vInput_peak_1523
ChrI	27233947	27239191	5245	32.91	11.7951	3.50073	10.0958	AG_H4panac_vInput_peak_1524
ChrI	27259913	27261121	1209	20.11	3.33804	2.07495	2.06345	AG_H4panac_vInput_peak_1525
ChrI	27268046	27276004	7959	25.09	6.18351	2.68858	4.70113	AG_H4panac_vInput_peak_1526
ChrI	27281574	27282523	950	16.65	2.40665	1.85883	1.23911	AG_H4panac_vInput_peak_1527
ChrI	27296287	27300392	4106	24.11	4.82464	2.32554	3.43808	AG_H4panac_vInput_peak_1528
ChrI	27338094	27338767	674	21.57	5.38536	2.60406	3.96755	AG_H4panac_vInput_peak_1529
ChrI	27375089	27376388	1300	19.87	3.01087	1.97088	1.77103	AG_H4panac_vInput_peak_1530
ChrI	27405641	27407527	1887	18.77	2.84592	1.95439	1.62452	AG_H4panac_vInput_peak_1531
ChrI	27419221	27425140	5920	24.04	5.75691	2.59663	4.31242	AG_H4panac_vInput_peak_1532
ChrI	27435610	27442166	6557	38.78	11.3606	3.25084	9.61825	AG_H4panac_vInput_peak_1533
ChrI	27443655	27444976	1322	22.78	2.84391	1.85178	1.6239	AG_H4panac_vInput_peak_1534
ChrI	27446720	27447516	797	19.3	2.63647	1.87089	1.43491	AG_H4panac_vInput_peak_1535
ChrI	27452543	27452937	395	20.11	4.38028	2.42965	3.00163	AG_H4panac_vInput_peak_1536
ChrI	27462946	27464150	1205	35.43	12.5594	3.64231	10.7876	AG_H4panac_vInput_peak_1537
ChrI	27507351	27507666	316	16.25	2.64081	1.9608	1.44018	AG_H4panac_vInput_peak_1538
ChrI	27519149	27521066	1918	20.14	3.24871	2.04386	1.98043	AG_H4panac_vInput_peak_1539
ChrI	27528696	27530691	1996	28.43	6.19875	2.54576	4.71133	AG_H4panac_vInput_peak_1540
ChrI	27556538	27559786	3249	28	8.37391	3.09678	6.78267	AG_H4panac_vInput_peak_1541
ChrI	27561016	27561693	678	23.39	4.55313	2.3338	3.17161	AG_H4panac_vInput_peak_1542
ChrI	27570071	27573256	3186	26.24	5.33528	2.39376	3.91026	AG_H4panac_vInput_peak_1543
ChrI	27583503	27587516	4014	26.72	5.51374	2.41269	4.0854	AG_H4panac_vInput_peak_1544
ChrI	27607246	27608974	1729	38.02	14.1829	3.85266	12.3535	AG_H4panac_vInput_peak_1545
ChrI	27621303	27622613	1311	22.42	4.01914	2.20406	2.68396	AG_H4panac_vInput_peak_1546
ChrI	27646619	27648147	1529	17.73	2.93925	2.01828	1.70491	AG_H4panac_vInput_peak_1547
ChrI	27673048	27673344	297	18.93	2.46329	1.82003	1.28801	AG_H4panac_vInput_peak_1548
ChrI	27676669	27677529	861	28.54	8.71014	3.1507	7.10382	AG_H4panac_vInput_peak_1549
ChrI	27726539	27727222	684	16.43	2.61616	1.94735	1.42092	AG_H4panac_vInput_peak_1550
ChrI	27752043	27753415	1373	19.74	4.20244	2.36823	2.84751	AG_H4panac_vInput_peak_1551
ChrI	27785034	27785412	379	20.72	3.72211	2.18112	2.4056	AG_H4panac_vInput_peak_1552
ChrI	27788698	27790446	1749	20.75	3.20035	2.01798	1.93747	AG_H4panac_vInput_peak_1553
ChrI	27791637	27795438	3802	26.94	6.77448	2.66142	5.30064	AG_H4panac_vInput_peak_1554
ChrI	27796470	27798089	1620	20.14	3.76059	2.20367	2.45098	AG_H4panac_vInput_peak_1555
ChrI	27822117	27825757	3641	42.3	21.0174	4.47237	19.1231	AG_H4panac_vInput_peak_1556
ChrI	27856533	27856930	398	15.68	2.44648	1.90384	1.27002	AG_H4panac_vInput_peak_1557
ChrI	27860512	27865293	4782	26.94	7.1132	2.82122	5.58325	AG_H4panac_vInput_peak_1558
ChrI	27866634	27869366	2733	23.93	4.02769	2.16377	2.69326	AG_H4panac_vInput_peak_1559
ChrI	27885851	27887046	1196	35.66	14.4768	4.23544	12.5974	AG_H4panac_vInput_peak_1560
ChrI	27898788	27899429	642	56.61	29.4044	5.75489	27.1228	AG_H4panac_vInput_peak_1561
ChrI	27963391	27966275	2885	52.27	27.9296	5.44091	25.7877	AG_H4panac_vInput_peak_1562
ChrI	27969915	27970870	956	22	3.51338	2.09693	2.22108	AG_H4panac_vInput_peak_1563
ChrI	28024909	28028625	3717	19.97	2.93601	1.95034	1.70628	AG_H4panac_vInput_peak_1564
ChrI	28032896	28033716	821	22.19	4.29194	2.30129	2.92605	AG_H4panac_vInput_peak_1565
ChrI	28037533	28039385	1853	53.05	25.3829	5.29377	23.1752	AG_H4panac_vInput_peak_1566
ChrI	28048187	28049970	1784	21.97	4.78337	2.45113	3.38501	AG_H4panac_vInput_peak_1567
ChrI	28051133	28055420	4288	33.31	11.423	3.45604	9.72977	AG_H4panac_vInput_peak_1568
ChrI	28061532	28062642	1111	19.92	3.84329	2.24267	2.52586	AG_H4panac_vInput_peak_1569
ChrI	28069042	28069770	729	23.18	2.40972	1.71249	1.24269	AG_H4panac_vInput_peak_1570
ChrI	28080631	28081030	400	24.32	4.95729	2.42981	3.53312	AG_H4panac_vInput_peak_1571
ChrI	28086784	28089077	2294	42.48	17.9545	4.35456	16.0175	AG_H4panac_vInput_peak_1572
ChrI	28090969	28091905	937	21.1	3.64779	2.13647	2.34476	AG_H4panac_vInput_peak_1573
ChrI	28097575	28098573	999	24.77	3.37269	1.94789	2.09661	AG_H4panac_vInput_peak_1574
ChrI	28124947	28126158	1212	38.1	11.952	3.48989	10.1582	AG_H4panac_vInput_peak_1575
ChrI	28138618	28138917	300	19.02	3.72186	2.25336	2.40258	AG_H4panac_vInput_peak_1576
ChrI	28145132	28145956	825	16.13	2.38907	1.86682	1.2229	AG_H4panac_vInput_peak_1577
ChrI	28156756	28157584	829	34.26	14.3201	3.98966	12.5462	AG_H4panac_vInput_peak_1578
ChrI	28166798	28173107	6310	24.74	5.44415	2.51197	4.00675	AG_H4panac_vInput_peak_1579
ChrI	28185969	28187583	1615	27.51	6.73649	2.80154	5.18532	AG_H4panac_vInput_peak_1580
ChrI	28192970	28193473	504	16.72	2.39922	1.85618	1.2344	AG_H4panac_vInput_peak_1581
ChrI	28196098	28197274	1177	25.65	3.89067	2.07146	2.56311	AG_H4panac_vInput_peak_1582
ChrI	28198849	28202942	4094	18.54	2.57025	1.86493	1.38286	AG_H4panac_vInput_peak_1583
ChrI	28205297	28206399	1103	15.6	2.46003	1.91089	1.28302	AG_H4panac_vInput_peak_1584
ChrI	28248539	28248816	278	16.85	2.77425	1.99283	1.55948	AG_H4panac_vInput_peak_1585
ChrI	28274836	28275356	521	16.1	2.66987	1.97889	1.46291	AG_H4panac_vInput_peak_1586
ChrI	28287755	28289663	1909	34.04	13.1016	3.98203	11.2911	AG_H4panac_vInput_peak_1587
ChrI	28302525	28303607	1083	18.99	2.87148	1.95715	1.64692	AG_H4panac_vInput_peak_1588
ChrI	28307253	28308602	1350	20.61	2.56106	1.81364	1.37294	AG_H4panac_vInput_peak_1589
ChrI	28309906	28313261	3356	24.51	5.45473	2.51106	4.02163	AG_H4panac_vInput_peak_1590
ChrI	28314732	28316823	2092	25.6	6.52158	2.73855	5.02915	AG_H4panac_vInput_peak_1591
ChrI	28342532	28344577	2046	28.48	7.43496	2.80368	5.8889	AG_H4panac_vInput_peak_1592
ChrI	28379326	28380096	771	20.62	2.82253	1.91096	1.60283	AG_H4panac_vInput_peak_1593
ChrI	28394283	28394555	273	22.17	3.86009	2.18632	2.52514	AG_H4panac_vInput_peak_1594
ChrI	28403240	28403849	610	15.38	2.36986	1.88293	1.20368	AG_H4panac_vInput_peak_1595
ChrI	28423020	28424854	1835	26.51	5.86107	2.55801	4.39306	AG_H4panac_vInput_peak_1596
ChrI	28475811	28476895	1085	21.03	3.37124	2.06346	2.09321	AG_H4panac_vInput_peak_1597
ChrI	28482431	28483669	1239	43.38	12.423	3.25176	10.6345	AG_H4panac_vInput_peak_1598
ChrI	28491512	28491980	469	27.19	6.97244	2.88784	5.40487	AG_H4panac_vInput_peak_1599
ChrI	28507858	28509714	1857	39.84	13.521	3.52213	11.73	AG_H4panac_vInput_peak_1600
ChrI	28514219	28514757	539	28.83	6.23191	2.58143	4.7287	AG_H4panac_vInput_peak_1601
ChrI	28517000	28519555	2556	48.81	24.7101	5.03221	22.6485	AG_H4panac_vInput_peak_1602
ChrI	28528619	28529304	686	25.62	6.18149	2.70328	4.67888	AG_H4panac_vInput_peak_1603
ChrI	28533759	28537488	3730	29.05	8.32229	2.97971	6.7468	AG_H4panac_vInput_peak_1604
ChrI	28546430	28546906	477	24.37	4.42471	2.24004	3.05647	AG_H4panac_vInput_peak_1605
ChrI	28549437	28555631	6195	42.14	16.3638	3.78566	14.5405	AG_H4panac_vInput_peak_1606
ChrI	28556780	28559654	2875	27.78	5.18121	2.33115	3.76532	AG_H4panac_vInput_peak_1607
ChrI	28561312	28562603	1292	23.6	2.69364	1.79303	1.48952	AG_H4panac_vInput_peak_1608
ChrI	28575413	28578305	2893	25.86	6.74944	2.81617	5.23715	AG_H4panac_vInput_peak_1609
ChrI	28586759	28587199	441	15.98	2.5907	1.95062	1.40108	AG_H4panac_vInput_peak_1610
ChrI	28647797	28657100	9304	33.4	10.1092	3.26295	8.42131	AG_H4panac_vInput_peak_1611
ChrI	28681990	28682430	441	27.85	6.60294	2.75642	5.06258	AG_H4panac_vInput_peak_1612
ChrI	28689821	28696940	7120	36.78	12.35	3.47817	10.5995	AG_H4panac_vInput_peak_1613
ChrI	28701788	28703307	1520	21.7	2.85585	1.87962	1.63188	AG_H4panac_vInput_peak_1614
ChrI	28707058	28710111	3054	24.5	5.20028	2.48419	3.76938	AG_H4panac_vInput_peak_1615
ChrI	28723585	28725918	2334	29.57	6.96877	2.73052	5.42961	AG_H4panac_vInput_peak_1616
ChrI	28756530	28758058	1529	25.85	4.32533	2.18231	2.96517	AG_H4panac_vInput_peak_1617
ChrI	28796137	28796807	671	16.8	2.90225	2.0364	1.67398	AG_H4panac_vInput_peak_1618
ChrI	28798386	28805616	7231	19.09	3.42828	2.13834	2.14685	AG_H4panac_vInput_peak_1619
ChrI	28859285	28860464	1180	17.73	2.75572	1.95391	1.54238	AG_H4panac_vInput_peak_1620
ChrI	28879609	28888975	9367	33.09	7.83933	2.73779	6.26214	AG_H4panac_vInput_peak_1621
ChrI	28890833	28898180	7348	31.82	7.89653	2.72886	6.33635	AG_H4panac_vInput_peak_1622
ChrI	28907231	28908129	899	21.22	2.79969	1.87498	1.57979	AG_H4panac_vInput_peak_1623
ChrI	28922206	28923524	1319	15.71	2.45311	1.90659	1.27739	AG_H4panac_vInput_peak_1624
ChrI	28959053	28960230	1178	37.73	15.8072	4.28177	13.935	AG_H4panac_vInput_peak_1625
ChrI	28962111	28964694	2584	19.27	3.63301	2.20213	2.3324	AG_H4panac_vInput_peak_1626
ChrI	28969818	28971643	1826	27.48	5.7645	2.4906	4.3061	AG_H4panac_vInput_peak_1627
ChrI	28983377	28983879	503	17.25	2.50695	1.8802	1.325	AG_H4panac_vInput_peak_1628
ChrI	28985785	28986426	642	18.96	2.97806	2.00333	1.73996	AG_H4panac_vInput_peak_1629
ChrI	29038983	29042850	3868	36.31	11.1901	3.3205	9.46134	AG_H4panac_vInput_peak_1630
ChrI	29047226	29050575	3350	31.08	9.776	3.22748	8.14142	AG_H4panac_vInput_peak_1631
ChrI	29075027	29076610	1584	26.15	7.98376	3.13702	6.39732	AG_H4panac_vInput_peak_1632
ChrI	29120325	29120599	275	17.72	3.07851	2.07914	1.82323	AG_H4panac_vInput_peak_1633
ChrI	29159361	29161073	1713	35.25	10.1851	3.10326	8.50424	AG_H4panac_vInput_peak_1634
ChrI	29165166	29167750	2585	29.78	8.40726	3.08501	6.78441	AG_H4panac_vInput_peak_1635
ChrI	29170852	29172613	1762	33.36	11.8863	3.49441	10.1943	AG_H4panac_vInput_peak_1636
ChrI	29178545	29180344	1800	26.07	7.0352	2.86678	5.49991	AG_H4panac_vInput_peak_1637
ChrI	29193323	29194473	1151	29.99	8.4989	3.12809	6.85928	AG_H4panac_vInput_peak_1638
ChrI	29198520	29200161	1642	28.78	9.38768	3.24288	7.77574	AG_H4panac_vInput_peak_1639
ChrI	29204075	29204901	827	18.01	2.55473	1.87882	1.36704	AG_H4panac_vInput_peak_1640
ChrI	29227504	29228009	506	16.9	3.01446	2.07141	1.77197	AG_H4panac_vInput_peak_1641
ChrI	29232267	29239986	7720	31.96	9.6463	3.21876	7.98041	AG_H4panac_vInput_peak_1642
ChrI	29245635	29246057	423	16.37	2.61118	1.94551	1.41548	AG_H4panac_vInput_peak_1643
ChrI	29271825	29272482	658	17.99	3.38267	2.16593	2.10272	AG_H4panac_vInput_peak_1644
ChrI	29285745	29286243	499	16.44	2.62235	1.94293	1.43048	AG_H4panac_vInput_peak_1645
ChrI	29287849	29289254	1406	33.78	11.9296	3.74253	10.1564	AG_H4panac_vInput_peak_1646
ChrI	29348182	29348495	314	21.79	3.15857	1.97124	1.89913	AG_H4panac_vInput_peak_1647
ChrI	29366365	29368242	1878	17.97	2.54427	1.87378	1.35778	AG_H4panac_vInput_peak_1648
ChrI	29394301	29396355	2055	26.24	4.8464	2.3228	3.44295	AG_H4panac_vInput_peak_1649
ChrI	29409161	29414951	5791	28.15	4.67887	2.19664	3.29225	AG_H4panac_vInput_peak_1650
ChrI	29416902	29420663	3762	46.45	18.8789	4.2992	16.8904	AG_H4panac_vInput_peak_1651
ChrI	29424307	29428269	3963	25.77	4.52728	2.23504	3.15224	AG_H4panac_vInput_peak_1652
ChrI	29429469	29434840	5372	25.08	3.69283	2.03546	2.38845	AG_H4panac_vInput_peak_1653
ChrI	29437594	29443352	5759	31.05	6.95437	2.62103	5.43069	AG_H4panac_vInput_peak_1654
ChrI	29453053	29454459	1407	35.33	11.2825	3.13218	9.63528	AG_H4panac_vInput_peak_1655
ChrI	29458244	29461046	2803	49.51	23.6327	4.95434	21.5616	AG_H4panac_vInput_peak_1656
ChrI	29467035	29477098	10064	29.58	6.95783	2.70742	5.41971	AG_H4panac_vInput_peak_1657
ChrI	29481581	29482390	810	57.42	30.2562	6.06226	27.8991	AG_H4panac_vInput_peak_1658
ChrI	29484481	29485534	1054	52.6	22.2791	4.64778	20.1865	AG_H4panac_vInput_peak_1659
ChrI	29489110	29491862	2753	36.97	14.1984	3.85302	12.4039	AG_H4panac_vInput_peak_1660
ChrI	29492981	29495359	2379	29.46	9.99917	3.50729	8.30889	AG_H4panac_vInput_peak_1661
ChrI	29505746	29506921	1176	25.4	6.54721	2.77105	5.04225	AG_H4panac_vInput_peak_1662
ChrI	29518703	29519986	1284	17.44	2.78276	1.97701	1.56922	AG_H4panac_vInput_peak_1663
ChrI	29524836	29528680	3845	42	19.2394	4.14264	17.3962	AG_H4panac_vInput_peak_1664
ChrI	29531413	29531970	558	18.05	2.17306	1.73681	1.04082	AG_H4panac_vInput_peak_1665
ChrI	29549635	29550624	990	20.45	2.37302	1.75938	1.20889	AG_H4panac_vInput_peak_1666
ChrI	29561044	29564580	3537	21.8	3.27092	2.0001	2.00368	AG_H4panac_vInput_peak_1667
ChrI	29573407	29575407	2001	45.66	18.8178	4.44569	16.8091	AG_H4panac_vInput_peak_1668
ChrI	29576760	29578631	1872	21.57	5.10035	2.52411	3.69824	AG_H4panac_vInput_peak_1669
ChrI	29581552	29582382	831	22.41	5.50168	2.66197	4.04714	AG_H4panac_vInput_peak_1670
ChrI	29596328	29600661	4334	27.44	4.97063	2.30118	3.55882	AG_H4panac_vInput_peak_1671
ChrI	29607359	29608553	1195	22.38	4.4112	2.30459	3.04928	AG_H4panac_vInput_peak_1672
ChrI	29616741	29618676	1936	21.82	2.97071	1.91151	1.73385	AG_H4panac_vInput_peak_1673
ChrI	29659931	29661465	1535	26.7	8.28844	3.14815	6.70606	AG_H4panac_vInput_peak_1674
ChrI	29663114	29664670	1557	32.14	9.91996	3.34174	8.23038	AG_H4panac_vInput_peak_1675
ChrI	29668060	29668909	850	19.8	2.85533	1.92985	1.63233	AG_H4panac_vInput_peak_1676
ChrI	29670937	29680818	9882	49.76	20.3517	4.19327	18.3655	AG_H4panac_vInput_peak_1677
ChrI	29685801	29686695	895	31.47	8.76657	2.94556	7.17887	AG_H4panac_vInput_peak_1678
ChrI	29691118	29694949	3832	26.33	3.33839	1.91169	2.0601	AG_H4panac_vInput_peak_1679
ChrI	29698115	29698521	407	24.36	3.09852	1.88723	1.84734	AG_H4panac_vInput_peak_1680
ChrI	29699580	29702531	2952	27.64	4.92676	2.25595	3.52805	AG_H4panac_vInput_peak_1681
ChrI	29703657	29704908	1252	23.3	3.41151	2.00899	2.12645	AG_H4panac_vInput_peak_1682
ChrI	29711147	29713804	2658	29.77	5.75571	2.43117	4.27511	AG_H4panac_vInput_peak_1683
ChrI	29716956	29718039	1084	24.04	2.51249	1.73044	1.3311	AG_H4panac_vInput_peak_1684
ChrI	29719099	29720713	1615	26.83	5.36347	2.42228	3.92543	AG_H4panac_vInput_peak_1685
ChrI	29723694	29727095	3402	19.22	2.8122	1.93277	1.59456	AG_H4panac_vInput_peak_1686
ChrI	29740645	29741153	509	46.23	15.4681	3.83247	13.5482	AG_H4panac_vInput_peak_1687
ChrI	29742739	29743775	1037	21.66	4.72847	2.44676	3.33192	AG_H4panac_vInput_peak_1688
ChrI	29752419	29759849	7431	44.73	14.911	3.69895	13.0221	AG_H4panac_vInput_peak_1689
ChrI	29765857	29766597	741	35.57	13.6174	3.78984	11.8431	AG_H4panac_vInput_peak_1690
ChrI	29768063	29769168	1106	20.64	4.0056	2.2845	2.6605	AG_H4panac_vInput_peak_1691
ChrI	29770742	29772125	1384	33.48	11.596	3.44121	9.90184	AG_H4panac_vInput_peak_1692
ChrI	29776115	29776652	538	25.27	3.2461	1.90587	1.98028	AG_H4panac_vInput_peak_1693
ChrI	29797102	29798084	983	39.98	17.6352	4.28962	15.7595	AG_H4panac_vInput_peak_1694
ChrI	29845643	29846928	1286	28.55	5.3288	2.33214	3.89363	AG_H4panac_vInput_peak_1695
ChrI	29867884	29875639	7756	25.5	4.75604	2.29174	3.36416	AG_H4panac_vInput_peak_1696
ChrI	29881411	29882938	1528	45.68	20.6543	4.85844	18.591	AG_H4panac_vInput_peak_1697
ChrI	29886344	29887502	1159	35.25	10.6498	3.26279	8.94521	AG_H4panac_vInput_peak_1698
ChrI	29904509	29905679	1171	34.97	11.9824	3.53863	10.245	AG_H4panac_vInput_peak_1699
ChrI	29923246	29924068	823	31.48	6.66487	2.62319	5.1202	AG_H4panac_vInput_peak_1700
ChrI	29928544	29929219	676	21.57	3.44445	2.04758	2.16302	AG_H4panac_vInput_peak_1701
ChrI	29939458	29941311	1854	31.95	7.83668	2.89153	6.22029	AG_H4panac_vInput_peak_1702
ChrI	29944060	29946332	2273	31.05	9.53336	3.15134	7.90309	AG_H4panac_vInput_peak_1703
ChrI	29948000	29950010	2011	28.43	4.32866	2.10136	2.96344	AG_H4panac_vInput_peak_1704
ChrI	29980591	29986295	5705	33.32	5.85179	2.3268	4.37593	AG_H4panac_vInput_peak_1705
ChrI	29987841	29990876	3036	21.73	3.85161	2.15572	2.54396	AG_H4panac_vInput_peak_1706
ChrI	30006714	30008628	1915	33.75	10.9719	3.40147	9.2458	AG_H4panac_vInput_peak_1707
ChrI	30012880	30013806	927	31.56	4.89417	2.17104	3.47639	AG_H4panac_vInput_peak_1708
ChrI	30018800	30021264	2465	29.21	3.58714	1.90814	2.28848	AG_H4panac_vInput_peak_1709
ChrI	30022773	30026290	3518	28.66	6.3769	2.59802	4.87115	AG_H4panac_vInput_peak_1710
ChrI	30028622	30030855	2234	26.14	4.84621	2.32336	3.43973	AG_H4panac_vInput_peak_1711
ChrI	30039620	30041680	2061	21.52	3.07172	1.95565	1.82357	AG_H4panac_vInput_peak_1712
ChrI	30061845	30068060	6216	26.2	3.93685	2.06727	2.60775	AG_H4panac_vInput_peak_1713
ChrI	30069407	30074606	5200	21.33	3.93649	2.22265	2.61	AG_H4panac_vInput_peak_1714
ChrI	30078492	30082254	3763	23.11	2.74105	1.81243	1.53097	AG_H4panac_vInput_peak_1715
ChrI	30086593	30087906	1314	22.12	2.65623	1.81358	1.45664	AG_H4panac_vInput_peak_1716
ChrI	30090577	30096284	5708	24.27	2.93511	1.84059	1.70438	AG_H4panac_vInput_peak_1717
ChrI	30099850	30100632	783	31.88	9.79953	3.21749	8.14789	AG_H4panac_vInput_peak_1718
ChrI	30108119	30109426	1308	23.38	3.83282	2.13322	2.50794	AG_H4panac_vInput_peak_1719
ChrI	30121338	30122184	847	24.43	4.03222	2.16437	2.69193	AG_H4panac_vInput_peak_1720
ChrI	30128319	30129267	949	35.4	14.7327	3.95815	12.9561	AG_H4panac_vInput_peak_1721
ChrI	30136507	30139590	3084	56.03	23.074	4.52474	20.9348	AG_H4panac_vInput_peak_1722
ChrI	30147358	30148846	1489	17.18	2.86051	2.01529	1.63299	AG_H4panac_vInput_peak_1723
ChrI	30174694	30176393	1700	37.97	14.0652	3.786	12.2591	AG_H4panac_vInput_peak_1724
ChrI	30200733	30202603	1871	36.27	8.57604	2.76701	6.95592	AG_H4panac_vInput_peak_1725
ChrI	30203654	30208198	4545	34.96	11.8785	3.4274	10.174	AG_H4panac_vInput_peak_1726
ChrI	30209816	30212376	2561	24.4	4.29291	2.2025	2.94484	AG_H4panac_vInput_peak_1727
ChrI	30215439	30215717	279	23.43	2.72044	1.79994	1.51137	AG_H4panac_vInput_peak_1728
ChrI	30218728	30220192	1465	25.61	4.13785	2.12146	2.79639	AG_H4panac_vInput_peak_1729
ChrI	30228328	30230624	2297	31.96	10.6947	3.51184	8.97509	AG_H4panac_vInput_peak_1730
ChrI	30235653	30237189	1537	34.89	6.97799	2.50512	5.43998	AG_H4panac_vInput_peak_1731
ChrI	30238558	30240039	1482	28.79	7.67791	2.91409	6.10613	AG_H4panac_vInput_peak_1732
ChrI	30245279	30247723	2445	29.01	8.1798	3.09623	6.55699	AG_H4panac_vInput_peak_1733
ChrI	30256410	30258364	1955	19.06	3.71705	2.24015	2.40358	AG_H4panac_vInput_peak_1734
ChrI	30260411	30261491	1081	26.74	8.46868	3.07575	6.91638	AG_H4panac_vInput_peak_1735
ChrI	30264838	30270571	5734	33.15	9.51673	3.1023	7.88172	AG_H4panac_vInput_peak_1736
ChrI	30281121	30282670	1550	21.64	4.77235	2.47692	3.36736	AG_H4panac_vInput_peak_1737
ChrI	30286522	30288332	1811	20	3.99951	2.28644	2.66541	AG_H4panac_vInput_peak_1738
ChrI	30291568	30291881	314	19.06	3.56625	2.19547	2.2627	AG_H4panac_vInput_peak_1739
ChrI	30295273	30297569	2297	24.87	4.16074	2.16102	2.81088	AG_H4panac_vInput_peak_1740
ChrI	30302571	30307465	4895	32.33	9.31072	3.11621	7.65913	AG_H4panac_vInput_peak_1741
ChrI	30331819	30333656	1838	18.75	3.79475	2.26449	2.47992	AG_H4panac_vInput_peak_1742
ChrI	30342035	30343376	1342	30.13	7.84508	2.85047	6.27243	AG_H4panac_vInput_peak_1743
ChrI	30346873	30348287	1415	20.84	4.67912	2.46238	3.29325	AG_H4panac_vInput_peak_1744
ChrI	30349771	30350135	365	16	2.37837	1.86848	1.21495	AG_H4panac_vInput_peak_1745
ChrI	30377231	30378839	1609	40.95	17.7258	4.36405	15.8162	AG_H4panac_vInput_peak_1746
ChrI	30381816	30383858	2043	28.35	8.31488	3.09908	6.70688	AG_H4panac_vInput_peak_1747
ChrI	30392681	30394175	1495	31.47	11.4314	3.68823	9.70712	AG_H4panac_vInput_peak_1748
ChrI	30400630	30401637	1008	19.12	3.4082	2.12668	2.13039	AG_H4panac_vInput_peak_1749
ChrI	30412370	30412838	469	27.81	6.72694	2.7722	5.18092	AG_H4panac_vInput_peak_1750
ChrI	30425505	30426996	1492	22.1	5.09006	2.55223	3.66345	AG_H4panac_vInput_peak_1751
ChrI	30430207	30432123	1917	22.53	4.57537	2.35674	3.20226	AG_H4panac_vInput_peak_1752
ChrI	30451876	30452668	793	16	2.31735	1.8442	1.16031	AG_H4panac_vInput_peak_1753
ChrI	30456326	30457605	1280	23.93	3.8185	2.10424	2.49347	AG_H4panac_vInput_peak_1754
ChrI	30461443	30467189	5747	23.25	4.2347	2.22731	2.88873	AG_H4panac_vInput_peak_1755
ChrI	30468236	30469776	1541	18.77	2.67601	1.89791	1.47376	AG_H4panac_vInput_peak_1756
ChrI	30478310	30484404	6095	25.72	4.88255	2.33475	3.47605	AG_H4panac_vInput_peak_1757
ChrI	30490198	30490850	653	17.58	2.53638	1.88518	1.34825	AG_H4panac_vInput_peak_1758
ChrI	30496467	30497122	656	18	2.19404	1.74579	1.05804	AG_H4panac_vInput_peak_1759
ChrI	30498749	30499531	783	19.88	2.3543	1.76208	1.19124	AG_H4panac_vInput_peak_1760
ChrI	30506884	30508534	1651	19.23	2.97574	1.98774	1.73709	AG_H4panac_vInput_peak_1761
ChrI	30519417	30520101	685	20.39	4.29895	2.35469	2.94151	AG_H4panac_vInput_peak_1762
ChrI	30524214	30525781	1568	33.05	12.5441	3.93265	10.7447	AG_H4panac_vInput_peak_1763
ChrI	30557482	30558895	1414	20.84	3.92512	2.24177	2.5933	AG_H4panac_vInput_peak_1764
ChrI	30569688	30571880	2193	34.91	11.8375	3.60144	10.088	AG_H4panac_vInput_peak_1765
ChrI	30590645	30591920	1276	25.93	4.4561	2.20837	3.08491	AG_H4panac_vInput_peak_1766
ChrI	30593400	30594356	957	27.39	5.15555	2.34078	3.72783	AG_H4panac_vInput_peak_1767
ChrI	30605091	30606069	979	15.44	2.30326	1.85518	1.14477	AG_H4panac_vInput_peak_1768
ChrI	30608329	30610045	1717	29.63	7.05955	2.70477	5.53449	AG_H4panac_vInput_peak_1769
ChrI	30613724	30614870	1147	40.09	14.5309	3.58148	12.7786	AG_H4panac_vInput_peak_1770
ChrI	30619632	30620733	1102	25.59	4.46709	2.23391	3.08899	AG_H4panac_vInput_peak_1771
ChrI	30622572	30624552	1981	40.51	12.9	3.43146	11.109	AG_H4panac_vInput_peak_1772
ChrI	30632388	30633857	1470	35.35	16.2833	4.2027	14.479	AG_H4panac_vInput_peak_1773
ChrI	30645639	30648838	3200	38.77	10.9812	3.10807	9.28322	AG_H4panac_vInput_peak_1774
ChrI	30652351	30657454	5104	21.41	3.31183	2.02432	2.04481	AG_H4panac_vInput_peak_1775
ChrI	30662075	30663622	1548	22.16	5.09464	2.50383	3.68357	AG_H4panac_vInput_peak_1776
ChrI	30673120	30675207	2088	32.83	11.2134	3.5287	9.49253	AG_H4panac_vInput_peak_1777
ChrI	30680577	30680971	395	19.67	2.62264	1.85631	1.42938	AG_H4panac_vInput_peak_1778
ChrI	30698977	30703046	4070	22.42	3.21127	1.9642	1.95058	AG_H4panac_vInput_peak_1779
ChrI	30708556	30708848	293	18.19	2.86086	1.9831	1.63527	AG_H4panac_vInput_peak_1780
ChrI	30710546	30710961	416	18.39	3.11853	2.06617	1.86594	AG_H4panac_vInput_peak_1781
ChrI	30714498	30716858	2361	44.12	19.0674	4.44639	17.0959	AG_H4panac_vInput_peak_1782
ChrI	30737303	30737593	291	24.11	5.06843	2.48	3.63019	AG_H4panac_vInput_peak_1783
ChrI	30741131	30742936	1806	20.17	2.86179	1.92717	1.63991	AG_H4panac_vInput_peak_1784
ChrI	30748082	30748598	517	19.75	2.54577	1.82661	1.36044	AG_H4panac_vInput_peak_1785
ChrI	30761451	30765716	4266	29.84	8.00323	2.91464	6.42069	AG_H4panac_vInput_peak_1786
ChrI	30773196	30777711	4516	37.49	14.2456	3.8056	12.4556	AG_H4panac_vInput_peak_1787
ChrI	30790529	30791963	1435	23.54	5.54667	2.60246	4.09702	AG_H4panac_vInput_peak_1788
ChrI	30794921	30796922	2002	27.64	8.58157	3.23994	6.95544	AG_H4panac_vInput_peak_1789
ChrI	30808781	30809212	432	21.23	4.42267	2.38741	3.0461	AG_H4panac_vInput_peak_1790
ChrI	30810413	30811042	630	24.41	4.48824	2.27119	3.11192	AG_H4panac_vInput_peak_1791
ChrI	30827571	30828703	1133	39.79	19.2067	4.57688	17.3049	AG_H4panac_vInput_peak_1792
ChrI	30831412	30835586	4175	24.44	4.8402	2.34268	3.44916	AG_H4panac_vInput_peak_1793
ChrI	30851532	30852452	921	34.08	13.03	3.79598	11.2742	AG_H4panac_vInput_peak_1794
ChrI	30873106	30874566	1461	23.31	5.06489	2.45157	3.65864	AG_H4panac_vInput_peak_1795
ChrI	30886334	30886738	405	18.1	2.36212	1.80449	1.1975	AG_H4panac_vInput_peak_1796
ChrI	30888047	30891551	3505	23.49	3.61534	2.0463	2.31759	AG_H4panac_vInput_peak_1797
ChrI	30894074	30897936	3863	25.38	5.65711	2.51578	4.22716	AG_H4panac_vInput_peak_1798
ChrI	30908129	30914088	5960	43.54	19.8853	4.59031	17.9164	AG_H4panac_vInput_peak_1799
ChrI	30923788	30926323	2536	21.75	3.34179	2.01688	2.06944	AG_H4panac_vInput_peak_1800
ChrI	30937646	30940132	2487	27.98	6.00375	2.53095	4.52318	AG_H4panac_vInput_peak_1801
ChrI	30949304	30952579	3276	29.71	6.76521	2.59778	5.25227	AG_H4panac_vInput_peak_1802
ChrI	30954896	30957314	2419	39.49	10.0963	2.90375	8.41815	AG_H4panac_vInput_peak_1803
ChrI	30983161	30985631	2471	25.19	3.96126	2.09483	2.63218	AG_H4panac_vInput_peak_1804
ChrI	30993467	30997665	4199	32.61	9.42796	3.12757	7.77262	AG_H4panac_vInput_peak_1805
ChrI	31006839	31007268	430	18.42	2.70801	1.91807	1.50109	AG_H4panac_vInput_peak_1806
ChrI	31009836	31011812	1977	43.08	15.8372	3.85556	13.9567	AG_H4panac_vInput_peak_1807
ChrI	31024290	31031824	7535	24.57	4.04238	2.13573	2.70974	AG_H4panac_vInput_peak_1808
ChrI	31037142	31038150	1009	19.37	4.00728	2.33528	2.66184	AG_H4panac_vInput_peak_1809
ChrI	31043861	31046055	2195	22.45	2.69402	1.82295	1.49092	AG_H4panac_vInput_peak_1810
ChrI	31047104	31047383	280	19.2	3.36012	2.1223	2.0791	AG_H4panac_vInput_peak_1811
ChrI	31052920	31053615	696	24.69	4.48109	2.23808	3.11311	AG_H4panac_vInput_peak_1812
ChrI	31059216	31059905	690	41.34	12.5667	3.54078	10.7154	AG_H4panac_vInput_peak_1813
ChrI	31062851	31066811	3961	29	10.0413	3.34619	8.40836	AG_H4panac_vInput_peak_1814
ChrI	31078048	31078467	420	20.89	2.82719	1.89115	1.60654	AG_H4panac_vInput_peak_1815
ChrI	31079733	31083619	3887	32.01	6.39947	2.44504	4.90697	AG_H4panac_vInput_peak_1816
ChrI	31084939	31085664	726	20.78	2.98001	1.94479	1.74071	AG_H4panac_vInput_peak_1817
ChrI	31087130	31089962	2833	19.48	2.84077	1.93292	1.61974	AG_H4panac_vInput_peak_1818
ChrI	31094009	31096779	2771	25.19	4.53949	2.2423	3.16911	AG_H4panac_vInput_peak_1819
ChrI	31106906	31107924	1019	23.52	5.41399	2.5598	3.98794	AG_H4panac_vInput_peak_1820
ChrI	31113230	31115352	2123	38.6	12.9803	3.57202	11.1846	AG_H4panac_vInput_peak_1821
ChrI	31121646	31125392	3747	45.83	20.8623	4.4438	18.9047	AG_H4panac_vInput_peak_1822
ChrI	31133636	31134447	812	35.37	11.0381	3.28055	9.3409	AG_H4panac_vInput_peak_1823
ChrI	31145250	31146008	759	33.97	11.2913	3.43562	9.57542	AG_H4panac_vInput_peak_1824
ChrI	31159869	31160151	283	19.45	3.31794	2.10489	2.03783	AG_H4panac_vInput_peak_1825
ChrI	31174202	31174467	266	15.48	2.30375	1.85171	1.15231	AG_H4panac_vInput_peak_1826
ChrI	31177266	31177882	617	17.1	2.24237	1.78531	1.09712	AG_H4panac_vInput_peak_1827
ChrI	31206567	31206858	292	17.26	3.12659	2.11313	1.86449	AG_H4panac_vInput_peak_1828
ChrI	31208218	31208932	715	16.51	2.84722	2.02593	1.62203	AG_H4panac_vInput_peak_1829
ChrI	31210424	31211072	649	16.75	2.77793	1.99734	1.55954	AG_H4panac_vInput_peak_1830
ChrI	31214188	31214752	565	20.32	4.28078	2.38684	2.91546	AG_H4panac_vInput_peak_1831
ChrI	31237260	31238021	762	20.24	2.59533	1.83263	1.4037	AG_H4panac_vInput_peak_1832
ChrI	31262353	31264782	2430	35.87	12.6319	3.36052	10.9479	AG_H4panac_vInput_peak_1833
ChrI	31268939	31270500	1562	25.58	6.52193	2.75759	5.02013	AG_H4panac_vInput_peak_1834
ChrI	31271779	31273370	1592	39.47	14.3862	3.93925	12.5141	AG_H4panac_vInput_peak_1835
ChrI	31286421	31288232	1812	35.37	13.1357	3.96885	11.3013	AG_H4panac_vInput_peak_1836
ChrI	31289518	31291230	1713	44.15	19.6712	4.59195	17.6873	AG_H4panac_vInput_peak_1837
ChrI	31303020	31307137	4118	24.43	5.19026	2.48443	3.75608	AG_H4panac_vInput_peak_1838
ChrI	31310547	31311705	1159	26.54	7.95685	3.12304	6.3692	AG_H4panac_vInput_peak_1839
ChrI	31318709	31320252	1544	26.41	5.28114	2.41565	3.84755	AG_H4panac_vInput_peak_1840
ChrI	31326647	31333518	6872	29.3	8.24352	3.01786	6.64734	AG_H4panac_vInput_peak_1841
ChrI	31361616	31364510	2895	31.14	8.98137	3.08906	7.36227	AG_H4panac_vInput_peak_1842
ChrI	31370834	31371681	848	22.73	3.66044	2.09541	2.35023	AG_H4panac_vInput_peak_1843
ChrI	31388507	31389597	1091	21.38	3.59713	2.12238	2.29647	AG_H4panac_vInput_peak_1844
ChrI	31400581	31402117	1537	31	9.08105	3.17293	7.43422	AG_H4panac_vInput_peak_1845
ChrI	31418226	31420564	2339	35.92	11.62	3.43241	9.89316	AG_H4panac_vInput_peak_1846
ChrI	31424590	31426406	1817	33.13	12.8261	3.72922	11.1077	AG_H4panac_vInput_peak_1847
ChrI	31438925	31440828	1904	19.55	3.83251	2.23539	2.52225	AG_H4panac_vInput_peak_1848
ChrI	31458105	31460282	2178	27.55	8.3587	3.08706	6.7904	AG_H4panac_vInput_peak_1849
ChrI	31462685	31463493	809	20.22	2.92099	1.94333	1.68869	AG_H4panac_vInput_peak_1850
ChrI	31464777	31465665	889	22.11	3.29323	1.99852	2.02298	AG_H4panac_vInput_peak_1851
ChrI	31467242	31467979	738	30.52	7.77582	2.8773	6.18519	AG_H4panac_vInput_peak_1852
ChrI	31471419	31478183	6765	32.13	8.35308	2.86793	6.76659	AG_H4panac_vInput_peak_1853
ChrI	31484486	31487833	3348	61.02	35.3764	6.4174	33.0183	AG_H4panac_vInput_peak_1854
ChrI	31489365	31490657	1293	18.55	3.31808	2.12626	2.04422	AG_H4panac_vInput_peak_1855
ChrI	31498051	31499947	1897	18.7	2.9765	2.00264	1.74104	AG_H4panac_vInput_peak_1856
ChrI	31511040	31518964	7925	32.26	5.36476	2.2313	3.93712	AG_H4panac_vInput_peak_1857
ChrI	31533773	31534253	481	22.09	4.83079	2.48991	3.41399	AG_H4panac_vInput_peak_1858
ChrI	31539187	31549451	10265	33.9	10.2104	3.13894	8.5625	AG_H4panac_vInput_peak_1859
ChrI	31551483	31553921	2439	41.16	18.1709	4.53215	16.2243	AG_H4panac_vInput_peak_1860
ChrI	31558403	31559366	964	20.89	2.91981	1.92123	1.68657	AG_H4panac_vInput_peak_1861
ChrI	31588940	31594253	5314	31.42	6.21741	2.40736	4.74204	AG_H4panac_vInput_peak_1862
ChrI	31598486	31601797	3312	32.97	10.9803	3.49486	9.27754	AG_H4panac_vInput_peak_1863
ChrI	31602993	31603555	563	15.48	2.4344	1.90573	1.25838	AG_H4panac_vInput_peak_1864
ChrI	31604718	31608007	3290	27.76	9.98852	3.23088	8.42263	AG_H4panac_vInput_peak_1865
ChrI	31610670	31611428	759	25.23	5.56135	2.4961	4.12037	AG_H4panac_vInput_peak_1866
ChrI	31636162	31638033	1872	37.37	12.7011	3.61009	10.9175	AG_H4panac_vInput_peak_1867
ChrI	31660455	31669456	9002	30.23	6.29153	2.4736	4.81931	AG_H4panac_vInput_peak_1868
ChrI	31670515	31671124	610	20.38	2.80735	1.89699	1.58733	AG_H4panac_vInput_peak_1869
ChrI	31682997	31684085	1089	34.37	10.5995	3.42489	8.85049	AG_H4panac_vInput_peak_1870
ChrI	31724300	31725767	1468	29.24	5.56052	2.41236	4.12619	AG_H4panac_vInput_peak_1871
ChrI	31737708	31739215	1508	26.01	3.97858	2.08549	2.64269	AG_H4panac_vInput_peak_1872
ChrI	31740455	31741147	693	26.17	3.26996	1.89505	2.00014	AG_H4panac_vInput_peak_1873
ChrI	31745079	31746287	1209	21.19	3.92848	2.21314	2.60337	AG_H4panac_vInput_peak_1874
ChrI	31747322	31750440	3119	27.61	8.59136	3.15697	7.00155	AG_H4panac_vInput_peak_1875
ChrI	31761943	31765543	3601	32.52	12.1918	3.64005	10.4757	AG_H4panac_vInput_peak_1876
ChrI	31781590	31785307	3718	32.26	5.15789	2.18617	3.73739	AG_H4panac_vInput_peak_1877
ChrI	31788225	31788619	395	19.01	2.74778	1.91493	1.53703	AG_H4panac_vInput_peak_1878
ChrI	31797519	31800108	2590	26.85	4.62334	2.18088	3.25129	AG_H4panac_vInput_peak_1879
ChrI	31816500	31818443	1944	27.55	4.58992	2.18577	3.20637	AG_H4panac_vInput_peak_1880
ChrI	31819804	31821538	1735	40.29	15.32	3.76008	13.5193	AG_H4panac_vInput_peak_1881
ChrI	31825910	31826793	884	18.33	2.55523	1.86685	1.36898	AG_H4panac_vInput_peak_1882
ChrI	31844278	31849285	5008	41.05	12.6255	3.49048	10.807	AG_H4panac_vInput_peak_1883
ChrI	31851426	31852863	1438	17.48	2.55645	1.89016	1.36929	AG_H4panac_vInput_peak_1884
ChrI	31856608	31857783	1176	17.83	2.37153	1.81451	1.20857	AG_H4panac_vInput_peak_1885
ChrI	31859340	31860801	1462	25.38	5.05513	2.39566	3.63569	AG_H4panac_vInput_peak_1886
ChrI	31862020	31862318	299	20.94	2.97482	1.93636	1.73769	AG_H4panac_vInput_peak_1887
ChrI	31863611	31864628	1018	21.68	2.41145	1.74342	1.24188	AG_H4panac_vInput_peak_1888
ChrI	31871914	31877872	5959	29.99	5.90637	2.41245	4.44174	AG_H4panac_vInput_peak_1889
ChrI	31879663	31881079	1417	37.09	13.2276	3.8353	11.3917	AG_H4panac_vInput_peak_1890
ChrI	31883900	31884583	684	27.87	6.7642	2.73863	5.25004	AG_H4panac_vInput_peak_1891
ChrI	31889642	31894075	4434	35.1	14.1892	4.08907	12.3652	AG_H4panac_vInput_peak_1892
ChrI	31910415	31910686	272	18.75	3.27473	2.1105	2.00455	AG_H4panac_vInput_peak_1893
ChrI	31918072	31921057	2986	24.23	5.54675	2.56404	4.09927	AG_H4panac_vInput_peak_1894
ChrI	31922791	31926695	3905	30.19	8.37935	2.97042	6.78336	AG_H4panac_vInput_peak_1895
ChrI	31927744	31928772	1029	32.02	5.3239	2.22222	3.89034	AG_H4panac_vInput_peak_1896
ChrI	31930106	31931771	1666	20.93	3.17494	2.00194	1.91731	AG_H4panac_vInput_peak_1897
ChrI	31942034	31946871	4838	26.45	6.04798	2.56044	4.58191	AG_H4panac_vInput_peak_1898
ChrI	31955563	31961201	5639	33.92	11.8078	3.35887	10.1387	AG_H4panac_vInput_peak_1899
ChrI	31962535	31962854	320	25.22	2.86809	1.80486	1.64249	AG_H4panac_vInput_peak_1900
ChrI	31965637	31971168	5532	19.42	3.37506	2.10807	2.10241	AG_H4panac_vInput_peak_1901
ChrI	31982078	31983224	1147	49.57	26.318	5.74911	24.1201	AG_H4panac_vInput_peak_1902
ChrI	31991005	31994273	3269	24.45	6.89914	2.87674	5.38978	AG_H4panac_vInput_peak_1903
ChrI	31998445	32002820	4376	34.09	10.3902	2.98571	8.79961	AG_H4panac_vInput_peak_1904
ChrI	32010388	32010850	463	18.94	2.38836	1.79358	1.22236	AG_H4panac_vInput_peak_1905
ChrI	32014683	32015220	538	18.18	2.78574	1.95321	1.57041	AG_H4panac_vInput_peak_1906
ChrI	32023237	32025195	1959	28.77	8.40756	3.00086	6.84558	AG_H4panac_vInput_peak_1907
ChrI	32027472	32029203	1732	47.68	20.0542	4.64914	18.0042	AG_H4panac_vInput_peak_1908
ChrI	32036168	32037904	1737	28.06	9.6053	3.31014	7.99407	AG_H4panac_vInput_peak_1909
ChrI	32049995	32055349	5355	30.84	9.74118	3.35766	8.06204	AG_H4panac_vInput_peak_1910
ChrI	32058837	32061822	2986	34.34	13.7042	3.87132	11.934	AG_H4panac_vInput_peak_1911
ChrI	32064521	32067908	3388	42.37	21.9316	4.80332	19.9961	AG_H4panac_vInput_peak_1912
ChrI	32069195	32072719	3525	22.35	5.11291	2.51587	3.702	AG_H4panac_vInput_peak_1913
ChrI	32073942	32074735	794	30.63	5.97294	2.45527	4.48061	AG_H4panac_vInput_peak_1914
ChrI	32077322	32083354	6033	25.76	4.64515	2.24916	3.27075	AG_H4panac_vInput_peak_1915
ChrI	32086760	32087464	705	16.16	2.37713	1.86153	1.21381	AG_H4panac_vInput_peak_1916
ChrI	32090257	32090969	713	23.14	4.61246	2.35582	3.22589	AG_H4panac_vInput_peak_1917
ChrI	32093410	32096606	3197	37.47	17.3674	4.14879	15.5621	AG_H4panac_vInput_peak_1918
ChrI	32104109	32117339	13231	29.26	10.2683	3.09445	8.72727	AG_H4panac_vInput_peak_1919
ChrI	32127590	32130230	2641	42.29	17.0237	4.22024	15.0865	AG_H4panac_vInput_peak_1920
ChrI	32135398	32137207	1810	23.18	4.82068	2.42913	3.40977	AG_H4panac_vInput_peak_1921
ChrI	32139069	32140893	1825	19.82	3.32427	2.07705	2.05188	AG_H4panac_vInput_peak_1922
ChrI	32145284	32146280	997	31.03	5.43552	2.30503	3.98733	AG_H4panac_vInput_peak_1923
ChrI	32151310	32151784	475	18.62	2.32056	1.77665	1.16491	AG_H4panac_vInput_peak_1924
ChrI	32162446	32165601	3156	46.76	19.2604	4.45961	17.248	AG_H4panac_vInput_peak_1925
ChrI	32182332	32184224	1893	19.87	3.01697	1.9802	1.77702	AG_H4panac_vInput_peak_1926
ChrI	32203663	32207723	4061	19.18	3.06808	2.01378	1.82542	AG_H4panac_vInput_peak_1927
ChrI	32211817	32212452	636	15.46	2.34267	1.87031	1.17955	AG_H4panac_vInput_peak_1928
ChrI	32216311	32218303	1993	21.12	4.20965	2.30956	2.85835	AG_H4panac_vInput_peak_1929
ChrI	32227735	32230498	2764	18.81	3.27839	2.09917	2.01169	AG_H4panac_vInput_peak_1930
ChrI	32231569	32232771	1203	34.27	9.39464	3.05862	7.72963	AG_H4panac_vInput_peak_1931
ChrI	32234653	32239559	4907	34.34	13.0696	3.65993	11.3417	AG_H4panac_vInput_peak_1932
ChrI	32245940	32250031	4092	27.11	7.73128	2.90826	6.20248	AG_H4panac_vInput_peak_1933
ChrI	32252250	32252521	272	18.01	3.22069	2.11198	1.95609	AG_H4panac_vInput_peak_1934
ChrI	32255074	32255600	527	24.39	3.65083	2.03716	2.34468	AG_H4panac_vInput_peak_1935
ChrI	32257961	32261697	3737	34.81	14.4394	3.92435	12.6675	AG_H4panac_vInput_peak_1936
ChrI	32271465	32271866	402	19.73	3.94797	2.2986	2.61395	AG_H4panac_vInput_peak_1937
ChrI	32281158	32281425	268	20.48	3.02739	1.97181	1.78109	AG_H4panac_vInput_peak_1938
ChrI	32303002	32313772	10771	25.46	4.95207	2.34492	3.54808	AG_H4panac_vInput_peak_1939
ChrI	32315775	32316873	1099	18.74	2.76523	1.92829	1.55074	AG_H4panac_vInput_peak_1940
ChrI	32376576	32378507	1932	34.12	12.0747	3.69037	10.3116	AG_H4panac_vInput_peak_1941
ChrI	32391210	32393335	2126	35.73	13.2367	3.83168	11.4356	AG_H4panac_vInput_peak_1942
ChrI	32395415	32401496	6082	31.08	9.41111	3.25151	7.75042	AG_H4panac_vInput_peak_1943
ChrI	32407254	32413911	6658	21.54	4.72767	2.43243	3.34269	AG_H4panac_vInput_peak_1944
ChrI	32415044	32415879	836	24.81	6.40705	2.7506	4.91767	AG_H4panac_vInput_peak_1945
ChrI	32424421	32425096	676	16.97	2.6869	1.95608	1.48146	AG_H4panac_vInput_peak_1946
ChrI	32426187	32427643	1457	44.77	22.381	5.27685	20.287	AG_H4panac_vInput_peak_1947
ChrI	32468459	32469578	1120	25.78	5.91336	2.5808	4.45732	AG_H4panac_vInput_peak_1948
ChrI	32477604	32479510	1907	23.07	4.45124	2.30136	3.08249	AG_H4panac_vInput_peak_1949
ChrI	32557717	32559945	2229	30.2	6.25992	2.5552	4.75234	AG_H4panac_vInput_peak_1950
ChrI	32564229	32564957	729	16.41	2.29655	1.82357	1.14577	AG_H4panac_vInput_peak_1951
ChrI	32568873	32570050	1178	20.62	2.7515	1.87069	1.54052	AG_H4panac_vInput_peak_1952
ChrI	32625703	32627078	1376	24.2	5.57359	2.53002	4.14613	AG_H4panac_vInput_peak_1953
ChrI	32641707	32652971	11265	28.73	7.5241	2.83962	5.98235	AG_H4panac_vInput_peak_1954
ChrI	32682525	32684525	2001	22.63	4.74492	2.41706	3.35033	AG_H4panac_vInput_peak_1955
ChrI	32695264	32700508	5245	30.46	9.18347	3.03685	7.59036	AG_H4panac_vInput_peak_1956
ChrI	32705163	32707336	2174	39.31	10.4497	3.11387	8.71909	AG_H4panac_vInput_peak_1957
ChrI	32712973	32717892	4920	37.03	15.5118	4.1719	13.6677	AG_H4panac_vInput_peak_1958
ChrI	32722254	32725000	2747	22.54	3.40421	2.01884	2.12543	AG_H4panac_vInput_peak_1959
ChrI	32735493	32736714	1222	24.37	7.45762	2.88638	5.9741	AG_H4panac_vInput_peak_1960
ChrI	32743857	32745222	1366	27.53	7.84032	2.95107	6.28968	AG_H4panac_vInput_peak_1961
ChrI	32756780	32769891	13112	26.59	5.33592	2.40592	3.90671	AG_H4panac_vInput_peak_1962
ChrI	32778745	32780512	1768	21.15	4.9535	2.52845	3.54681	AG_H4panac_vInput_peak_1963
ChrI	32870690	32872329	1640	23.77	5.18742	2.47913	3.76791	AG_H4panac_vInput_peak_1964
ChrI	32879557	32880878	1322	28.71	9.51385	3.37276	7.86294	AG_H4panac_vInput_peak_1965
ChrI	32889947	32890827	881	23.67	3.70172	2.07334	2.39219	AG_H4panac_vInput_peak_1966
ChrI	32897555	32898541	987	21.91	2.84792	1.88751	1.62683	AG_H4panac_vInput_peak_1967
ChrI	32909722	32914214	4493	28.88	6.32539	2.54089	4.83994	AG_H4panac_vInput_peak_1968
ChrI	32926101	32926485	385	17.28	2.63094	1.92828	1.43377	AG_H4panac_vInput_peak_1969
ChrI	32932133	32933585	1453	33.27	11.1463	3.57222	9.40269	AG_H4panac_vInput_peak_1970
ChrI	32935072	32935461	390	26.39	7.93433	3.16976	6.32723	AG_H4panac_vInput_peak_1971
[truncated: 6,835 more rows]

## Sheet: AG_H4K5ac_vInput_peaks.xls
# This file is generated by MACS version 2.2.6
# Command line: callpeak -t AG_H4K5ac_rep1.fss.bam AG_H4K5ac_rep2.fss.bam -c AG_Input_rep1.fss.bam AG_Input_rep2.fss.bam -n AG_H4K5ac_vInput --broad -B --outdir macs2_BG -f BAMPE -g 1.5e8
# ARGUMENTS LIST:
# name = AG_H4K5ac_vInput
# format = BAMPE
# ChIP-seq file = ['AG_H4K5ac_rep1.fss.bam', 'AG_H4K5ac_rep2.fss.bam']
# control file = ['AG_Input_rep1.fss.bam', 'AG_Input_rep2.fss.bam']
# effective genome size = 1.50e+08
# band width = 300
# model fold = [5, 50]
# qvalue cutoff for narrow/strong regions = 5.00e-02
# qvalue cutoff for broad/weak regions = 1.00e-01
# The maximum gap between significant sites is assigned as the read length/tag size.
# The minimum length of peaks is assigned as the predicted fragment length "d".
# Larger dataset will be scaled towards smaller dataset.
# Range for calculating regional lambda is: 1000 bps and 10000 bps
# Broad region calling is on
# Paired-End mode is on
# fragment size is determined as 250 bps
# total fragments in treatment: 4504589
# fragments after filtering in treatment: 4464160
# maximum duplicate fragments in treatment = 1
# Redundant rate in treatment: 0.01
# total fragments in control: 4517274
# fragments after filtering in control: 4470260
# maximum duplicate fragments in control = 1
# Redundant rate in control: 0.01
# d = 250
chr	start	end	length	pileup	-LOG10(pvalue)	fold_enrichment	-LOG10(qvalue)	name
ChrI	33513	35174	1662	18.28	3.00171	2.03611	1.51558	AG_H4K5ac_vInput_peak_1
ChrI	54322	55911	1590	20.68	4.21234	2.33853	2.5425	AG_H4K5ac_vInput_peak_2
ChrI	58656	63394	4739	23.85	4.50369	2.30425	2.79133	AG_H4K5ac_vInput_peak_3
ChrI	107678	108075	398	22.17	3.1981	1.98044	1.68649	AG_H4K5ac_vInput_peak_4
ChrI	122191	123664	1474	20.99	4.99245	2.55491	3.23265	AG_H4K5ac_vInput_peak_5
ChrI	134502	136428	1927	16.79	2.5995	1.93096	1.19588	AG_H4K5ac_vInput_peak_6
ChrI	137518	139116	1599	25.56	6.94084	2.95015	4.94125	AG_H4K5ac_vInput_peak_7
ChrI	140518	142067	1550	19.01	2.67115	1.89378	1.25214	AG_H4K5ac_vInput_peak_8
ChrI	146869	147341	473	22.21	2.88387	1.87915	1.42667	AG_H4K5ac_vInput_peak_9
ChrI	164228	164574	347	18.83	2.78399	1.93722	1.34513	AG_H4K5ac_vInput_peak_10
ChrI	185309	185781	473	25.3	6.5383	2.82702	4.58885	AG_H4K5ac_vInput_peak_11
ChrI	193993	194726	734	16.98	3.07665	2.10476	1.57464	AG_H4K5ac_vInput_peak_12
ChrI	214432	215549	1118	19.68	2.92193	1.9759	1.45797	AG_H4K5ac_vInput_peak_13
ChrI	222266	230507	8242	21.74	4.36141	2.33814	2.67195	AG_H4K5ac_vInput_peak_14
ChrI	249059	250265	1207	16.27	2.74035	2.00194	1.3057	AG_H4K5ac_vInput_peak_15
ChrI	269072	270267	1196	17.93	2.77082	1.95479	1.3339	AG_H4K5ac_vInput_peak_16
ChrI	297532	298332	801	21.43	4.98177	2.57013	3.19302	AG_H4K5ac_vInput_peak_17
ChrI	301626	301890	265	23.76	6.37803	2.87247	4.4409	AG_H4K5ac_vInput_peak_18
ChrI	304585	305499	915	19.24	3.13615	2.04338	1.6315	AG_H4K5ac_vInput_peak_19
ChrI	341317	346750	5434	33.16	8.65699	2.89719	6.56151	AG_H4K5ac_vInput_peak_20
ChrI	350375	353963	3589	30.61	7.71563	2.79817	5.69222	AG_H4K5ac_vInput_peak_21
ChrI	355389	356035	647	18.01	3.09083	2.06857	1.59289	AG_H4K5ac_vInput_peak_22
ChrI	415440	417449	2010	18.19	2.84359	1.97431	1.39304	AG_H4K5ac_vInput_peak_23
ChrI	418926	424846	5921	25.72	4.94229	2.32586	3.20452	AG_H4K5ac_vInput_peak_24
ChrI	430420	431762	1343	19.82	2.84744	1.92685	1.39759	AG_H4K5ac_vInput_peak_25
ChrI	447619	448209	591	19.94	4.4824	2.4521	2.77891	AG_H4K5ac_vInput_peak_26
ChrI	510127	511148	1022	18.3	3.30797	2.13755	1.77384	AG_H4K5ac_vInput_peak_27
ChrI	527789	528080	292	20.62	2.77836	1.88507	1.33916	AG_H4K5ac_vInput_peak_28
ChrI	531920	533238	1319	21.86	3.00329	1.92507	1.52226	AG_H4K5ac_vInput_peak_29
ChrI	537938	540207	2270	26.28	7.14173	2.895	5.15883	AG_H4K5ac_vInput_peak_30
ChrI	543389	543927	539	16	2.68204	1.98961	1.25567	AG_H4K5ac_vInput_peak_31
ChrI	549905	551383	1479	17.43	2.84118	1.99787	1.39216	AG_H4K5ac_vInput_peak_32
ChrI	568180	568483	304	29.27	6.29723	2.56529	4.37373	AG_H4K5ac_vInput_peak_33
ChrI	582581	583923	1343	22.54	5.50645	2.59731	3.71617	AG_H4K5ac_vInput_peak_34
ChrI	665032	667817	2786	27.19	4.62819	2.22057	2.90082	AG_H4K5ac_vInput_peak_35
ChrI	673006	674070	1065	21.19	4.38431	2.38088	2.68415	AG_H4K5ac_vInput_peak_36
ChrI	700589	701406	818	22.95	4.70968	2.38745	2.98232	AG_H4K5ac_vInput_peak_37
ChrI	709189	716229	7041	32.21	8.95593	3.04016	6.83053	AG_H4K5ac_vInput_peak_38
ChrI	720401	728121	7721	23.34	4.20967	2.22967	2.54704	AG_H4K5ac_vInput_peak_39
ChrI	795613	795879	267	21.82	4.43746	2.38636	2.71752	AG_H4K5ac_vInput_peak_40
ChrI	861911	862507	597	16.45	2.70891	1.98309	1.28509	AG_H4K5ac_vInput_peak_41
ChrI	864421	865179	759	18.98	3.94008	2.34004	2.2917	AG_H4K5ac_vInput_peak_42
ChrI	1006915	1007240	326	25.49	5.13311	2.43566	3.33418	AG_H4K5ac_vInput_peak_43
ChrI	1035512	1036369	858	21.05	4.05964	2.28656	2.40421	AG_H4K5ac_vInput_peak_44
ChrI	1054850	1056764	1915	19.4	3.35131	2.11423	1.80598	AG_H4K5ac_vInput_peak_45
ChrI	1109915	1111151	1237	18.38	2.96813	2.01326	1.49455	AG_H4K5ac_vInput_peak_46
ChrI	1131625	1131973	349	17.41	2.95698	2.04355	1.485	AG_H4K5ac_vInput_peak_47
ChrI	1138802	1140161	1360	26.22	6.51131	2.76597	4.56329	AG_H4K5ac_vInput_peak_48
ChrI	1217128	1217419	292	18.29	3.64105	2.25967	2.04205	AG_H4K5ac_vInput_peak_49
ChrI	1308561	1309763	1203	18.14	3.25223	2.12677	1.72403	AG_H4K5ac_vInput_peak_50
ChrI	1572488	1575867	3380	25.35	7.00217	2.96696	5.00505	AG_H4K5ac_vInput_peak_51
ChrI	1670278	1670540	263	19.98	3.79695	2.23739	2.18932	AG_H4K5ac_vInput_peak_52
ChrI	1676170	1677436	1267	18.7	3.83392	2.30335	2.21099	AG_H4K5ac_vInput_peak_53
ChrI	1709050	1710230	1181	16.25	2.77931	2.01858	1.33338	AG_H4K5ac_vInput_peak_54
ChrI	1783609	1784293	685	20.64	3.97572	2.27123	2.33348	AG_H4K5ac_vInput_peak_55
ChrI	1790870	1791581	712	17.1	2.92965	2.04346	1.46292	AG_H4K5ac_vInput_peak_56
ChrI	1792957	1793362	406	22.93	3.04547	1.90696	1.55924	AG_H4K5ac_vInput_peak_57
ChrI	1847002	1849198	2197	40.6	18.6	4.50906	16.0201	AG_H4K5ac_vInput_peak_58
ChrI	1856299	1863599	7301	20.56	4.29653	2.36928	2.61966	AG_H4K5ac_vInput_peak_59
ChrI	1870796	1871094	299	21.1	4.63503	2.48495	2.88873	AG_H4K5ac_vInput_peak_60
ChrI	1876740	1878121	1382	20.86	3.0715	1.9733	1.57927	AG_H4K5ac_vInput_peak_61
ChrI	1951326	1955882	4557	31.23	11.8021	3.6137	9.59675	AG_H4K5ac_vInput_peak_62
ChrI	2039400	2043674	4275	23.81	5.32837	2.47986	3.57326	AG_H4K5ac_vInput_peak_63
ChrI	2103747	2107258	3512	25.69	5.4786	2.46932	3.67517	AG_H4K5ac_vInput_peak_64
ChrI	2143361	2144004	644	18.8	3.02444	2.01887	1.53906	AG_H4K5ac_vInput_peak_65
ChrI	2145140	2145475	336	22.29	3.8962	2.18542	2.26397	AG_H4K5ac_vInput_peak_66
ChrI	2146480	2147166	687	23.13	3.37003	2.00405	1.8237	AG_H4K5ac_vInput_peak_67
ChrI	2148482	2150920	2439	21.05	3.65183	2.14968	2.06362	AG_H4K5ac_vInput_peak_68
ChrI	2156574	2157925	1352	18.69	2.94822	1.99722	1.47764	AG_H4K5ac_vInput_peak_69
ChrI	2161249	2163958	2710	26.66	6.73058	2.78792	4.80045	AG_H4K5ac_vInput_peak_70
ChrI	2176027	2180895	4869	28.79	8.26029	3.03616	6.19615	AG_H4K5ac_vInput_peak_71
ChrI	2274504	2275113	610	32.22	8.55924	3.00457	6.41394	AG_H4K5ac_vInput_peak_72
ChrI	2280037	2281581	1545	28.83	8.17217	3.00697	6.11828	AG_H4K5ac_vInput_peak_73
ChrI	2283525	2283807	283	17.11	2.91216	2.0375	1.44928	AG_H4K5ac_vInput_peak_74
ChrI	2285280	2285625	346	16	2.43847	1.89238	1.06885	AG_H4K5ac_vInput_peak_75
ChrI	2287719	2289870	2152	20.31	3.28626	2.06039	1.75597	AG_H4K5ac_vInput_peak_76
ChrI	2421421	2421731	311	18.46	2.84281	1.9673	1.39221	AG_H4K5ac_vInput_peak_77
ChrI	2457967	2460543	2577	26.09	5.83681	2.55463	3.99753	AG_H4K5ac_vInput_peak_78
ChrI	2485709	2486672	964	23.31	5.00761	2.45392	3.24354	AG_H4K5ac_vInput_peak_79
ChrI	2492640	2492961	322	22.57	3.36425	2.01544	1.82054	AG_H4K5ac_vInput_peak_80
ChrI	2495878	2496584	707	17.4	2.69591	1.94649	1.27586	AG_H4K5ac_vInput_peak_81
ChrI	2499804	2500131	328	18.37	3.26315	2.11467	1.73574	AG_H4K5ac_vInput_peak_82
ChrI	2525504	2525767	264	18.75	2.88615	1.97225	1.42642	AG_H4K5ac_vInput_peak_83
ChrI	2609758	2613393	3636	23.05	3.60781	2.07407	2.02838	AG_H4K5ac_vInput_peak_84
ChrI	2618003	2624063	6061	33.28	9.12775	2.89807	7.06991	AG_H4K5ac_vInput_peak_85
ChrI	2625416	2626077	662	19.18	2.81994	1.93815	1.3729	AG_H4K5ac_vInput_peak_86
ChrI	2627242	2629992	2751	23.55	3.04655	1.89687	1.55953	AG_H4K5ac_vInput_peak_87
ChrI	2689053	2692870	3818	22.77	4.01325	2.19518	2.37276	AG_H4K5ac_vInput_peak_88
ChrI	2694843	2695318	476	30.06	7.08882	2.71891	5.09981	AG_H4K5ac_vInput_peak_89
ChrI	2696464	2698037	1574	26.97	4.1972	2.11793	2.53721	AG_H4K5ac_vInput_peak_90
ChrI	2699400	2700944	1545	25.46	3.94259	2.08731	2.31551	AG_H4K5ac_vInput_peak_91
ChrI	2701977	2705864	3888	23.9	3.80884	2.09938	2.20185	AG_H4K5ac_vInput_peak_92
ChrI	2714097	2714408	312	23.4	3.51294	2.0325	1.94667	AG_H4K5ac_vInput_peak_93
ChrI	2719486	2720111	626	30.73	10.7593	3.7156	8.41937	AG_H4K5ac_vInput_peak_94
ChrI	2731565	2732473	909	16.62	2.76527	2.00036	1.32539	AG_H4K5ac_vInput_peak_95
ChrI	2782541	2783358	818	21.62	3.26565	2.01503	1.74192	AG_H4K5ac_vInput_peak_96
ChrI	2786273	2786575	303	16.7	2.96065	2.07116	1.48034	AG_H4K5ac_vInput_peak_97
ChrI	2797250	2798686	1437	21.41	5.00983	2.56461	3.23518	AG_H4K5ac_vInput_peak_98
ChrI	2861330	2862402	1073	19.74	2.8323	1.92638	1.38223	AG_H4K5ac_vInput_peak_99
ChrI	2888786	2890075	1290	19.63	2.92897	1.96065	1.46246	AG_H4K5ac_vInput_peak_100
ChrI	2914043	2915788	1746	18.25	3.62049	2.25319	2.02601	AG_H4K5ac_vInput_peak_101
ChrI	2920164	2921264	1101	19.33	3.49684	2.15391	1.93621	AG_H4K5ac_vInput_peak_102
ChrI	2942201	2943589	1389	26.2	6.35112	2.69289	4.47412	AG_H4K5ac_vInput_peak_103
ChrI	2979852	2980768	917	17.48	2.6069	1.91227	1.20509	AG_H4K5ac_vInput_peak_104
ChrI	2991221	2992210	990	24.38	4.95964	2.39524	3.2034	AG_H4K5ac_vInput_peak_105
ChrI	3002096	3003365	1270	21.16	3.90733	2.22439	2.28196	AG_H4K5ac_vInput_peak_106
ChrI	3030620	3030967	348	16.15	2.70598	1.99335	1.27822	AG_H4K5ac_vInput_peak_107
ChrI	3055077	3055362	286	17.06	2.48784	1.88106	1.1084	AG_H4K5ac_vInput_peak_108
ChrI	3058218	3058873	656	21.02	3.81058	2.20834	2.19102	AG_H4K5ac_vInput_peak_109
ChrI	3129110	3133836	4727	35.27	12.3374	3.52488	10.046	AG_H4K5ac_vInput_peak_110
ChrI	3152991	3155600	2610	18.54	2.84281	1.96491	1.39194	AG_H4K5ac_vInput_peak_111
ChrI	3157012	3159531	2520	21.19	3.93441	2.23451	2.30195	AG_H4K5ac_vInput_peak_112
ChrI	3161003	3164152	3150	18.89	3.19686	2.07163	1.686	AG_H4K5ac_vInput_peak_113
ChrI	3170076	3170576	501	20.31	4.33917	2.41268	2.63783	AG_H4K5ac_vInput_peak_114
ChrI	3199844	3200587	744	20.22	3.2992	2.06473	1.7659	AG_H4K5ac_vInput_peak_115
ChrI	3205769	3206265	497	24.13	5.82459	2.71968	3.92593	AG_H4K5ac_vInput_peak_116
ChrI	3290405	3290818	414	24.49	4.79867	2.36352	3.04551	AG_H4K5ac_vInput_peak_117
ChrI	3484347	3485204	858	17.71	2.6343	1.91914	1.2211	AG_H4K5ac_vInput_peak_118
ChrI	3604510	3605666	1157	18.3	2.97538	2.02199	1.49746	AG_H4K5ac_vInput_peak_119
ChrI	3622959	3623315	357	20.14	3.38647	2.1011	1.83818	AG_H4K5ac_vInput_peak_120
ChrI	3625246	3627558	2313	25.38	3.87105	2.08796	2.25345	AG_H4K5ac_vInput_peak_121
ChrI	3635096	3635646	551	21.4	3.46049	2.08386	1.8991	AG_H4K5ac_vInput_peak_122
ChrI	3650821	3652134	1314	23.66	5.23834	2.51543	3.43642	AG_H4K5ac_vInput_peak_123
ChrI	3680921	3681395	475	25.13	4.61323	2.27503	2.89764	AG_H4K5ac_vInput_peak_124
ChrI	3726170	3727233	1064	29.93	9.51639	3.33606	7.33132	AG_H4K5ac_vInput_peak_125
ChrI	3741517	3742102	586	28.14	7.84655	3.02252	5.78259	AG_H4K5ac_vInput_peak_126
ChrI	3743544	3744492	949	18.9	3.82317	2.29671	2.20043	AG_H4K5ac_vInput_peak_127
ChrI	3758198	3758462	265	18.53	3.51477	2.20695	1.9372	AG_H4K5ac_vInput_peak_128
ChrI	3762685	3764012	1328	26	4.8337	2.3135	3.08612	AG_H4K5ac_vInput_peak_129
ChrI	3797652	3799149	1498	27.32	5.46902	2.44468	3.63996	AG_H4K5ac_vInput_peak_130
ChrI	3921863	3923519	1657	19.9	3.47347	2.13832	1.91048	AG_H4K5ac_vInput_peak_131
ChrI	3928365	3929728	1364	21.93	3.02556	1.94153	1.54001	AG_H4K5ac_vInput_peak_132
ChrI	3932084	3932552	469	18.57	2.66698	1.90075	1.25066	AG_H4K5ac_vInput_peak_133
ChrI	3995638	3996524	887	19.51	3.82406	2.24753	2.22	AG_H4K5ac_vInput_peak_134
ChrI	4103492	4103749	258	22.15	4.0054	2.22017	2.36016	AG_H4K5ac_vInput_peak_135
ChrI	4176559	4179582	3024	39.8	13.8498	3.59717	11.4471	AG_H4K5ac_vInput_peak_136
ChrI	4316272	4317975	1704	18.82	3.05351	2.02872	1.56296	AG_H4K5ac_vInput_peak_137
ChrI	4320244	4321038	795	17.58	2.68133	1.93789	1.26404	AG_H4K5ac_vInput_peak_138
ChrI	4324286	4324943	658	21.04	3.36702	2.05754	1.82857	AG_H4K5ac_vInput_peak_139
ChrI	4329449	4330085	637	19	2.60762	1.86963	1.20709	AG_H4K5ac_vInput_peak_140
ChrI	4340514	4344061	3548	22.01	3.52492	2.08062	1.95405	AG_H4K5ac_vInput_peak_141
ChrI	4348502	4349471	970	23.22	5.3517	2.55623	3.55124	AG_H4K5ac_vInput_peak_142
ChrI	4350739	4351835	1097	24.74	3.88059	2.1132	2.25098	AG_H4K5ac_vInput_peak_143
ChrI	4377756	4379887	2132	25.12	5.61851	2.53951	3.79052	AG_H4K5ac_vInput_peak_144
ChrI	4541031	4544202	3172	25.2	4.63816	2.30064	2.91901	AG_H4K5ac_vInput_peak_145
ChrI	4551910	4552437	528	17.18	2.63141	1.93208	1.22146	AG_H4K5ac_vInput_peak_146
ChrI	4557426	4561691	4266	23.08	4.44618	2.29372	2.7658	AG_H4K5ac_vInput_peak_147
ChrI	4596497	4597576	1080	19.89	4.24966	2.40035	2.56548	AG_H4K5ac_vInput_peak_148
ChrI	4624527	4624810	284	20.73	2.7889	1.88251	1.34802	AG_H4K5ac_vInput_peak_149
ChrI	4627422	4634410	6989	22.11	3.935	2.20022	2.30601	AG_H4K5ac_vInput_peak_150
ChrI	4665402	4667882	2481	22.4	3.77609	2.13326	2.17355	AG_H4K5ac_vInput_peak_151
ChrI	4669218	4669724	507	32.58	10.2801	3.46109	7.97513	AG_H4K5ac_vInput_peak_152
ChrI	4674925	4682094	7170	32	10.4165	3.39515	8.18628	AG_H4K5ac_vInput_peak_153
ChrI	4683924	4685663	1740	25.47	4.77321	2.31659	3.03063	AG_H4K5ac_vInput_peak_154
ChrI	4695176	4696254	1079	22.18	3.73723	2.14115	2.13502	AG_H4K5ac_vInput_peak_155
ChrI	4705976	4707622	1647	19.84	3.78341	2.23438	2.1776	AG_H4K5ac_vInput_peak_156
ChrI	4787034	4788862	1829	33.48	9.97641	3.12639	7.80352	AG_H4K5ac_vInput_peak_157
ChrI	4814185	4814473	289	20.24	2.75421	1.88662	1.31909	AG_H4K5ac_vInput_peak_158
ChrI	4834328	4835294	967	29.3	7.95309	3.01844	5.88895	AG_H4K5ac_vInput_peak_159
ChrI	4892491	4895646	3156	30.71	5.8825	2.44498	3.99944	AG_H4K5ac_vInput_peak_160
ChrI	4915977	4918143	2167	24.53	3.87509	2.09539	2.25588	AG_H4K5ac_vInput_peak_161
ChrI	4921621	4924088	2468	21.46	3.29402	2.02853	1.76251	AG_H4K5ac_vInput_peak_162
ChrI	4926117	4929052	2936	21.99	2.94948	1.90013	1.48204	AG_H4K5ac_vInput_peak_163
ChrI	4931321	4931608	288	31.13	3.7111	1.91173	2.10727	AG_H4K5ac_vInput_peak_164
ChrI	4933076	4935712	2637	21.02	3.27336	2.02948	1.74699	AG_H4K5ac_vInput_peak_165
ChrI	4944842	4945868	1027	20.4	3.49405	2.11985	1.93249	AG_H4K5ac_vInput_peak_166
ChrI	4953126	4953409	284	19.58	3.24702	2.06316	1.73058	AG_H4K5ac_vInput_peak_167
ChrI	4960852	4964770	3919	24.48	5.69701	2.56286	3.88512	AG_H4K5ac_vInput_peak_168
ChrI	4991954	4992249	296	21.99	2.76621	1.8445	1.33314	AG_H4K5ac_vInput_peak_169
ChrI	5004190	5004496	307	28.01	3.6503	1.96043	2.05428	AG_H4K5ac_vInput_peak_170
ChrI	5009819	5010087	269	17.05	3.10281	2.11395	1.59398	AG_H4K5ac_vInput_peak_171
ChrI	5019626	5020930	1305	26.15	5.829	2.59744	3.94626	AG_H4K5ac_vInput_peak_172
ChrI	5041055	5041580	526	21.16	4.98901	2.59472	3.19434	AG_H4K5ac_vInput_peak_173
ChrI	5053683	5054303	621	17.23	3.18241	2.13519	1.66103	AG_H4K5ac_vInput_peak_174
ChrI	5088079	5090210	2132	23.41	4.08213	2.20732	2.42387	AG_H4K5ac_vInput_peak_175
ChrI	5093387	5096023	2637	22.76	3.36627	2.00633	1.82417	AG_H4K5ac_vInput_peak_176
ChrI	5124295	5129288	4994	19.44	3.67367	2.20713	2.08977	AG_H4K5ac_vInput_peak_177
ChrI	5130457	5131483	1027	17.06	2.84099	2.01351	1.39152	AG_H4K5ac_vInput_peak_178
ChrI	5134429	5136092	1664	25.56	5.27591	2.44824	3.48561	AG_H4K5ac_vInput_peak_179
ChrI	5152428	5155015	2588	32.62	10.5317	3.35869	8.3026	AG_H4K5ac_vInput_peak_180
ChrI	5193455	5194946	1492	19.71	3.21521	2.0584	1.6974	AG_H4K5ac_vInput_peak_181
ChrI	5222367	5223683	1317	19.9	2.58784	1.84038	1.18779	AG_H4K5ac_vInput_peak_182
ChrI	5226449	5229484	3036	22.23	4.39505	2.32012	2.71206	AG_H4K5ac_vInput_peak_183
ChrI	5251191	5251941	751	21.17	3.22145	2.02238	1.70245	AG_H4K5ac_vInput_peak_184
ChrI	5287902	5291366	3465	35	10.6252	3.20352	8.39945	AG_H4K5ac_vInput_peak_185
ChrI	5338596	5341366	2771	36.27	10.8717	3.26196	8.61443	AG_H4K5ac_vInput_peak_186
ChrI	5367235	5368205	971	34.5	5.85082	2.32181	3.9657	AG_H4K5ac_vInput_peak_187
ChrI	5384741	5384998	258	23.55	2.7316	1.80449	1.30172	AG_H4K5ac_vInput_peak_188
ChrI	5469386	5470364	979	20.81	2.88416	1.91011	1.42658	AG_H4K5ac_vInput_peak_189
ChrI	5474157	5474419	263	23.05	3.37291	2.00709	1.82735	AG_H4K5ac_vInput_peak_190
ChrI	5486706	5489155	2450	25.39	4.38783	2.20675	2.70552	AG_H4K5ac_vInput_peak_191
ChrI	5511569	5512553	985	50.12	14.931	3.49212	12.3097	AG_H4K5ac_vInput_peak_192
ChrI	5536148	5544998	8851	26.37	5.16211	2.37493	3.37887	AG_H4K5ac_vInput_peak_193
ChrI	5576769	5577061	293	21.78	4.93776	2.5436	3.15424	AG_H4K5ac_vInput_peak_194
ChrI	5587857	5590230	2374	23.67	3.32237	1.97097	1.78508	AG_H4K5ac_vInput_peak_195
ChrI	5595093	5595767	675	22.74	3.81067	2.13286	2.20045	AG_H4K5ac_vInput_peak_196
ChrI	5625470	5625867	398	20.84	3.52954	2.11675	1.96196	AG_H4K5ac_vInput_peak_197
ChrI	5642097	5642361	265	18.98	3.26019	2.09162	1.7369	AG_H4K5ac_vInput_peak_198
ChrI	5647554	5649298	1745	22.28	5.30959	2.58161	3.52155	AG_H4K5ac_vInput_peak_199
ChrI	5691863	5694329	2467	27.33	4.92006	2.28014	3.17945	AG_H4K5ac_vInput_peak_200
ChrI	5700961	5702036	1076	18.8	2.97	2.00311	1.49312	AG_H4K5ac_vInput_peak_201
ChrI	5703687	5704895	1209	19.78	4.02639	2.313	2.38374	AG_H4K5ac_vInput_peak_202
ChrI	5709636	5709885	250	19.45	3.09458	2.02435	1.5928	AG_H4K5ac_vInput_peak_203
ChrI	5741086	5742366	1281	24.98	4.066	2.14433	2.4167	AG_H4K5ac_vInput_peak_204
ChrI	5744770	5748535	3766	34.84	12.149	3.60887	9.82152	AG_H4K5ac_vInput_peak_205
ChrI	5788070	5789520	1451	19.28	3.85035	2.27785	2.23569	AG_H4K5ac_vInput_peak_206
ChrI	5880929	5881903	975	16.8	2.96671	2.0695	1.48657	AG_H4K5ac_vInput_peak_207
ChrI	5888137	5888548	412	18.41	2.59409	1.88053	1.19268	AG_H4K5ac_vInput_peak_208
ChrI	5892271	5892887	617	20.61	3.82148	2.21704	2.20674	AG_H4K5ac_vInput_peak_209
ChrI	5895241	5896820	1580	18.38	3.07607	2.0533	1.5814	AG_H4K5ac_vInput_peak_210
ChrI	5899615	5900483	869	18.34	2.56342	1.87127	1.16862	AG_H4K5ac_vInput_peak_211
ChrI	5903177	5906067	2891	24.47	3.83751	2.08498	2.23316	AG_H4K5ac_vInput_peak_212
ChrI	5907607	5909610	2004	22.32	3.82792	2.16681	2.21059	AG_H4K5ac_vInput_peak_213
ChrI	5964716	5965880	1165	22.68	3.65318	2.09922	2.0622	AG_H4K5ac_vInput_peak_214
ChrI	6000820	6001087	268	17.03	2.80508	2.00257	1.35681	AG_H4K5ac_vInput_peak_215
ChrI	6002501	6002750	250	20.1	3.48208	2.14033	1.91562	AG_H4K5ac_vInput_peak_216
ChrI	6031647	6032696	1050	17.77	2.95447	2.03036	1.48134	AG_H4K5ac_vInput_peak_217
ChrI	6042688	6044683	1996	22.14	3.51973	2.08074	1.95207	AG_H4K5ac_vInput_peak_218
ChrI	6045977	6047111	1135	20.03	3.48722	2.12919	1.92717	AG_H4K5ac_vInput_peak_219
ChrI	6064198	6064741	544	21.65	5.25193	2.65258	3.42695	AG_H4K5ac_vInput_peak_220
ChrI	6075388	6076716	1329	19.98	3.1891	2.04727	1.67276	AG_H4K5ac_vInput_peak_221
ChrI	6223302	6224170	869	21.22	2.74881	1.85938	1.31694	AG_H4K5ac_vInput_peak_222
ChrI	6230211	6236363	6153	23.35	3.53797	2.04252	1.97038	AG_H4K5ac_vInput_peak_223
ChrI	6293637	6295719	2083	21.95	3.93966	2.20771	2.30877	AG_H4K5ac_vInput_peak_224
ChrI	6299847	6300340	494	21	2.74729	1.87185	1.31367	AG_H4K5ac_vInput_peak_225
ChrI	6314576	6315586	1011	24.76	3.95156	2.1196	2.31563	AG_H4K5ac_vInput_peak_226
ChrI	6323645	6323936	292	24.88	6.45918	2.87229	4.48552	AG_H4K5ac_vInput_peak_227
ChrI	6332881	6334523	1643	39.7	17.2603	4.53301	14.6021	AG_H4K5ac_vInput_peak_228
ChrI	6350341	6350603	263	32.81	6.46823	2.49321	4.51901	AG_H4K5ac_vInput_peak_229
ChrI	6355641	6357198	1558	22.42	3.60043	2.10563	2.01411	AG_H4K5ac_vInput_peak_230
ChrI	6358832	6359783	952	20.77	3.83739	2.20609	2.2252	AG_H4K5ac_vInput_peak_231
ChrI	6367896	6370675	2780	31.38	8.66623	2.86066	6.62565	AG_H4K5ac_vInput_peak_232
ChrI	6391295	6394309	3015	23.75	6.40078	2.82113	4.50332	AG_H4K5ac_vInput_peak_233
ChrI	6395713	6404787	9075	26.68	4.70362	2.23689	2.98693	AG_H4K5ac_vInput_peak_234
ChrI	6448211	6451158	2948	22.2	4.70881	2.4429	2.9677	AG_H4K5ac_vInput_peak_235
ChrI	6576728	6578650	1923	17.5	3.19237	2.12599	1.67476	AG_H4K5ac_vInput_peak_236
ChrI	6580292	6580684	393	17.29	2.8436	2.00094	1.39298	AG_H4K5ac_vInput_peak_237
ChrI	6581980	6584247	2268	25.82	5.73352	2.55365	3.88791	AG_H4K5ac_vInput_peak_238
ChrI	6586948	6588001	1054	18.78	3.63116	2.2326	2.04124	AG_H4K5ac_vInput_peak_239
ChrI	6652435	6654207	1773	22.12	3.99353	2.2284	2.3522	AG_H4K5ac_vInput_peak_240
ChrI	6765847	6769573	3727	31.92	10.7822	3.46868	8.54742	AG_H4K5ac_vInput_peak_241
ChrI	6771134	6772882	1749	18.25	2.71997	1.93042	1.29278	AG_H4K5ac_vInput_peak_242
ChrI	6784386	6785788	1403	35.67	12.2172	3.66014	9.8272	AG_H4K5ac_vInput_peak_243
ChrI	6829313	6829588	276	16	2.44335	1.89433	1.07338	AG_H4K5ac_vInput_peak_244
ChrI	6837275	6839832	2558	18.45	3.34828	2.14477	1.80628	AG_H4K5ac_vInput_peak_245
ChrI	6847527	6847790	264	23.8	3.73234	2.09095	2.12566	AG_H4K5ac_vInput_peak_246
ChrI	6857333	6857764	432	20.06	3.00231	1.97455	1.51971	AG_H4K5ac_vInput_peak_247
ChrI	6870014	6870311	298	18	2.46529	1.84512	1.09122	AG_H4K5ac_vInput_peak_248
ChrI	6874462	6874968	507	17.9	2.65607	1.91756	1.23659	AG_H4K5ac_vInput_peak_249
ChrI	6924252	6925218	967	24.09	3.03828	1.87973	1.55227	AG_H4K5ac_vInput_peak_250
ChrI	6957101	6958069	969	16.74	2.87276	2.03559	1.41176	AG_H4K5ac_vInput_peak_251
ChrI	6959316	6959628	313	20.04	4.48839	2.46347	2.77342	AG_H4K5ac_vInput_peak_252
ChrI	6969116	6970175	1060	18.01	3.26406	2.13136	1.73675	AG_H4K5ac_vInput_peak_253
ChrI	6987596	6988393	798	24.02	6.81386	2.93003	4.86509	AG_H4K5ac_vInput_peak_254
ChrI	7120684	7125603	4920	24.18	4.0866	2.17596	2.43598	AG_H4K5ac_vInput_peak_255
ChrI	7132224	7133076	853	47.9	18.7961	4.42216	15.9504	AG_H4K5ac_vInput_peak_256
ChrI	7143846	7147690	3845	35.44	12.8412	3.72313	10.4705	AG_H4K5ac_vInput_peak_257
ChrI	7160141	7164547	4407	29.1	7.40355	2.84407	5.38201	AG_H4K5ac_vInput_peak_258
ChrI	7176320	7179159	2840	33.31	9.1172	3.00064	6.98573	AG_H4K5ac_vInput_peak_259
ChrI	7193739	7194714	976	19.39	3.70847	2.23125	2.10963	AG_H4K5ac_vInput_peak_260
ChrI	7196978	7197237	260	17.94	3.10401	2.0767	1.60322	AG_H4K5ac_vInput_peak_261
ChrI	7219765	7220087	323	22.52	2.72795	1.8235	1.29886	AG_H4K5ac_vInput_peak_262
ChrI	7231840	7233677	1838	26.07	6.97462	2.87136	5.00886	AG_H4K5ac_vInput_peak_263
ChrI	7261875	7262259	385	20.72	3.03597	1.96636	1.54817	AG_H4K5ac_vInput_peak_264
ChrI	7264953	7266095	1143	20.03	3.0469	1.98424	1.55956	AG_H4K5ac_vInput_peak_265
ChrI	7278845	7279917	1073	23.56	3.99301	2.17176	2.35064	AG_H4K5ac_vInput_peak_266
ChrI	7287348	7290021	2674	22.32	3.50331	2.05785	1.94164	AG_H4K5ac_vInput_peak_267
ChrI	7293963	7294357	395	22.75	2.8921	1.86847	1.42943	AG_H4K5ac_vInput_peak_268
ChrI	7295714	7296462	749	40.83	17.0522	4.48473	14.362	AG_H4K5ac_vInput_peak_269
ChrI	7355914	7356544	631	18.78	3.25523	2.10242	1.7316	AG_H4K5ac_vInput_peak_270
ChrI	7374458	7375377	920	22.85	3.84402	2.14964	2.22221	AG_H4K5ac_vInput_peak_271
ChrI	7397714	7398525	812	35.5	9.38507	3.03288	7.19546	AG_H4K5ac_vInput_peak_272
ChrI	7408752	7409316	565	24.25	5.1834	2.47183	3.3947	AG_H4K5ac_vInput_peak_273
ChrI	7419851	7421151	1301	22.5	4.71337	2.39215	2.99294	AG_H4K5ac_vInput_peak_274
ChrI	7449977	7451893	1917	21.25	3.9867	2.23581	2.35752	AG_H4K5ac_vInput_peak_275
ChrI	7524696	7525564	869	24.19	4.1842	2.20427	2.51198	AG_H4K5ac_vInput_peak_276
ChrI	7526596	7528309	1714	22.76	2.68787	1.80715	1.26602	AG_H4K5ac_vInput_peak_277
ChrI	7533944	7534206	263	22.27	2.73955	1.83066	1.31067	AG_H4K5ac_vInput_peak_278
ChrI	7536073	7536470	398	21.26	2.95606	1.9259	1.48244	AG_H4K5ac_vInput_peak_279
ChrI	7537616	7545557	7942	23.2	4.29062	2.25614	2.62047	AG_H4K5ac_vInput_peak_280
ChrI	7547235	7547564	330	20.29	3.31457	2.06718	1.78081	AG_H4K5ac_vInput_peak_281
ChrI	7556275	7560103	3829	21.58	4.83804	2.50575	3.08146	AG_H4K5ac_vInput_peak_282
ChrI	7566885	7568122	1238	22.83	4.53214	2.36904	2.80401	AG_H4K5ac_vInput_peak_283
ChrI	7574357	7578394	4038	28.52	7.5174	2.70952	5.58938	AG_H4K5ac_vInput_peak_284
ChrI	7580101	7580917	817	19.9	4.07838	2.33767	2.42079	AG_H4K5ac_vInput_peak_285
ChrI	7586361	7587217	857	20.76	3.73434	2.17667	2.13567	AG_H4K5ac_vInput_peak_286
ChrI	7594833	7596198	1366	26.42	6.48186	2.77251	4.53064	AG_H4K5ac_vInput_peak_287
ChrI	7601692	7602566	875	27.33	6.87941	2.70775	4.95874	AG_H4K5ac_vInput_peak_288
ChrI	7610809	7611237	429	19.51	2.94585	1.96917	1.47313	AG_H4K5ac_vInput_peak_289
ChrI	7613834	7614285	452	21.09	3.40314	2.07897	1.84706	AG_H4K5ac_vInput_peak_290
ChrI	7618733	7621115	2383	24.95	2.85435	1.8126	1.40143	AG_H4K5ac_vInput_peak_291
ChrI	7631120	7631546	427	23.89	6.16755	2.78538	4.26026	AG_H4K5ac_vInput_peak_292
ChrI	7729028	7730477	1450	23.41	6.262	2.83676	4.34739	AG_H4K5ac_vInput_peak_293
ChrI	7764672	7765859	1188	23.89	6.57138	2.88975	4.63677	AG_H4K5ac_vInput_peak_294
ChrI	7767743	7768815	1073	17.55	3.3272	2.17197	1.78413	AG_H4K5ac_vInput_peak_295
ChrI	7812262	7813363	1102	18.37	2.6176	1.89055	1.2136	AG_H4K5ac_vInput_peak_296
ChrI	7817255	7820460	3206	26.99	6.34788	2.669	4.43644	AG_H4K5ac_vInput_peak_297
ChrI	7827113	7827479	367	23.39	2.97552	1.88077	1.49644	AG_H4K5ac_vInput_peak_298
ChrI	7834430	7836296	1867	18.15	3.45082	2.18932	1.89649	AG_H4K5ac_vInput_peak_299
ChrI	7849666	7851409	1744	24.45	3.03964	1.87307	1.55221	AG_H4K5ac_vInput_peak_300
ChrI	7854980	7856192	1213	23.94	2.9664	1.8603	1.49525	AG_H4K5ac_vInput_peak_301
ChrI	7874316	7875422	1107	24.22	4.64164	2.339	2.90368	AG_H4K5ac_vInput_peak_302
ChrI	7907653	7909015	1363	23.16	4.04903	2.18716	2.4066	AG_H4K5ac_vInput_peak_303
ChrI	7949343	7950246	904	24.89	2.99474	1.85075	1.51897	AG_H4K5ac_vInput_peak_304
ChrI	7972868	7973359	492	22.41	2.61491	1.7905	1.21032	AG_H4K5ac_vInput_peak_305
ChrI	7985569	7986472	904	16.09	2.6185	1.96181	1.21257	AG_H4K5ac_vInput_peak_306
ChrI	7988092	7988500	409	21.45	4.53452	2.40722	2.8248	AG_H4K5ac_vInput_peak_307
ChrI	8014666	8016920	2255	18.5	3.11471	2.06443	1.61467	AG_H4K5ac_vInput_peak_308
ChrI	8033403	8035652	2250	17.85	3.28703	2.14246	1.75987	AG_H4K5ac_vInput_peak_309
ChrI	8036866	8041946	5081	22.96	5.23398	2.55157	3.43198	AG_H4K5ac_vInput_peak_310
ChrI	8068297	8068572	276	20.36	4.28672	2.39466	2.59225	AG_H4K5ac_vInput_peak_311
ChrI	8076990	8081437	4448	32.18	6.25683	2.44067	4.36013	AG_H4K5ac_vInput_peak_312
ChrI	8086811	8091322	4512	27.48	7.4301	2.95244	5.4023	AG_H4K5ac_vInput_peak_313
ChrI	8092713	8094331	1619	19.28	3.1043	2.03387	1.60522	AG_H4K5ac_vInput_peak_314
ChrI	8097684	8102451	4768	20.75	3.91964	2.22883	2.29937	AG_H4K5ac_vInput_peak_315
ChrI	8111947	8112940	994	19.12	3.18625	2.06608	1.67061	AG_H4K5ac_vInput_peak_316
ChrI	8119252	8119896	645	19.71	3.5837	2.17748	2.00403	AG_H4K5ac_vInput_peak_317
ChrI	8122841	8123761	921	17.61	3.10834	2.08934	1.60987	AG_H4K5ac_vInput_peak_318
ChrI	8124810	8126574	1765	22.05	4.27013	2.30575	2.59174	AG_H4K5ac_vInput_peak_319
ChrI	8154846	8155319	474	17.71	2.68757	1.93227	1.26658	AG_H4K5ac_vInput_peak_320
ChrI	8156830	8161347	4518	33.65	11.369	3.45594	9.11123	AG_H4K5ac_vInput_peak_321
ChrI	8164399	8164980	582	33.06	9.05759	3.13393	6.84143	AG_H4K5ac_vInput_peak_322
ChrI	8180797	8181097	301	18.41	2.68531	1.9134	1.26265	AG_H4K5ac_vInput_peak_323
ChrI	8187148	8187956	809	21.08	2.83854	1.89415	1.38778	AG_H4K5ac_vInput_peak_324
ChrI	8189028	8189277	250	17.62	2.90481	2.0171	1.44459	AG_H4K5ac_vInput_peak_325
ChrI	8196557	8199609	3053	21.85	4.06872	2.23924	2.42344	AG_H4K5ac_vInput_peak_326
ChrI	8206592	8207102	511	20.11	4.19879	2.37406	2.52186	AG_H4K5ac_vInput_peak_327
ChrI	8225974	8227097	1124	23.47	4.38452	2.28865	2.69089	AG_H4K5ac_vInput_peak_328
ChrI	8274910	8281273	6364	24.49	3.54177	2.01251	1.97297	AG_H4K5ac_vInput_peak_329
ChrI	8287135	8288125	991	20.66	2.81718	1.8971	1.37113	AG_H4K5ac_vInput_peak_330
ChrI	8305564	8305845	282	24.08	5.26088	2.55191	3.43591	AG_H4K5ac_vInput_peak_331
ChrI	8310404	8316644	6241	24.56	4.20537	2.19706	2.53565	AG_H4K5ac_vInput_peak_332
ChrI	8404499	8406014	1516	16.96	2.62803	1.94	1.21477	AG_H4K5ac_vInput_peak_333
ChrI	8708311	8708570	260	20.08	4.47144	2.46926	2.74889	AG_H4K5ac_vInput_peak_334
ChrI	8717635	8717922	288	22.85	5.24005	2.58041	3.42307	AG_H4K5ac_vInput_peak_335
ChrI	8750791	8751054	264	17.62	3.15231	2.10903	1.64017	AG_H4K5ac_vInput_peak_336
ChrI	8764087	8764982	896	17.32	3.0977	2.09753	1.59574	AG_H4K5ac_vInput_peak_337
ChrI	8768932	8769713	782	20.31	4.24819	2.3787	2.56341	AG_H4K5ac_vInput_peak_338
ChrI	8821696	8823177	1482	19.81	2.61022	1.84944	1.20711	AG_H4K5ac_vInput_peak_339
ChrI	8840024	8840461	438	21.18	3.18429	1.9963	1.6729	AG_H4K5ac_vInput_peak_340
ChrI	8854102	8855342	1241	20	3.29701	2.06294	1.76719	AG_H4K5ac_vInput_peak_341
ChrI	8875470	8879317	3848	33.16	9.26453	3.12355	7.07284	AG_H4K5ac_vInput_peak_342
ChrI	8882370	8886799	4430	21.96	3.74862	2.15421	2.14833	AG_H4K5ac_vInput_peak_343
ChrI	8889521	8893975	4455	24.31	4.2071	2.20461	2.5358	AG_H4K5ac_vInput_peak_344
ChrI	8899784	8900806	1023	18.54	3.3445	2.13828	1.80384	AG_H4K5ac_vInput_peak_345
ChrI	8907590	8908353	764	18.15	2.69086	1.92584	1.26731	AG_H4K5ac_vInput_peak_346
ChrI	8953950	8955713	1764	20	3.07279	1.99757	1.57899	AG_H4K5ac_vInput_peak_347
ChrI	8968811	8969475	665	25.74	7.31347	3.06135	5.2706	AG_H4K5ac_vInput_peak_348
ChrI	8984327	8985236	910	17.35	2.70916	1.95344	1.28612	AG_H4K5ac_vInput_peak_349
ChrI	8987257	8988389	1133	19.65	3.04457	1.9992	1.55622	AG_H4K5ac_vInput_peak_350
ChrI	9009082	9009556	475	16.78	2.82456	2.0144	1.37911	AG_H4K5ac_vInput_peak_351
ChrI	9042391	9043339	949	19.41	2.89284	1.95792	1.43418	AG_H4K5ac_vInput_peak_352
ChrI	9044838	9045675	838	19.3	2.85588	1.9517	1.40395	AG_H4K5ac_vInput_peak_353
ChrI	9104741	9106206	1466	23.19	4.12728	2.22419	2.4685	AG_H4K5ac_vInput_peak_354
ChrI	9107277	9109055	1779	19.76	3.48823	2.14281	1.93063	AG_H4K5ac_vInput_peak_355
ChrI	9110459	9112327	1869	20.24	3.96646	2.28406	2.33004	AG_H4K5ac_vInput_peak_356
ChrI	9117572	9119837	2266	24.33	5.03375	2.43476	3.26045	AG_H4K5ac_vInput_peak_357
ChrI	9120924	9126699	5776	24.77	4.32861	2.22292	2.64916	AG_H4K5ac_vInput_peak_358
ChrI	9129739	9130108	370	17.82	3.36614	2.17631	1.81769	AG_H4K5ac_vInput_peak_359
ChrI	9133319	9133810	492	16.86	3.03178	2.09175	1.53853	AG_H4K5ac_vInput_peak_360
ChrI	9137212	9139883	2672	20.43	3.23604	2.03825	1.71382	AG_H4K5ac_vInput_peak_361
ChrI	9141286	9142872	1587	28.03	8.73172	3.07286	6.68624	AG_H4K5ac_vInput_peak_362
ChrI	9154229	9155896	1668	23.84	6.20441	2.77164	4.30476	AG_H4K5ac_vInput_peak_363
ChrI	9200069	9200570	502	22.39	3.62282	2.11388	2.03218	AG_H4K5ac_vInput_peak_364
ChrI	9213462	9217424	3963	20.77	3.86553	2.23049	2.24818	AG_H4K5ac_vInput_peak_365
ChrI	9240662	9241731	1070	17.76	2.8618	1.99585	1.40653	AG_H4K5ac_vInput_peak_366
ChrI	9268927	9269654	728	18.24	3.29077	2.13763	1.75723	AG_H4K5ac_vInput_peak_367
ChrI	9272532	9273551	1020	24.48	4.1394	2.17657	2.48557	AG_H4K5ac_vInput_peak_368
ChrI	9276809	9281072	4264	25.23	6.39215	2.76514	4.4748	AG_H4K5ac_vInput_peak_369
ChrI	9285382	9286595	1214	20.84	3.93697	2.22818	2.31783	AG_H4K5ac_vInput_peak_370
ChrI	9336914	9337858	945	21	2.55455	1.80344	1.16196	AG_H4K5ac_vInput_peak_371
ChrI	9342266	9343567	1302	20.7	3.37216	2.06937	1.83187	AG_H4K5ac_vInput_peak_372
ChrI	9361997	9362257	261	22.24	4.87152	2.50856	3.09223	AG_H4K5ac_vInput_peak_373
ChrI	9365700	9368583	2884	24.4	4.75638	2.35355	3.01634	AG_H4K5ac_vInput_peak_374
ChrI	9387683	9388194	512	18.33	2.70097	1.92326	1.27612	AG_H4K5ac_vInput_peak_375
ChrI	9389897	9390892	996	16.86	2.73551	1.9778	1.30499	AG_H4K5ac_vInput_peak_376
ChrI	9425354	9426266	913	22.87	4.7702	2.43618	3.02155	AG_H4K5ac_vInput_peak_377
ChrI	9427838	9428593	756	17.31	2.49412	1.87527	1.11332	AG_H4K5ac_vInput_peak_378
ChrI	9433432	9434246	815	17.1	2.57709	1.91503	1.17773	AG_H4K5ac_vInput_peak_379
ChrI	9445332	9450087	4756	26.5	5.89081	2.48178	4.1131	AG_H4K5ac_vInput_peak_380
ChrI	9486690	9490527	3838	30.82	6.65721	2.52104	4.7437	AG_H4K5ac_vInput_peak_381
ChrI	9492427	9497203	4777	27.73	6.39846	2.62616	4.50129	AG_H4K5ac_vInput_peak_382
ChrI	9515586	9521007	5422	27.42	6.07743	2.5582	4.20287	AG_H4K5ac_vInput_peak_383
ChrI	9546934	9547575	642	19.12	2.80224	1.93151	1.35894	AG_H4K5ac_vInput_peak_384
ChrI	9558199	9562322	4124	25.19	5.41468	2.46694	3.61865	AG_H4K5ac_vInput_peak_385
ChrI	9565800	9566455	656	18.95	3.18748	2.07209	1.67335	AG_H4K5ac_vInput_peak_386
ChrI	9586760	9587478	719	17.86	3.34867	2.1699	1.80035	AG_H4K5ac_vInput_peak_387
ChrI	9600743	9601891	1149	21.34	5.21988	2.61166	3.4303	AG_H4K5ac_vInput_peak_388
ChrI	9622102	9623994	1893	21.61	3.63024	2.12075	2.04836	AG_H4K5ac_vInput_peak_389
ChrI	9669362	9670306	945	19.59	4.23892	2.4109	2.55058	AG_H4K5ac_vInput_peak_390
ChrI	9674716	9674996	281	16.48	2.63247	1.95298	1.21986	AG_H4K5ac_vInput_peak_391
ChrI	9678740	9680976	2237	18.76	3.27723	2.12064	1.74425	AG_H4K5ac_vInput_peak_392
ChrI	9693805	9695262	1458	34.95	4.80387	2.05715	3.05539	AG_H4K5ac_vInput_peak_393
ChrI	9696769	9698175	1407	18.43	3.05971	2.04259	1.57063	AG_H4K5ac_vInput_peak_394
ChrI	9710658	9710954	297	17.01	3.10031	2.1085	1.59705	AG_H4K5ac_vInput_peak_395
ChrI	9719500	9720876	1377	17.56	3.29667	2.16205	1.75731	AG_H4K5ac_vInput_peak_396
ChrI	9731564	9732653	1090	20.33	2.96006	1.9519	1.48702	AG_H4K5ac_vInput_peak_397
ChrI	9736303	9744290	7988	22.46	4.07941	2.23353	2.43342	AG_H4K5ac_vInput_peak_398
ChrI	9750453	9751071	619	16.54	2.73714	1.9886	1.30917	AG_H4K5ac_vInput_peak_399
ChrI	9754635	9761008	6374	23.9	4.68329	2.32956	2.96544	AG_H4K5ac_vInput_peak_400
ChrI	9763726	9764373	648	17.01	2.95	2.05586	1.47615	AG_H4K5ac_vInput_peak_401
ChrI	9766976	9769285	2310	19.92	3.29876	2.07047	1.77103	AG_H4K5ac_vInput_peak_402
ChrI	9801899	9802387	489	20.39	2.49293	1.7967	1.11359	AG_H4K5ac_vInput_peak_403
ChrI	9808619	9810403	1785	28.26	7.31625	2.87802	5.28938	AG_H4K5ac_vInput_peak_404
ChrI	9811802	9814579	2778	20.8	4.4366	2.38407	2.75092	AG_H4K5ac_vInput_peak_405
ChrI	9817850	9824038	6189	26.92	4.63492	2.2268	2.9243	AG_H4K5ac_vInput_peak_406
ChrI	9832671	9834780	2110	25.94	3.18016	1.8766	1.67076	AG_H4K5ac_vInput_peak_407
ChrI	9850275	9850800	526	20.81	2.68298	1.84768	1.26271	AG_H4K5ac_vInput_peak_408
ChrI	9854107	9855563	1457	24.68	3.92611	2.09017	2.31053	AG_H4K5ac_vInput_peak_409
ChrI	9856653	9859423	2771	23.45	6.09184	2.76421	4.21413	AG_H4K5ac_vInput_peak_410
ChrI	9880473	9887013	6541	24.87	4.83506	2.36412	3.08676	AG_H4K5ac_vInput_peak_411
ChrI	9892421	9895164	2744	21.78	3.61932	2.11108	2.04063	AG_H4K5ac_vInput_peak_412
ChrI	9919064	9920441	1378	26.77	6.51923	2.751	4.58292	AG_H4K5ac_vInput_peak_413
ChrI	9933243	9933643	401	16.58	2.88456	2.04731	1.41979	AG_H4K5ac_vInput_peak_414
ChrI	9939298	9940150	853	17.15	3.12275	2.11086	1.62196	AG_H4K5ac_vInput_peak_415
ChrI	9943781	9944322	542	26.15	7.41254	2.9861	5.39889	AG_H4K5ac_vInput_peak_416
ChrI	9960483	9962439	1957	19.94	3.23506	2.04061	1.72197	AG_H4K5ac_vInput_peak_417
ChrI	9988314	9991943	3630	32.5	9.01355	3.07878	6.85379	AG_H4K5ac_vInput_peak_418
ChrI	10002138	10005495	3358	23.1	5.52403	2.58094	3.73426	AG_H4K5ac_vInput_peak_419
ChrI	10006676	10011765	5090	24.06	5.34128	2.53251	3.53326	AG_H4K5ac_vInput_peak_420
ChrI	10014432	10015398	967	17.31	2.50546	1.88075	1.12065	AG_H4K5ac_vInput_peak_421
ChrI	10019265	10019907	643	18.44	2.74027	1.93437	1.30992	AG_H4K5ac_vInput_peak_422
ChrI	10025873	10027074	1202	23.62	3.55292	2.03648	1.98073	AG_H4K5ac_vInput_peak_423
ChrI	10030958	10033165	2208	27.59	7.65435	2.9715	5.62234	AG_H4K5ac_vInput_peak_424
ChrI	10045597	10048056	2460	23.18	3.59605	2.06635	2.01584	AG_H4K5ac_vInput_peak_425
ChrI	10049241	10054972	5732	24.83	3.99788	2.13951	2.35796	AG_H4K5ac_vInput_peak_426
ChrI	10061149	10063421	2273	27.49	7.77956	3.0821	5.69725	AG_H4K5ac_vInput_peak_427
ChrI	10073070	10074636	1567	23.33	5.22162	2.5398	3.41975	AG_H4K5ac_vInput_peak_428
ChrI	10076990	10079085	2096	23.57	3.6615	2.07611	2.06897	AG_H4K5ac_vInput_peak_429
ChrI	10121061	10121339	279	23.55	5.48198	2.64187	3.62077	AG_H4K5ac_vInput_peak_430
ChrI	10156228	10161831	5604	30.06	10.4174	3.32389	8.29313	AG_H4K5ac_vInput_peak_431
ChrI	10170430	10171192	763	21.53	4.77329	2.50928	3.01046	AG_H4K5ac_vInput_peak_432
ChrI	10173312	10175260	1949	21.16	3.74261	2.17864	2.14399	AG_H4K5ac_vInput_peak_433
ChrI	10176777	10177534	758	17.81	3.07866	2.06576	1.58704	AG_H4K5ac_vInput_peak_434
ChrI	10184477	10186686	2210	19.69	2.83288	1.92797	1.38357	AG_H4K5ac_vInput_peak_435
ChrI	10191798	10194996	3199	27.44	6.43173	2.65045	4.52547	AG_H4K5ac_vInput_peak_436
ChrI	10196336	10198198	1863	23.85	4.70763	2.36065	2.97733	AG_H4K5ac_vInput_peak_437
ChrI	10202025	10203523	1499	31.21	11.2096	3.76943	8.85722	AG_H4K5ac_vInput_peak_438
ChrI	10229900	10231812	1913	22.9	5.25687	2.55112	3.46139	AG_H4K5ac_vInput_peak_439
ChrI	10248217	10250398	2182	22.32	3.55846	2.09151	1.98377	AG_H4K5ac_vInput_peak_440
ChrI	10301904	10302669	766	20.27	4.36719	2.42449	2.66718	AG_H4K5ac_vInput_peak_441
ChrI	10311713	10312624	912	16.35	2.55763	1.92807	1.16347	AG_H4K5ac_vInput_peak_442
ChrI	10314590	10315622	1033	20.91	5.06034	2.56576	3.30051	AG_H4K5ac_vInput_peak_443
ChrI	10349992	10350599	608	16	2.63693	1.9716	1.22094	AG_H4K5ac_vInput_peak_444
ChrI	10358538	10358992	455	23.34	4.13531	2.21648	2.48713	AG_H4K5ac_vInput_peak_445
ChrI	10368816	10370499	1684	19.81	4.36725	2.42927	2.67235	AG_H4K5ac_vInput_peak_446
ChrI	10380173	10380426	254	17.6	2.83863	1.99242	1.38898	AG_H4K5ac_vInput_peak_447
ChrI	10385057	10387392	2336	27.35	8.0622	3.01109	6.06332	AG_H4K5ac_vInput_peak_448
ChrI	10389829	10390488	660	16.93	2.63142	1.93875	1.22331	AG_H4K5ac_vInput_peak_449
ChrI	10395556	10396995	1440	18.9	2.81595	1.94252	1.37019	AG_H4K5ac_vInput_peak_450
ChrI	10402757	10409807	7051	21.09	4.69512	2.46548	2.96826	AG_H4K5ac_vInput_peak_451
ChrI	10411771	10412236	466	16.47	2.7619	2.0035	1.32174	AG_H4K5ac_vInput_peak_452
ChrI	10440779	10442187	1409	20.92	4.80524	2.51587	3.05759	AG_H4K5ac_vInput_peak_453
ChrI	10444255	10447376	3122	28.04	8.78176	3.17213	6.70979	AG_H4K5ac_vInput_peak_454
ChrI	10449773	10450503	731	18.46	3.72071	2.279	2.11074	AG_H4K5ac_vInput_peak_455
ChrI	10457299	10460292	2994	18.8	3.22137	2.09024	1.70208	AG_H4K5ac_vInput_peak_456
ChrI	10465624	10467393	1770	24.01	6.2439	2.79111	4.33257	AG_H4K5ac_vInput_peak_457
ChrI	10469244	10471558	2315	28.22	8.64942	3.1796	6.5529	AG_H4K5ac_vInput_peak_458
ChrI	10494489	10496284	1796	35.67	12.424	3.71142	10.0631	AG_H4K5ac_vInput_peak_459
ChrI	10498878	10501835	2958	19.13	3.30001	2.09711	1.77074	AG_H4K5ac_vInput_peak_460
ChrI	10503114	10505136	2023	22.35	5.12898	2.54733	3.34789	AG_H4K5ac_vInput_peak_461
ChrI	10514145	10515615	1471	20.05	3.82073	2.25431	2.20013	AG_H4K5ac_vInput_peak_462
ChrI	10518663	10522406	3744	31.64	11.7774	3.70583	9.49281	AG_H4K5ac_vInput_peak_463
ChrI	10567265	10568809	1545	23.08	4.32703	2.27984	2.64797	AG_H4K5ac_vInput_peak_464
ChrI	10570231	10573281	3051	23.88	4.22715	2.2257	2.55474	AG_H4K5ac_vInput_peak_465
ChrI	10574615	10580953	6339	21.31	3.53298	2.10639	1.96736	AG_H4K5ac_vInput_peak_466
ChrI	10591748	10592791	1044	41.01	16.0786	4.13551	13.4911	AG_H4K5ac_vInput_peak_467
ChrI	10594096	10595806	1711	19.96	3.07632	2.01696	1.58067	AG_H4K5ac_vInput_peak_468
ChrI	10613942	10616468	2527	26.66	8.13887	3.12141	6.08707	AG_H4K5ac_vInput_peak_469
ChrI	10628690	10630477	1788	24.06	5.79437	2.65928	3.93598	AG_H4K5ac_vInput_peak_470
ChrI	10639674	10640484	811	16.74	2.83143	2.02137	1.3777	AG_H4K5ac_vInput_peak_471
ChrI	10655894	10658926	3033	20.01	3.07071	1.99051	1.57944	AG_H4K5ac_vInput_peak_472
ChrI	10660181	10664151	3971	21.69	3.71221	2.14156	2.11818	AG_H4K5ac_vInput_peak_473
ChrI	10668908	10669560	653	19.35	2.73004	1.90239	1.3	AG_H4K5ac_vInput_peak_474
ChrI	10673991	10674584	594	16.01	2.65887	1.97983	1.23808	AG_H4K5ac_vInput_peak_475
ChrI	10687837	10688885	1049	22.58	4.66951	2.40364	2.93731	AG_H4K5ac_vInput_peak_476
ChrI	10690203	10691998	1796	22.45	3.09645	1.93745	1.60169	AG_H4K5ac_vInput_peak_477
ChrI	10693054	10693428	375	19.51	3.208	2.0557	1.69199	AG_H4K5ac_vInput_peak_478
ChrI	10705523	10706527	1005	20.91	4.25093	2.31932	2.5998	AG_H4K5ac_vInput_peak_479
ChrI	10708355	10709863	1509	24.06	5.9495	2.70805	4.0795	AG_H4K5ac_vInput_peak_480
ChrI	10712802	10714757	1956	22.99	6.02937	2.81008	4.12645	AG_H4K5ac_vInput_peak_481
ChrI	10718033	10718369	337	22.13	3.86581	2.18873	2.24227	AG_H4K5ac_vInput_peak_482
ChrI	10720240	10721287	1048	21.53	4.76254	2.49108	3.01886	AG_H4K5ac_vInput_peak_483
ChrI	10739999	10741086	1088	22.02	3.93081	2.21359	2.29577	AG_H4K5ac_vInput_peak_484
ChrI	10749393	10749662	270	23.98	6.01768	2.77593	4.10201	AG_H4K5ac_vInput_peak_485
ChrI	10766237	10771777	5541	17.49	3.17034	2.10923	1.66253	AG_H4K5ac_vInput_peak_486
ChrI	10775261	10777040	1780	25.33	5.78399	2.61173	3.93382	AG_H4K5ac_vInput_peak_487
ChrI	10784430	10784807	378	24.75	3.65282	2.0297	2.06512	AG_H4K5ac_vInput_peak_488
ChrI	10790457	10792352	1896	21.08	4.00283	2.25844	2.35991	AG_H4K5ac_vInput_peak_489
ChrI	10794101	10796809	2709	22.34	4.56459	2.37295	2.85803	AG_H4K5ac_vInput_peak_490
ChrI	10807450	10808972	1523	24.97	5.06477	2.43381	3.27231	AG_H4K5ac_vInput_peak_491
ChrI	10864113	10865055	943	21.82	4.63396	2.43082	2.90512	AG_H4K5ac_vInput_peak_492
ChrI	10889640	10891260	1621	17.41	3.18708	2.12544	1.67014	AG_H4K5ac_vInput_peak_493
ChrI	10902958	10906267	3310	21.06	4.54132	2.44392	2.82147	AG_H4K5ac_vInput_peak_494
ChrI	10959554	10960386	833	25.24	6.86527	2.90381	4.90846	AG_H4K5ac_vInput_peak_495
ChrI	10961572	10961839	268	27.88	6.35167	2.68976	4.39566	AG_H4K5ac_vInput_peak_496
ChrI	10964754	10965168	415	20.91	3.64428	2.15484	2.05413	AG_H4K5ac_vInput_peak_497
ChrI	10974790	10976626	1837	21.7	4.94066	2.53995	3.17034	AG_H4K5ac_vInput_peak_498
ChrI	10992955	10993314	360	20.24	4.06512	2.32672	2.40402	AG_H4K5ac_vInput_peak_499
ChrI	10996053	11003916	7864	24.64	6.00042	2.692	4.11541	AG_H4K5ac_vInput_peak_500
ChrI	11013853	11016573	2721	21.4	4.71863	2.47548	2.97976	AG_H4K5ac_vInput_peak_501
ChrI	11021301	11021736	436	18.55	2.98263	2.01389	1.50387	AG_H4K5ac_vInput_peak_502
ChrI	11040538	11042362	1825	21.3	5.13202	2.61105	3.33612	AG_H4K5ac_vInput_peak_503
ChrI	11049511	11052548	3038	18.81	3.92483	2.31171	2.3022	AG_H4K5ac_vInput_peak_504
ChrI	11053653	11054540	888	19.68	3.98218	2.31278	2.33705	AG_H4K5ac_vInput_peak_505
ChrI	11057000	11057874	875	18.11	3.18963	2.10356	1.67309	AG_H4K5ac_vInput_peak_506
ChrI	11061873	11063899	2027	19.17	3.97784	2.32708	2.3397	AG_H4K5ac_vInput_peak_507
ChrI	11072503	11073073	571	22.16	3.08416	1.94009	1.58851	AG_H4K5ac_vInput_peak_508
ChrI	11076543	11077545	1003	16.85	3.004	2.07919	1.51894	AG_H4K5ac_vInput_peak_509
ChrI	11079020	11079747	728	19.29	2.78039	1.91963	1.34257	AG_H4K5ac_vInput_peak_510
ChrI	11084885	11087434	2550	20.91	3.9276	2.2529	2.2932	AG_H4K5ac_vInput_peak_511
ChrI	11090029	11093175	3147	33.98	12.0212	3.52117	9.76699	AG_H4K5ac_vInput_peak_512
ChrI	11103400	11104209	810	24.75	5.89032	2.68554	3.9968	AG_H4K5ac_vInput_peak_513
ChrI	11108751	11110247	1497	20.15	3.90619	2.26771	2.27544	AG_H4K5ac_vInput_peak_514
ChrI	11112963	11115885	2923	20.24	3.19529	2.02896	1.68443	AG_H4K5ac_vInput_peak_515
ChrI	11117092	11118528	1437	20.12	2.9344	1.94875	1.46615	AG_H4K5ac_vInput_peak_516
ChrI	11120478	11120844	367	22.65	3.08691	1.92991	1.59274	AG_H4K5ac_vInput_peak_517
ChrI	11126421	11127285	865	19.05	3.20875	2.07488	1.69193	AG_H4K5ac_vInput_peak_518
ChrI	11128458	11131467	3010	20.48	3.57606	2.14802	1.99808	AG_H4K5ac_vInput_peak_519
ChrI	11133016	11134295	1280	16.29	2.54086	1.92314	1.15036	AG_H4K5ac_vInput_peak_520
ChrI	11140936	11141872	937	20.76	2.84129	1.90067	1.39077	AG_H4K5ac_vInput_peak_521
ChrI	11160713	11161837	1125	18.97	3.15813	2.06211	1.64766	AG_H4K5ac_vInput_peak_522
ChrI	11163921	11165981	2061	28.22	8.94784	3.31086	6.80119	AG_H4K5ac_vInput_peak_523
ChrI	11193790	11194102	313	17.75	3.41024	2.19535	1.8524	AG_H4K5ac_vInput_peak_524
ChrI	11202407	11206969	4563	23.84	6.576	2.81489	4.69189	AG_H4K5ac_vInput_peak_525
ChrI	11244524	11245440	917	19.01	3.41498	2.14804	1.86143	AG_H4K5ac_vInput_peak_526
ChrI	11274093	11276062	1970	20.93	4.9646	2.5441	3.20838	AG_H4K5ac_vInput_peak_527
ChrI	11277368	11278134	767	19.28	3.16286	2.05902	1.65073	AG_H4K5ac_vInput_peak_528
ChrI	11283121	11283504	384	19.35	3.68416	2.21965	2.09199	AG_H4K5ac_vInput_peak_529
ChrI	11289391	11291923	2533	20.54	3.62603	2.16306	2.0364	AG_H4K5ac_vInput_peak_530
ChrI	11301043	11302922	1880	24.65	4.42754	2.24965	2.7251	AG_H4K5ac_vInput_peak_531
ChrI	11305405	11308676	3272	18.3	3.31843	2.14492	1.77643	AG_H4K5ac_vInput_peak_532
ChrI	11310533	11316499	5967	24.41	4.63086	2.31592	2.91137	AG_H4K5ac_vInput_peak_533
ChrI	11331831	11336687	4857	21.44	3.28212	2.01831	1.75682	AG_H4K5ac_vInput_peak_534
ChrI	11338506	11342722	4217	33.01	8.82641	2.98828	6.6839	AG_H4K5ac_vInput_peak_535
ChrI	11346241	11347382	1142	25.71	6.21043	2.72326	4.28694	AG_H4K5ac_vInput_peak_536
ChrI	11356361	11357399	1039	20.07	2.72412	1.88061	1.29753	AG_H4K5ac_vInput_peak_537
ChrI	11358841	11360194	1354	25.99	3.17795	1.87479	1.66582	AG_H4K5ac_vInput_peak_538
ChrI	11363111	11364742	1632	18.84	2.79163	1.93381	1.35355	AG_H4K5ac_vInput_peak_539
ChrI	11371326	11372832	1507	32.42	8.5704	2.96876	6.43631	AG_H4K5ac_vInput_peak_540
ChrI	11391294	11395769	4476	31.22	7.63029	2.77474	5.61738	AG_H4K5ac_vInput_peak_541
ChrI	11399790	11401087	1298	21.38	3.48906	2.0882	1.92947	AG_H4K5ac_vInput_peak_542
ChrI	11419297	11421578	2282	19.06	3.82243	2.27879	2.20565	AG_H4K5ac_vInput_peak_543
ChrI	11423930	11425341	1412	18.2	3.04909	2.05159	1.55652	AG_H4K5ac_vInput_peak_544
ChrI	11427044	11431359	4316	23.41	4.89435	2.42879	3.14379	AG_H4K5ac_vInput_peak_545
ChrI	11444092	11446475	2384	22.37	4.05698	2.22205	2.41647	AG_H4K5ac_vInput_peak_546
ChrI	11449842	11450182	341	27.76	7.26339	2.93228	5.2281	AG_H4K5ac_vInput_peak_547
ChrI	11451975	11453232	1258	19.75	3.87048	2.26841	2.25053	AG_H4K5ac_vInput_peak_548
ChrI	11468789	11469449	661	17.95	3.19645	2.11147	1.67968	AG_H4K5ac_vInput_peak_549
ChrI	11474276	11475334	1059	21.43	4.77375	2.50004	3.01628	AG_H4K5ac_vInput_peak_550
ChrI	11477737	11487820	10084	22.27	3.93956	2.19794	2.30906	AG_H4K5ac_vInput_peak_551
ChrI	11489242	11490029	788	24.37	4.14388	2.19015	2.47581	AG_H4K5ac_vInput_peak_552
ChrI	11495450	11496984	1535	30.97	6.5337	2.53718	4.61832	AG_H4K5ac_vInput_peak_553
ChrI	11498187	11499532	1346	24.51	4.32822	2.22989	2.64273	AG_H4K5ac_vInput_peak_554
ChrI	11515033	11516560	1528	23.06	5.02464	2.49493	3.2445	AG_H4K5ac_vInput_peak_555
ChrI	11527546	11529464	1919	26.8	8.50239	3.25498	6.39805	AG_H4K5ac_vInput_peak_556
ChrI	11564318	11565640	1323	23.04	3.66552	2.0991	2.07047	AG_H4K5ac_vInput_peak_557
ChrI	11568530	11569682	1153	20.71	3.37673	2.0717	1.83652	AG_H4K5ac_vInput_peak_558
ChrI	11574255	11574569	315	23.77	4.3691	2.27223	2.67165	AG_H4K5ac_vInput_peak_559
ChrI	11578051	11580046	1996	20.57	3.32054	2.05306	1.79059	AG_H4K5ac_vInput_peak_560
ChrI	11582304	11583627	1324	20.96	2.82304	1.89484	1.37645	AG_H4K5ac_vInput_peak_561
ChrI	11584767	11588783	4017	21.54	3.55844	2.10599	1.98604	AG_H4K5ac_vInput_peak_562
ChrI	11603391	11604072	682	16.97	2.56207	1.91309	1.16315	AG_H4K5ac_vInput_peak_563
ChrI	11618642	11621860	3219	19.09	3.98419	2.34041	2.33762	AG_H4K5ac_vInput_peak_564
ChrI	11623708	11624958	1251	18.57	3.70357	2.25447	2.11146	AG_H4K5ac_vInput_peak_565
ChrI	11626832	11629215	2384	20.43	3.22603	2.03186	1.70731	AG_H4K5ac_vInput_peak_566
ChrI	11686151	11686812	662	17.86	2.57073	1.88738	1.17675	AG_H4K5ac_vInput_peak_567
ChrI	11695102	11698891	3790	23.98	3.76345	2.08218	2.16653	AG_H4K5ac_vInput_peak_568
ChrI	11727380	11728192	813	21.39	4.08611	2.27821	2.42953	AG_H4K5ac_vInput_peak_569
ChrI	11736780	11738528	1749	21.37	4.29906	2.34156	2.61727	AG_H4K5ac_vInput_peak_570
ChrI	11752115	11752759	645	22.96	5.71743	2.69266	3.86738	AG_H4K5ac_vInput_peak_571
ChrI	11769874	11777034	7161	28.06	6.07248	2.55161	4.18893	AG_H4K5ac_vInput_peak_572
ChrI	11789076	11789584	509	17.62	2.92938	2.02178	1.46465	AG_H4K5ac_vInput_peak_573
ChrI	11799701	11802022	2322	18.07	3.07437	2.06015	1.58414	AG_H4K5ac_vInput_peak_574
ChrI	11812578	11813944	1367	22.59	2.85186	1.86895	1.39921	AG_H4K5ac_vInput_peak_575
ChrI	11821983	11824180	2198	23.07	4.84651	2.43226	3.09383	AG_H4K5ac_vInput_peak_576
ChrI	11877321	11878464	1144	17.51	2.5634	1.89564	1.1696	AG_H4K5ac_vInput_peak_577
ChrI	11898992	11899709	718	48.8	16.7443	3.79013	14.0811	AG_H4K5ac_vInput_peak_578
ChrI	11903614	11903997	384	18.81	3.14576	2.05744	1.64121	AG_H4K5ac_vInput_peak_579
ChrI	11921485	11924147	2663	24.59	6.34276	2.80261	4.42552	AG_H4K5ac_vInput_peak_580
ChrI	11939284	11939577	294	26.61	5.13298	2.37779	3.33777	AG_H4K5ac_vInput_peak_581
ChrI	11982017	12002208	20192	33.02	8.05962	2.83145	5.97716	AG_H4K5ac_vInput_peak_582
ChrI	12007218	12008105	888	34.86	11.0127	3.46657	8.68381	AG_H4K5ac_vInput_peak_583
ChrI	12009862	12010284	423	19.15	3.68246	2.24175	2.08151	AG_H4K5ac_vInput_peak_584
ChrI	12024396	12025477	1082	20.27	4.34753	2.39136	2.66144	AG_H4K5ac_vInput_peak_585
ChrI	12029495	12031138	1644	25.79	6.88783	2.83927	4.94181	AG_H4K5ac_vInput_peak_586
ChrI	12052787	12054741	1955	24.48	6.39422	2.767	4.50057	AG_H4K5ac_vInput_peak_587
ChrI	12068392	12070791	2400	27.15	4.87876	2.27905	3.13766	AG_H4K5ac_vInput_peak_588
ChrI	12074458	12075559	1102	21.14	4.169	2.31266	2.50177	AG_H4K5ac_vInput_peak_589
ChrI	12078107	12078518	412	22.6	4.54411	2.34784	2.84022	AG_H4K5ac_vInput_peak_590
ChrI	12093583	12098098	4516	38.63	11.4772	3.26603	9.16633	AG_H4K5ac_vInput_peak_591
ChrI	12126402	12126930	529	23.5	5.10592	2.47414	3.33042	AG_H4K5ac_vInput_peak_592
ChrI	12132370	12132638	269	16.94	2.85731	2.0241	1.40459	AG_H4K5ac_vInput_peak_593
ChrI	12141303	12141739	437	18.21	3.51182	2.21556	1.93929	AG_H4K5ac_vInput_peak_594
ChrI	12147621	12148384	764	18	2.86761	1.99246	1.41292	AG_H4K5ac_vInput_peak_595
ChrI	12152630	12153038	409	19.54	4.20997	2.39762	2.52994	AG_H4K5ac_vInput_peak_596
ChrI	12160207	12160765	559	23.37	6.25938	2.82313	4.35673	AG_H4K5ac_vInput_peak_597
ChrI	12162121	12166874	4754	26.25	4.86155	2.32764	3.12897	AG_H4K5ac_vInput_peak_598
ChrI	12168735	12169038	304	18.72	3.83165	2.30918	2.20287	AG_H4K5ac_vInput_peak_599
ChrI	12171048	12171389	342	17.15	2.57558	1.91053	1.17887	AG_H4K5ac_vInput_peak_600
ChrI	12172951	12173366	416	19.25	3.39556	2.13674	1.84447	AG_H4K5ac_vInput_peak_601
ChrI	12175627	12179708	4082	23.62	4.23687	2.23566	2.56459	AG_H4K5ac_vInput_peak_602
ChrI	12181884	12189618	7735	25.98	3.44469	1.94795	1.88989	AG_H4K5ac_vInput_peak_603
ChrI	12200473	12208707	8235	27.1	4.66661	2.22856	2.94332	AG_H4K5ac_vInput_peak_604
ChrI	12212392	12213421	1030	27.4	8.6549	3.27367	6.53495	AG_H4K5ac_vInput_peak_605
ChrI	12214567	12215029	463	17.72	2.82986	1.98632	1.37853	AG_H4K5ac_vInput_peak_606
ChrI	12219814	12222399	2586	26.63	4.99791	2.32603	3.23421	AG_H4K5ac_vInput_peak_607
ChrI	12233108	12233426	319	26.07	6.09099	2.70345	4.15619	AG_H4K5ac_vInput_peak_608
ChrI	12283036	12286837	3802	21.76	2.96788	1.91818	1.49441	AG_H4K5ac_vInput_peak_609
ChrI	12291513	12293521	2009	23.57	4.8257	2.33623	3.12123	AG_H4K5ac_vInput_peak_610
ChrI	12296811	12297544	734	25.42	7.36702	3.08183	5.32269	AG_H4K5ac_vInput_peak_611
ChrI	12309854	12310745	892	18.45	3.71345	2.27754	2.10434	AG_H4K5ac_vInput_peak_612
ChrI	12315402	12316002	601	19.01	2.81712	1.94104	1.37123	AG_H4K5ac_vInput_peak_613
ChrI	12347724	12349821	2098	35.2	13.1279	3.5858	10.8225	AG_H4K5ac_vInput_peak_614
ChrI	12359843	12361025	1183	23.92	4.48204	2.28634	2.77721	AG_H4K5ac_vInput_peak_615
ChrI	12406823	12407240	418	27.35	6.4818	2.73685	4.51697	AG_H4K5ac_vInput_peak_616
ChrI	12409839	12410618	780	19.44	3.54856	2.17651	1.96841	AG_H4K5ac_vInput_peak_617
ChrI	12414457	12431038	16582	31.42	7.02047	2.59276	5.0825	AG_H4K5ac_vInput_peak_618
ChrI	12433227	12436596	3370	22.99	4.15839	2.23241	2.50533	AG_H4K5ac_vInput_peak_619
ChrI	12469731	12471243	1513	19.2	2.95333	1.98253	1.4813	AG_H4K5ac_vInput_peak_620
ChrI	12478565	12479295	731	22.4	4.67019	2.41643	2.93244	AG_H4K5ac_vInput_peak_621
ChrI	12518719	12519496	778	20.18	3.28349	2.0481	1.76235	AG_H4K5ac_vInput_peak_622
ChrI	12535620	12538208	2589	16.56	2.65982	1.9586	1.24546	AG_H4K5ac_vInput_peak_623
ChrI	12541825	12542482	658	25.56	3.07447	1.86412	1.57805	AG_H4K5ac_vInput_peak_624
ChrI	12550976	12552396	1421	21.13	3.25634	2.02575	1.73099	AG_H4K5ac_vInput_peak_625
ChrI	12553963	12554674	712	21.24	3.48853	2.09452	1.92266	AG_H4K5ac_vInput_peak_626
ChrI	12560706	12561140	435	16.98	2.80619	2.00131	1.36081	AG_H4K5ac_vInput_peak_627
ChrI	12562440	12565004	2565	28.22	8.53777	3.26718	6.38901	AG_H4K5ac_vInput_peak_628
ChrI	12578075	12578623	549	18.82	2.42236	1.80866	1.05652	AG_H4K5ac_vInput_peak_629
ChrI	12597653	12600706	3054	25.6	3.9802	2.07847	2.36325	AG_H4K5ac_vInput_peak_630
ChrI	12605156	12607885	2730	24.43	4.38053	2.24667	2.68806	AG_H4K5ac_vInput_peak_631
ChrI	12612859	12619904	7046	23.88	3.71171	2.07645	2.11557	AG_H4K5ac_vInput_peak_632
ChrI	12626480	12628370	1891	27.1	6.04886	2.56455	4.1938	AG_H4K5ac_vInput_peak_633
ChrI	12653948	12656899	2952	33.57	10.4405	3.33547	8.2044	AG_H4K5ac_vInput_peak_634
ChrI	12663396	12665104	1709	23.2	3.76175	2.10582	2.16061	AG_H4K5ac_vInput_peak_635
ChrI	12671385	12673685	2301	25.01	4.02923	2.13562	2.384	AG_H4K5ac_vInput_peak_636
ChrI	12679178	12680488	1311	18.7	3.22807	2.0922	1.71129	AG_H4K5ac_vInput_peak_637
ChrI	12689522	12690783	1262	25.74	7.37142	3.0072	5.36545	AG_H4K5ac_vInput_peak_638
ChrI	12692632	12693904	1273	20.93	2.97783	1.94898	1.5005	AG_H4K5ac_vInput_peak_639
ChrI	12701866	12702692	827	22.1	3.14016	1.95803	1.63523	AG_H4K5ac_vInput_peak_640
ChrI	12704781	12705168	388	20.8	2.83182	1.8977	1.38209	AG_H4K5ac_vInput_peak_641
ChrI	12706944	12710496	3553	24.94	4.04827	2.13587	2.40344	AG_H4K5ac_vInput_peak_642
ChrI	12752305	12757453	5149	27.72	6.6102	2.67092	4.68988	AG_H4K5ac_vInput_peak_643
ChrI	12771739	12772364	626	17.92	3.18009	2.11021	1.66036	AG_H4K5ac_vInput_peak_644
ChrI	12774846	12777144	2299	22.51	5.08858	2.50489	3.32275	AG_H4K5ac_vInput_peak_645
ChrI	12788464	12788876	413	37.83	15.3699	4.53133	12.6582	AG_H4K5ac_vInput_peak_646
ChrI	12790470	12790934	465	32.35	10.5425	3.51838	8.25377	AG_H4K5ac_vInput_peak_647
ChrI	12807190	12808011	822	18.69	3.43642	2.15712	1.88564	AG_H4K5ac_vInput_peak_648
ChrI	12809917	12812844	2928	24.66	6.48811	2.78681	4.5883	AG_H4K5ac_vInput_peak_649
ChrI	12816557	12817269	713	22.86	5.80992	2.75074	3.93514	AG_H4K5ac_vInput_peak_650
ChrI	12823767	12824850	1084	18.97	3.36231	2.12804	1.81951	AG_H4K5ac_vInput_peak_651
ChrI	12836965	12838117	1153	24.3	6.46117	2.88834	4.51066	AG_H4K5ac_vInput_peak_652
ChrI	12845920	12848731	2812	19.56	4.16413	2.38513	2.49094	AG_H4K5ac_vInput_peak_653
ChrI	12857630	12858500	871	16.4	2.82737	2.03169	1.37214	AG_H4K5ac_vInput_peak_654
ChrI	12860712	12866213	5502	27.22	5.27273	2.4011	3.47133	AG_H4K5ac_vInput_peak_655
ChrI	12867981	12868893	913	18.13	3.41392	2.17681	1.86433	AG_H4K5ac_vInput_peak_656
ChrI	12876126	12878949	2824	26.68	6.6648	2.77581	4.71292	AG_H4K5ac_vInput_peak_657
ChrI	12899617	12901235	1619	18.8	3.40991	2.15478	1.85767	AG_H4K5ac_vInput_peak_658
ChrI	12930292	12930620	329	23.72	5.6155	2.66075	3.75048	AG_H4K5ac_vInput_peak_659
ChrI	12939525	12940957	1433	18.73	3.01034	2.01763	1.52877	AG_H4K5ac_vInput_peak_660
ChrI	12942739	12944614	1876	24.43	5.03879	2.43526	3.27296	AG_H4K5ac_vInput_peak_661
ChrI	12955310	12955657	348	19.94	3.56017	2.16492	1.98298	AG_H4K5ac_vInput_peak_662
ChrI	12969810	12971491	1682	24.23	5.17467	2.48334	3.37624	AG_H4K5ac_vInput_peak_663
ChrI	12975810	12976566	757	24.05	5.31002	2.5259	3.4986	AG_H4K5ac_vInput_peak_664
ChrI	12980446	12981744	1299	21.74	3.39961	2.04918	1.85448	AG_H4K5ac_vInput_peak_665
ChrI	12984089	12984844	756	19.7	2.87602	1.9412	1.41903	AG_H4K5ac_vInput_peak_666
ChrI	12998571	13000179	1609	21.23	3.59596	2.12078	2.02148	AG_H4K5ac_vInput_peak_667
ChrI	13001607	13003556	1950	20.28	3.40918	2.09842	1.86139	AG_H4K5ac_vInput_peak_668
ChrI	13009351	13010118	768	19.68	3.00728	1.98428	1.52507	AG_H4K5ac_vInput_peak_669
ChrI	13012860	13015429	2570	20.64	4.12561	2.30335	2.47836	AG_H4K5ac_vInput_peak_670
ChrI	13016993	13017417	425	22.96	2.90304	1.87121	1.43983	AG_H4K5ac_vInput_peak_671
ChrI	13054922	13055578	657	22.16	2.97844	1.91073	1.49887	AG_H4K5ac_vInput_peak_672
ChrI	13056614	13058993	2380	26.07	4.23039	2.14045	2.56783	AG_H4K5ac_vInput_peak_673
ChrI	13076864	13077710	847	23.01	6.06596	2.80759	4.16616	AG_H4K5ac_vInput_peak_674
ChrI	13079057	13081898	2842	19.67	3.36963	2.11023	1.82474	AG_H4K5ac_vInput_peak_675
ChrI	13088618	13093259	4642	24.59	4.11036	2.16608	2.45379	AG_H4K5ac_vInput_peak_676
ChrI	13098862	13102136	3275	23.64	3.06434	1.90118	1.57351	AG_H4K5ac_vInput_peak_677
ChrI	13105502	13105915	414	25.88	4.01561	2.09578	2.37806	AG_H4K5ac_vInput_peak_678
ChrI	13108682	13109423	742	19.22	2.52302	1.83434	1.13758	AG_H4K5ac_vInput_peak_679
ChrI	13116275	13118491	2217	23.02	4.0289	2.1883	2.39119	AG_H4K5ac_vInput_peak_680
ChrI	13122085	13123136	1052	26.94	5.34863	2.42591	3.53553	AG_H4K5ac_vInput_peak_681
ChrI	13154861	13157698	2838	32.12	12.1962	3.58105	10.006	AG_H4K5ac_vInput_peak_682
ChrI	13160956	13162772	1817	19.53	3.24979	2.07311	1.72535	AG_H4K5ac_vInput_peak_683
ChrI	13165854	13167284	1431	23.03	4.32176	2.3148	2.64389	AG_H4K5ac_vInput_peak_684
ChrI	13183461	13189678	6218	22.13	4.37538	2.34232	2.67823	AG_H4K5ac_vInput_peak_685
ChrI	13191259	13194310	3052	23.64	3.93795	2.14708	2.30881	AG_H4K5ac_vInput_peak_686
ChrI	13222395	13222977	583	22.14	2.88464	1.87834	1.4258	AG_H4K5ac_vInput_peak_687
ChrI	13225540	13225834	295	22.44	3.61376	2.09885	2.02444	AG_H4K5ac_vInput_peak_688
ChrI	13236737	13237900	1164	21.5	3.4183	2.06475	1.8638	AG_H4K5ac_vInput_peak_689
ChrI	13254805	13256082	1278	24.55	4.99582	2.42823	3.22111	AG_H4K5ac_vInput_peak_690
ChrI	13280379	13285585	5207	25.48	5.70806	2.58554	3.85382	AG_H4K5ac_vInput_peak_691
ChrI	13286980	13287498	519	22.38	2.88165	1.87357	1.42226	AG_H4K5ac_vInput_peak_692
ChrI	13291222	13293725	2504	32.97	6.27164	2.39652	4.38319	AG_H4K5ac_vInput_peak_693
ChrI	13297355	13297848	494	23.31	4.18726	2.22811	2.52428	AG_H4K5ac_vInput_peak_694
ChrI	13298935	13299199	265	24.32	3.0637	1.88261	1.57037	AG_H4K5ac_vInput_peak_695
ChrI	13301367	13302359	993	20.73	2.93432	1.93063	1.46659	AG_H4K5ac_vInput_peak_696
ChrI	13303896	13306364	2469	25.42	4.06984	2.13396	2.43538	AG_H4K5ac_vInput_peak_697
ChrI	13314455	13314741	287	31.42	4.07784	1.99512	2.41865	AG_H4K5ac_vInput_peak_698
ChrI	13316312	13319724	3413	23.81	3.74114	2.07881	2.14562	AG_H4K5ac_vInput_peak_699
ChrI	13320803	13322086	1284	20.5	2.91767	1.93389	1.45222	AG_H4K5ac_vInput_peak_700
ChrI	13333207	13336744	3538	22.5	3.58999	2.08244	2.01841	AG_H4K5ac_vInput_peak_701
ChrI	13349430	13350093	664	23.08	3.87799	2.15261	2.25289	AG_H4K5ac_vInput_peak_702
ChrI	13361276	13362397	1122	22.08	3.88189	2.16241	2.27399	AG_H4K5ac_vInput_peak_703
ChrI	13365160	13366155	996	21.46	4.74887	2.4502	3.02448	AG_H4K5ac_vInput_peak_704
ChrI	13370170	13370472	303	18.95	2.88309	1.96819	1.42134	AG_H4K5ac_vInput_peak_705
ChrI	13372167	13378992	6826	29.04	4.89341	2.23529	3.14957	AG_H4K5ac_vInput_peak_706
ChrI	13382600	13386663	4064	24.37	5.31124	2.53117	3.49329	AG_H4K5ac_vInput_peak_707
ChrI	13390776	13391271	496	20.2	3.27846	2.0568	1.75239	AG_H4K5ac_vInput_peak_708
ChrI	13394631	13395563	933	19.69	3.92267	2.28221	2.29603	AG_H4K5ac_vInput_peak_709
ChrI	13397985	13398745	761	23.06	4.82813	2.42894	3.084	AG_H4K5ac_vInput_peak_710
ChrI	13400877	13402386	1510	23.28	6.17245	2.77022	4.30467	AG_H4K5ac_vInput_peak_711
ChrI	13418086	13418534	449	18.69	3.1839	2.08051	1.66752	AG_H4K5ac_vInput_peak_712
ChrI	13422505	13425467	2963	22.15	3.96604	2.21303	2.33491	AG_H4K5ac_vInput_peak_713
ChrI	13434567	13436721	2155	23.16	5.17769	2.54545	3.37463	AG_H4K5ac_vInput_peak_714
ChrI	13438520	13439391	872	17.68	2.61421	1.91417	1.20845	AG_H4K5ac_vInput_peak_715
ChrI	13460807	13461375	569	21.15	3.46967	2.09541	1.90265	AG_H4K5ac_vInput_peak_716
ChrI	13466950	13470723	3774	22.01	4.49725	2.36995	2.79625	AG_H4K5ac_vInput_peak_717
ChrI	13499317	13503071	3755	21.46	4.2907	2.32552	2.61886	AG_H4K5ac_vInput_peak_718
ChrI	13509133	13509826	694	22.8	5.32512	2.61862	3.49903	AG_H4K5ac_vInput_peak_719
ChrI	13515849	13519745	3897	25.17	4.6154	2.30005	2.88742	AG_H4K5ac_vInput_peak_720
ChrI	13574066	13575818	1753	39.85	12.9787	3.41585	10.6179	AG_H4K5ac_vInput_peak_721
ChrI	13591604	13592797	1194	17.25	2.5545	1.89991	1.16265	AG_H4K5ac_vInput_peak_722
ChrI	13593964	13599128	5165	25.9	4.99789	2.35471	3.2309	AG_H4K5ac_vInput_peak_723
ChrI	13618390	13619838	1449	32.54	10.279	3.42775	7.99533	AG_H4K5ac_vInput_peak_724
ChrI	13623513	13624404	892	33.72	9.9143	3.12823	7.71696	AG_H4K5ac_vInput_peak_725
ChrI	13646133	13647589	1457	17.74	2.6097	1.90402	1.20436	AG_H4K5ac_vInput_peak_726
ChrI	13660993	13661777	785	24.16	5.05755	2.45547	3.2765	AG_H4K5ac_vInput_peak_727
ChrI	13705049	13705668	620	40.69	13.1918	3.57994	10.7247	AG_H4K5ac_vInput_peak_728
ChrI	13707742	13709972	2231	20.88	3.44097	2.07955	1.89112	AG_H4K5ac_vInput_peak_729
ChrI	13724981	13725356	376	20.23	2.75166	1.88643	1.31714	AG_H4K5ac_vInput_peak_730
ChrI	13747505	13748091	587	25.88	6.04071	2.60254	4.18728	AG_H4K5ac_vInput_peak_731
ChrI	13776962	13777790	829	31.41	7.72244	2.7278	5.72636	AG_H4K5ac_vInput_peak_732
ChrI	13817465	13818665	1201	18.28	3.16071	2.0869	1.64878	AG_H4K5ac_vInput_peak_733
ChrI	13837595	13840374	2780	23.84	3.786	2.10421	2.17371	AG_H4K5ac_vInput_peak_734
ChrI	13844440	13845917	1478	23.55	5.00958	2.4496	3.24661	AG_H4K5ac_vInput_peak_735
ChrI	13918918	13919167	250	18.94	3.77348	2.276	2.15698	AG_H4K5ac_vInput_peak_736
ChrI	13946129	13946465	337	16.7	2.54598	1.91107	1.15248	AG_H4K5ac_vInput_peak_737
ChrI	13964177	13964641	465	44.6	14.2514	3.61148	11.6968	AG_H4K5ac_vInput_peak_738
ChrI	13981778	13982029	252	18.33	2.97447	2.01763	1.49667	AG_H4K5ac_vInput_peak_739
ChrI	14011446	14014733	3288	24.28	4.37285	2.226	2.69241	AG_H4K5ac_vInput_peak_740
[truncated: 6,784 more rows]

## Sheet: AG_H4K8ac_vInput_peaks.xls
# This file is generated by MACS version 2.2.6
[truncated: 3,283 more rows]

[truncated: 13 more sheets: AG_H4K12ac_vInput_peaks.xls, AG_H4K16ac_vInput_peaks.xls, LC_H3panac_vInput_peaks.xls, LC_H4panac_vInput_peaks.xls, LC_H4K5ac_vInput_peaks.xls, LC_H4K8ac_vInput_peaks.xls, LC_H4K12ac_vInput_peaks.xls, LC_H4K16ac_vInput_peaks.xls, Stats, LC_TSA_H4K5ac_vInput_peaks.xls, LC_TSA_H4K8ac_vInput_peaks.xls, LC_TSA_H4K12ac_vInput_peaks.xls, LC_TSA_H4K16ac_vInput_peaks.xls]
