# Supplementary material for: Histone 4 lysine 5/12 acetylation enables developmental plasticity of Pristionchus mouth form
Source: Nat Commun. 2023 Apr 13;14:2095. doi: 10.1038/s41467-023-37734-z (PMC10102330; doi:10.1038/s41467-023-37734-z)
Supplement: Supplementary file 8 — Source Data [file 41467_2023_37734_MOESM8_ESM.xlsx]

## Sheet: Fig 1c+Ext. Data Fig. 1h,i
liquid to agar				agar to liquid					AG to LC	0	12	24	36	48	60	72	84
Switch time point	Eu	St		Switch	Eu	St			rep1	8.10811	3.33333	23.5294	50	77.4194	80.3922	90	100
t0	33	0		t0	3	34			rep2	0	13.3333	13.3333	6.66667	90	93.3333	96.6667	100
t0	30	0		t0	0	30			rep3	13.3333	6.66667	6.06061	36.6667	3.33333	83.3333	100	100
t0	30	0		t0	4	26			rep4	16.129	33.3333	6.66667	40	26.4706	80	86.6667	96.6667
t0	29	1		t0	5	26			rep5	3.84615	6.66667	28.125	33.3333	46.6667	73.3333	93.5484	100
t0	30	0		t0	1	25			avg	8.28333	12.6667	15.543	33.3333	48.778	82.0784	93.3763	99.3333
t12	30	0		t12	1	29			sem	2.96134	5.41603	4.44791	7.22649	15.9482	3.2549	2.35741	0.666667
t12	30	0		t12	4	26
t12	30	0		t12	2	28			LC to AG	0	12	24	36	48	60	72	84
t12	30	0		t12	10	20			rep1	100	100	100	76.6667	64.8649	27.7778	3.33333	8.10811
t12	60	0		t12	4	56			rep2	100	100	96.6667	100	30	23.3333	10	0
t24	32	0		t24	12	39			rep3	100	100	96.6667	93.5484	100	70	21.2121	13.3333
t24	29	1		t24	4	26			rep4	96.6667	100	100	86.6667	73.3333	13.3333	17.9487	16.129
t24	29	1		t24	2	31			rep5	100	100	100	98.3333	90	63.3333	20.5882	3.84615
t24	30	0		t24	2	28			avg	99.3333	100	98.6667	91.043	71.6396	39.5556	14.6165	8.28333
t24	32	0		t24	9	23			sem	0.666667	0	0.816497	4.27484	12.0914	11.3616	3.45608	2.96134
t36	23	7		t36	15	15
t36	30	0		t36	2	28
t36	29	2		t36	11	19
t36	26	4		t36	14	21
t36	59	1		t36	20	40
t48	24	13		t48	48	14
t48	9	21		t48	27	3
t48	30	0		t48	1	29
t48	22	8		t48	9	25
t48	27	3		t48	14	16
t60	10	26		t60	41	10
t60	7	23		t60	28	2
t60	21	9		t60	25	5
t60	4	26		t60	24	6
t60	19	11		t60	22	8
t72	1	29		t72	27	3
t72	3	27		t72	29	1
t72	7	26		t72	33	0
t72	7	32		t72	26	4
t72	7	27		t72	29	2
t84	3	34		t84	33	0
t84	0	30		t84	30	0
t84	4	26		t84	30	0
t84	5	26		t84	29	1
t84	1	25		t84	30	0

## Sheet: Fig 1d
Landmark data for GM figures.
J2	J3	J4	Ad
LM=16	LM=16	LM=16	LM=16
14.755 15.164	12.667 14.573	12.735 8.785	10.336 6.719
14.732 15.436	13.03 16.094	13.143 9.897	9.216 10.533
15.095 16.503	13.279 16.185	13.393 9.92	10.381 9.443
14.891 17.524	13.257 17.184	13.302 11.668	8.656 12.561
15.459 16.389	13.506 16.23	13.892 10.011	10.351 10.805
15.549 17.411	13.87 17.229	14.573 11.327	12.107 11.199
15.935 17.297	14.278 16.934	15.141 11.032	13.469 11.592
16.344 17.411	14.982 16.684	15.867 10.601	14.528 10.533
16.299 18.273	14.8 18.16	14.959 12.644	13.196 14.558
16.457 17.933	15.095 18.342	15.391 13.847	14.044 15.951
16.639 17.592	15.391 17.252	16.185 11.509	14.558 10.624
17.138 17.842	16.389 17.661	17.661 12.916	19.34 12.924
17.048 17.252	15.822 16.821	17.524 11.055	18.886 12.046
16.616 16.14	15.481 15.822	16.73 9.489	18.221 9.413
16.821 15.095	15.368 15.89	16.912 9.42	19.613 10.351
16.503 14.868	15.095 13.87	16.98 7.786	17.585 6.205
ID=AGJ2-ind-1	ID=AGJ3-ind-1	ID=AGJ4-ind-1	ID=AGAd-ind-1
LM=16	LM=16	LM=16	LM=16
17.093 12.894	21.27 11.259	13.287 8.142	17.01 11.32
16.662 13.121	19.862 12.576	13.499 9.746	15.224 13.953
17.002 14.278	20.044 12.667	13.802 9.776	16.798 13.741
16.276 15.345	19.091 13.257	12.984 11.289	15.103 14.861
17.207 14.619	19.817 13.257	14.044 10.079	16.828 14.77
16.843 15.663	19.613 13.983	14.346 11.229	18.009 15.678
17.275 15.663	19.999 14.187	15.012 11.229	19.25 16.677
17.638 15.459	20.453 14.528	15.829 11.078	20.43 15.981
17.32 16.48	19.408 14.755	14.286 12.863	17.025 19.045
17.434 16.73	18.659 15.572	14.467 14.195	16.662 21.179
17.888 16.049	20.044 15.504	15.557 11.955	20.884 16.798
18.614 16.412	20.067 16.23	16.798 12.954	22.927 20.997
18.364 15.913	20.929 15.232	16.768 11.925	24.244 21.066
18.523 14.755	21.701 14.414	16.556 10.018	25.129 17.956
19.181 13.711	21.588 14.346	16.798 10.139	26.423 18.319
18.932 13.325	23.018 13.121	17.191 8.505	26.468 15.504
ID=AGJ2-ind-2	ID=AGJ3-ind-2	ID=AGJ4-ind-2	ID=AGAd-ind-2
LM=16	LM=16	LM=16	LM=16
20.339 11.69	21.701 11.35	21.489 11.199	7.203 4.585
19.862 11.759	20.566 12.349	21.338 13.045	6.659 8.338
19.477 13.075	20.657 12.485	21.55 13.045	7.809 7.491
18.569 13.62	19.749 12.962	20.581 14.649	6.84 9.7
19.567 13.393	20.385 13.075	21.792 13.529	7.99 8.611
18.864 14.233	20.067 13.802	21.671 14.77	10.684 7.854
19.204 14.346	20.475 14.074	22.337 14.649	11.411 8.338
19.477 14.551	20.861 14.414	23.184 14.225	11.986 7.309
18.523 15.209	19.567 14.868	22.034 16.041	11.229 11.093
18.251 15.572	19.567 15.141	22.185 16.798	11.736 13.552
19.295 15.481	20.839 14.755	23.79 15.375	12.213 7.9
19.386 15.845	20.907 15.663	24.486 16.011	16.389 9.829
19.817 15.254	21.474 15.254	24.94 15.254	17.343 7.945
20.43 13.915	21.883 14.187	24.879 13.408	15.686 5.63
21.27 12.848	22.042 14.278	25.121 13.469	17.025 6.084
21.565 13.007	23.449 13.325	25.787 11.532	15.345 3.814
ID=AGJ2-ind-3	ID=AGJ3-ind-3	ID=AGJ4-ind-3	ID=AGAd-ind-3
LM=16	LM=16	LM=16	LM=16
18.773 14.278	17.706 14.596	16.889 5.857	13.62 7.536
18.932 14.596	16.503 15.754	17.547 7.377	11.1 10.283
18.115 15.232	16.594 15.981	17.479 7.309	12.303 10.101
16.889 15.504	15.459 16.094	16.253 8.853	9.693 11.713
18.092 15.595	16.457 16.299	17.343 8.104	11.849 11.373
17.048 16.003	15.663 16.866	18.183 9.035	13.075 12.757
17.297 16.321	16.003 17.297	18.932 9.375	14.029 13.348
17.456 16.548	16.457 17.819	19.658 8.944	15.459 13.007
16.23 16.775	14.687 18.001	17.661 10.805	12.349 15.867
15.776 17.07	13.983 18.569	18.137 12.757	11.872 18.092
16.662 17.275	15.618 18.705	19.772 9.103	15.186 13.143
16.912 17.729	15.822 19.34	20.929 11.305	17.57 17.343
17.661 17.252	16.957 18.682	21.701 10.896	18.75 16.072
18.75 16.457	17.638 17.91	22.087 8.921	19.408 13.779
19.522 16.208	17.729 18.001	22.155 9.103	20.316 14.823
19.817 16.389	19.363 17.229	22.745 7.082	20.453 10.646
ID=AGJ2-ind-4	ID=AGJ3-ind-4	ID=AGJ4-ind-4	ID=AGAd-ind-4
LM=16	LM=16	LM=16	LM=16
15.867 14.778	13.688 12.848	13.416 10.147	8.414 11.047
16.14 15.027	13.779 14.369	14.256 11.622	9.806 13.953
15.413 16.072	14.006 14.233	14.46 11.509	10.321 12.651
14.278 16.707	13.416 15.459	14.641 13.143	10.291 14.921
15.322 16.367	14.324 14.778	15.027 11.736	11.002 13.302
14.573 17.048	14.165 15.754	15.913 12.598	12.863 12.424
14.868 17.229	14.596 15.663	16.707 12.303	13.802 12.394
15.027 17.456	15.3 15.504	17.57 11.532	14.301 11.35
14.187 17.819	14.392 16.934	17.002 13.62	15.073 14.71
14.369 17.888	14.46 17.138	17.32 14.437	16.45 15.799
15.027 17.706	15.05 16.367	17.615 12.508	14.346 11.289
15.64 18.342	15.822 17.093	19.045 12.689	18.811 11.002
15.754 18.092	16.049 16.14	18.932 11.849	17.555 9.595
16.412 16.98	16.094 14.868	17.956 10.283	16.072 8.036
17.116 16.049	15.89 14.868	18.16 10.192	17.585 8.036
17.388 16.185	16.571 13.234	17.275 8.558	14.831 6.159
ID=AGJ2-ind-5	ID=AGJ3-ind-5	ID=AGJ4-ind-5	ID=AGAd-ind-5
LM=16	LM=16	LM=16	LM=16
19.953 13.711	20.854 14.104	21.671 13.741	16.798 14.21
20.112 13.96	21.247 15.375	21.641 16.011	17.956 17.116
19.431 14.937	21.429 15.436	21.913 16.102	18.5 16.14
18.523 15.254	21.126 17.01	20.975 17.676	18.818 18.115
19.59 15.232	21.61 16.011	22.155 16.919	18.954 16.344
18.5 15.845	21.943 16.737	22.518 17.767	20.702 15.913
18.818 16.162	22.518 16.586	23.275 17.767	21.588 15.527
19.227 16.367	23.215 16.677	24.123 17.313	22.064 14.324
18.16 16.889	22.397 18.221	22.609 19.31	22.745 17.456
17.797 17.116	22.761 18.281	22.639 20.945	24.266 19.318
18.591 17.252	23.275 17.464	24.213 18.675	22.132 14.778
18.909 17.524	24.001 17.645	26.362 19.552	26.037 14.256
19.408 17.025	24.062 16.435	25.575 18.614	25.878 13.121
20.135 16.14	23.638 15.315	25.485 16.737	24.539 11.532
21.02 15.254	23.79 15.375	25.757 16.889	26.264 11.849
21.315 15.504	23.941 13.681	26.362 14.165	23.404 9.693
ID=AGJ2-ind-6	ID=AGJ3-ind-6	ID=AGJ4-ind-6	ID=AGAd-ind-6
LM=16	LM=16	LM=16	LM=16
14.619 16.208	14.71 20.884	14.119 16.367	9.927 11.865
14.937 16.526	15.406 22.488	14.755 17.91	10.472 15.769
14.573 17.411	15.708 22.397	15.05 17.819	11.259 13.923
13.665 18.137	15.557 23.669	13.892 19.658	11.32 16.677
14.823 17.592	16.011 22.761	15.05 18.75	11.955 15.254
14.142 18.5	16.374 23.759	15.141 19.817	13.711 14.558
14.596 18.569	16.828 23.487	15.64 19.477	15.043 14.498
14.891 18.637	17.585 23.305	16.435 19.113	15.345 12.954
13.983 19.545	17.01 24.879	15.436 21.202	16.011 17.313
13.96 19.908	17.161 25.121	15.345 22.155	17.191 18.796
14.778 19.794	17.434 24.001	16.934 20.43	16.132 12.894
15.118 20.067	18.13 24.123	17.524 22.178	20.733 14.407
15.527 19.34	18.463 23.396	18.364 20.657	20.642 12.924
15.799 18.024	18.039 22.397	18.024 18.659	19.431 10.351
16.299 17.207	17.918 22.367	18.364 18.637	20.612 10.805
16.707 17.229	17.767 20.521	18.818 17.002	18.402 7.809
ID=AGJ2-ind-7	ID=AGJ3-ind-7	ID=AGJ4-ind-7	ID=AGAd-ind-7
LM=16	LM=16	LM=16	LM=16
12.5 7.627	13.953 7.839	15.527 5.055	15.164 9.443
12.863 7.839	14.316 9.292	14.77 6.356	13.257 12.288
12.379 9.201	14.619 9.352	14.952 6.598	14.952 11.532
11.804 9.897	14.377 10.926	13.408 7.597	13.348 13.166
12.651 9.352	14.8 9.685	15.012 7.446	14.982 12.591
11.955 10.624	15.073 10.654	14.437 8.384	16.344 13.559
12.44 10.745	15.497 10.442	15.133 8.868	17.524 14.286
12.894 10.866	16.223 10.2	15.981 9.443	19.007 13.559
11.955 11.683	15.829 11.683	13.771 9.806	16.465 16.586
11.865 12.137	16.041 11.804	13.227 10.775	16.768 18.675
12.379 11.865	16.647 10.866	15.224 10.2	18.947 13.681
12.984 11.986	17.313 11.32	15.527 11.108	21.489 16.677
13.469 10.957	17.161 10.533	16.405 10.503	22.972 16.586
13.711 9.534	16.949 9.171	17.101 8.838	23.033 13.681
14.225 8.354	16.768 9.262	17.373 8.929	23.79 15.073
14.437 8.384	16.949 7.506	18.553 7.779	23.578 12.016
ID=AGJ2-ind-8	ID=AGJ3-ind-8	ID=AGJ4-ind-8	ID=AGAd-ind-8
LM=16	LM=16	LM=16	LM=16
14.505 16.775	13.166 5.72	8.414 22.791	10.442 12.076
14.8 17.002	12.591 7.022	8.929 24.607	10.079 16.586
14.505 17.956	12.924 7.082	9.201 24.274	11.35 15.254
13.892 18.954	12.228 8.142	9.292 26.09	10.684 18.099
14.8 18.092	12.894 7.567	9.806 24.879	11.411 16.465
14.324 19.454	12.773 8.414	10.593 26.029	13.348 16.102
14.755 19.477	13.257 8.323	11.138 25.878	14.437 16.011
15.118 19.545	14.165 8.323	12.016 25.212	14.952 15.012
14.937 20.521	13.257 9.141	11.078 27.24	14.982 18.977
14.573 20.997	13.136 10.109	11.622 28.33	16.162 20.581
15.277 20.612	13.771 9.504	12.076 25.666	15.406 15.164
15.913 20.907	14.316 9.958	13.862 26.635	20.521 16.768
16.049 19.953	15.103 9.231	13.741 25.394	19.946 15.103
16.026 18.614	15.375 7.96	12.924 23.79	19.461 12.651
16.389 17.275	15.133 7.869	13.166 23.85	21.066 13.681
16.662 17.411	15.86 6.749	12.924 21.762	18.493 10.291
ID=AGJ2-ind-9	ID=AGJ3-ind-9	ID=AGJ4-ind-9	ID=AGAd-ind-9
LM=16	LM=16	LM=16	LM=16
13.438 14.641	18.5 11.35	15.232 18.796	40.747 35.79
13.643 14.8	17.661 12.485	14.414 20.316	40.86 38.552
14.256 16.003	17.819 12.621	14.528 20.453	41.73 38.212
13.847 17.093	16.707 13.143	13.279 21.656	40.898 40.557
14.483 16.162	17.592 13.166	14.755 21.383	41.957 39.006
14.346 17.093	17.07 13.96	14.664 21.974	43.962 39.763
14.823 17.002	17.547 14.119	15.322 22.45	45.249 40.103
15.141 16.912	18.183 14.483	16.435 22.7	46.081 38.968
14.959 18.092	16.843 15.027	13.96 23.381	45.324 42.638
15.322 18.523	16.594 15.368	13.529 24.357	45.703 45.703
15.958 17.615	17.615 15.368	15.663 23.926	47.178 39.687
16.571 17.819	17.751 15.845	15.799 25.061	50.053 43.66
15.935 17.138	18.387 15.527	16.934 24.902	51.453 41.579
15.413 15.845	19.136 14.619	17.615 23.267	51.529 39.044
15.3 14.778	19.25 14.732	17.888 23.472	52.21 39.839
15.572 14.505	20.657 13.96	18.886 22.019	52.967 36.623
ID=AGJ2-ind-10	ID=AGJ3-ind-10	ID=AGJ4-ind-10	ID=AGAd-ind-10
LM=16	LM=16	LM=16	LM=16
18.546 17.956	18.954 11.895	17.222 10.17	8.354 14.346
18.092 17.956	18.455 13.438	16.919 12.016	9.746 16.98
17.797 18.886	18.546 13.756	17.403 12.016	10.109 15.769
16.503 19.159	17.751 14.619	16.193 13.348	10.835 18.19
17.547 19.227	18.432 14.074	17.282 12.409	10.321 15.981
16.753 19.567	18.455 14.664	17.01 13.499	12.561 15.708
17.025 19.885	18.886 14.687	17.676 13.529	13.923 14.952
17.252 20.112	19.477 14.573	18.372 13.196	14.104 13.741
15.867 20.339	18.909 15.572	17.524 14.74	15.224 17.585
15.549 20.543	18.909 15.663	17.524 14.71	16.677 18.614
16.412 20.793	19.34 15.254	18.19 14.044	14.982 13.832
16.639 21.202	20.271 15.663	19.371 14.316	19.613 15.466
17.297 20.929	20.407 15.935	20.097 14.225	19.219 13.832
18.387 20.226	20.725 14.596	20.369 12.924	18.372 11.108
19.25 19.522	20.884 14.664	20.521 13.045	19.825 11.986
19.567 19.681	21.747 13.506	21.247 11.38	18.644 9.05
ID=AGJ2-ind-11	ID=AGJ3-ind-11	ID=AGJ4-ind-11	ID=AGAd-ind-11
LM=16	LM=16	LM=16	LM=16
9.874 19.772	12.553 11.305	17.313 10.321	14.46 11.327
9.92 20.112	12.689 12.916	16.556 11.834	12.78 14.46
10.351 20.634	12.894 12.757	16.889 11.925	14.528 12.916
9.988 21.61	12.667 14.21	15.587 12.954	11.94 15.504
10.601 20.884	13.098 12.848	16.919 12.5	14.324 14.21
10.555 22.064	13.302 13.983	16.344 13.499	15.527 14.301
10.987 21.905	13.779 14.029	16.859 13.65	16.843 14.551
11.259 21.701	14.21 13.824	17.948 13.65	17.388 13.575
10.919 22.882	13.915 15.027	16.283 14.77	16.072 17.161
11.032 22.995	13.96 14.551	15.89 15.466	16.003 18.932
11.373 22.768	14.687 14.029	18.069 14.165	18.773 14.664
12.122 22.655	15.3 14.596	18.432 16.526	20.68 18.342
12.099 22.132	15.527 14.324	19.25 15.86	21.542 18.75
11.872 20.907	15.209 12.894	19.825 14.165	21.996 16.003
11.872 20.021	15.345 12.939	20.037 14.679	22.269 18.137
12.099 19.726	15.686 11.373	21.187 12.803	22.927 14.891
ID=AGJ2-ind-12	ID=AGJ3-ind-12	ID=AGJ4-ind-12	ID=AGAd-ind-12
LM=16	LM=16	LM=16	LM=16
15.459 16.912	16.367 11.668	15.951 11.865	12.773 10.654
15.164 17.093	16.548 13.075	16.223 14.013	12.561 13.862
14.641 18.342	16.753 12.894	16.374 13.802	13.65 13.075
13.96 19.431	16.526 14.46	16.102 15.527	12.984 16.102
15.118 18.387	17.025 13.665	16.647 14.135	13.802 14.225
14.641 19.658	16.912 14.71	17.101 15.406	15.133 14.649
15.027 19.817	17.297 14.641	17.706 15.164	16.102 14.528
15.572 19.862	17.661 14.097	18.735 14.861	16.859 13.771
14.46 20.634	17.547 15.232	17.524 16.949	16.435 16.556
14.46 20.702	17.547 15.277	18.13 16.586	16.859 18.856
15.073 20.498	18.41 14.483	18.947 15.89	17.706 13.862
15.776 20.884	19 14.732	20.037 16.374	21.368 16.374
15.867 20.385	19.408 14.369	20.248 15.557	21.156 14.71
16.526 19.272	19.091 12.916	20.037 13.983	21.035 11.955
17.184 18.342	19.227 12.962	20.369 14.286	22.216 12.742
17.456 18.205	19.363 11.6	20.733 12.167	21.247 10.17
ID=AGJ2-ind-13	ID=AGJ3-ind-13	ID=AGJ4-ind-13	ID=AGAd-ind-13
LM=16	LM=16	LM=16	LM=16
15.754 13.302	13.393 13.121	15.86 11.653	11.32 11.411
15.618 13.643	14.142 14.528	15.951 14.044	9.534 14.225
14.324 14.324	14.528 14.437	16.435 13.65	10.775 13.862
13.529 15.504	14.369 15.776	15.375 14.831	9.262 15.769
14.687 14.573	14.641 14.687	16.495 13.923	10.533 14.679
14.029 16.003	15.118 15.3	16.405 14.921	11.804 15.769
14.414 16.208	15.345 15.141	17.07 15.103	13.045 16.707
14.8 16.389	15.618 14.823	17.978 14.679	14.286 15.89
13.824 16.957	15.754 15.572	16.616 16.495	12.379 19.401
13.166 17.774	15.663 15.867	16.889 16.889	12.258 21.368
14.392 17.32	15.958 14.982	18.19 16.314	14.407 16.737
14.778 17.638	16.843 15.141	19.068 16.556	17.978 21.762
15.504 17.275	16.866 14.641	19.552 15.951	17.645 20.127
16.253 16.389	16.185 13.552	19.613 14.437	18.705 18.16
17.32 15.413	16.389 13.597	19.946 15.073	19.461 19.704
17.524 15.209	16.026 12.076	20.702 12.984	19.492 16.102
ID=AGJ2-ind-14	ID=AGJ3-ind-14	ID=AGJ4-ind-14	ID=AGAd-ind-14
LM=16	LM=16	LM=16	LM=16
21.179 13.325	14.634 11.108	10.684 14.74	12.833 12.137
21.134 13.529	15.602 12.894	12.228 16.193	13.953 14.921
20.453 14.619	15.481 13.015	12.167 15.648	14.165 13.529
19.204 15.572	15.33 14.498	12.984 17.131	14.619 15.527
20.702 15.073	15.935 13.529	12.621 15.829	14.558 14.074
19.817 15.913	16.299 14.467	13.529 16.283	16.041 13.862
20.248 16.072	16.874 14.346	13.953 15.799	17.373 13.408
20.566 16.344	17.479 14.135	14.498 14.861	17.191 11.925
19.386 16.934	16.904 15.769	14.952 16.98	18.584 15.164
19.272 17.275	17.297 15.345	15.224 17.07	18.675 15.103
20.385 17.048	17.842 14.8	15.315 15.406	17.615 11.471
20.589 17.547	18.569 14.74	17.04 15.648	21.277 11.713
20.884 17.07	18.478 14.407	16.768 14.982	21.671 11.259
21.769 16.185	18.296 12.984	15.829 13.59	20.309 9.383
22.859 15.254	18.205 13.015	16.677 13.983	22.004 9.958
23.063 15.186	18.357 10.926	16.314 12.349	19.431 7.839
ID=AGJ2-ind-15	ID=AGJ3-ind-15	ID=AGJ4-ind-15	ID=AGAd-ind-15
LM=16	LM=16	LM=16	LM=16
17.365 16.684	17.32 10.056	17.388 10.238	14.831 12.349
17.343 17.093	17.729 11.849	17.184 11.713	13.559 14.528
16.707 18.319	17.706 12.144	17.365 11.736	14.558 14.377
16.571 19.204	16.957 13.393	16.389 13.189	13.317 16.283
17.093 18.183	17.774 12.576	17.502 12.19	14.558 15.315
17.365 19.408	17.706 13.461	17.116 13.348	15.648 16.223
17.729 19.454	18.251 13.552	17.661 13.325	16.98 16.798
18.137 19.749	18.977 13.665	18.364 13.098	18.19 15.981
17.275 20.612	18.16 14.392	17.161 14.8	16.556 18.614
17.365 20.793	18.183 14.006	17.275 15.027	16.495 20.037
17.956 20.498	18.818 13.756	18.478 14.324	18.251 16.162
18.5 20.793	19.25 14.119	19.749 14.596	21.277 18.614
18.523 20.135	19.772 14.051	20.316 13.892	21.762 18.402
18.864 19.227	19.976 12.621	20.634 12.689	21.792 15.981
19.613 18.001	19.862 12.621	20.498 12.621	22.73 16.647
19.704 17.706	20.884 11.168	21.111 11.327	22.458 13.681
ID=AGJ2-ind-16	ID=AGJ3-ind-16	ID=AGJ4-ind-16	ID=AGAd-ind-16
LM=16	LM=16	LM=16	LM=16
17.282 7.294	17.774 13.733	17.328 10.245	15.678 13.559
17.04 7.869	17.297 15.595	16.874 11.607	13.802 15.466
16.526 9.08	17.184 15.595	16.692 11.607	14.498 15.92
15.769 10.109	16.389 16.662	15.33 12.788	12.591 16.314
16.889 9.413	17.365 16.14	16.995 12.576	14.346 16.193
16.374 10.412	17.275 16.934	16.329 13.363	15.164 17.01
16.859 10.472	17.774 17.025	17.025 13.514	15.799 18.16
17.252 10.684	18.523 17.229	17.812 13.726	17.645 17.585
16.102 11.532	17.343 18.001	16.299 14.452	15.133 19.643
16.223 11.804	17.638 18.092	16.026 15.33	14.407 20.188
16.889 11.532	18.364 17.888	18.115 14.24	18.099 18.584
17.434 11.622	18.818 18.364	18.569 16.147	18.432 23.275
17.736 11.289	19.295 18.046	19.265 15.724	19.643 23.124
18.281 10.381	19.704 16.639	19.961 14.392	20.945 21.187
19.129 9.11	19.522 16.639	19.84 14.331	20.763 22.458
19.431 8.959	20.929 15.322	21.172 13.03	22.639 19.976
ID=AGJ2-ind-17	ID=AGJ3-ind-17	ID=AGJ4-ind-17	ID=AGAd-ind-17
LM=16	LM=16	LM=16	LM=16
17.456 9.965	13.529 14.301	16.087 11.834	16.859 7.718
17.479 10.192	15.073 15.095	16.48 13.802	14.346 9.806
17.729 11.963	15.345 15.073	16.329 13.681	15.951 9.685
17.57 12.894	16.23 16.162	16.117 15.557	13.408 10.472
17.956 11.622	15.572 15.027	16.813 14.286	15.557 10.291
18.228 12.803	16.843 15.572	16.964 15.466	15.618 11.925
18.569 12.712	17.093 14.868	17.782 15.164	16.556 12.894
19.068 12.598	17.365 14.301	18.659 14.891	17.827 12.651
18.886 13.733	18.205 15.89	17.872 16.798	14.286 14.316
18.977 13.779	18.092 15.277	17.691 16.889	14.982 14.437
19.408 13.484	18.024 14.573	18.599 15.739	18.402 13.59
19.794 13.302	18.75 14.369	19.9 16.253	18.614 18.523
19.953 12.894	18.342 13.915	20.264 15.497	19.129 17.767
19.794 12.076	17.388 13.03	20.324 14.104	20.823 16.526
20.021 10.465	17.32 13.211	20.112 14.013	20.975 17.978
20.135 10.17	16.253 11.327	20.627 12.288	22.791 15.436
ID=AGJ2-ind-18	ID=AGJ3-ind-18	ID=AGJ4-ind-18	ID=AGAd-ind-18
LM=16	LM=16	LM=16	LM=16
18.024 11.713	14.71 14.437	15.89 11.774	13.499 10.381
18.001 11.986	15.708 16.253	15.951 13.802	12.954 13.711
16.866 13.325	16.14 16.457	16.556 13.408	14.104 12.712
16.367 14.233	16.162 17.547	15.527 14.891	13.408 15.285
17.32 13.416	16.344 16.707	16.556 14.165	14.256 13.892
16.775 14.619	16.843 16.957	16.616 14.861	16.253 14.165
17.184 14.846	17.365 16.889	17.222 14.952	17.373 14.861
17.729 15.118	17.978 16.707	18.069 14.589	17.888 13.469
16.162 16.185	17.638 18.137	16.435 16.435	17.101 17.191
16.094 16.367	17.91 17.774	17.161 16.465	17.464 17.313
16.684 16.049	18.069 17.252	18.372 16.253	18.614 13.317
17.297 16.117	18.796 17.411	19.189 16.889	22.216 15.708
17.888 15.822	19.113 16.548	19.25 16.405	22.458 14.861
18.682 15.095	18.546 15.686	19.552 14.649	22.367 12.651
19.976 13.37	18.455 15.799	20.006 15.164	23.396 13.469
20.158 13.189	18.546 13.348	20.702 13.105	22.639 10.593
ID=AGJ2-ind-19	ID=AGJ3-ind-19	ID=AGJ4-ind-19	ID=AGAd-ind-19
LM=16	LM=16	LM=16	LM=16
14.823 9.284	20.135 6.152	10.714 14.876	12.924 12.379
14.959 9.647	20.135 8.535	12.409 16.359	13.559 14.558
14.8 11.327	19.931 8.603	12.5 15.724	14.74 14.013
14.573 12.076	18.886 9.897	13.075 17.267	13.892 16.435
14.959 10.896	19.704 9.239	12.954 15.996	14.831 14.589
15.05 12.054	19.408 10.101	13.711 16.238	16.405 14.831
15.527 12.031	19.817 10.101	14.195 15.966	17.464 14.891
16.049 11.963	19.908 10.714	14.649 14.997	18.372 13.287
15.595 13.529	19.25 11.327	14.891 17.116	18.281 16.859
15.527 13.461	19.477 11.532	15.224 17.086	20.188 18.826
16.23 12.916	20.135 11.305	15.345 15.421	19.068 13.499
16.98 13.438	20.725 11.781	16.859 15.572	23.245 15.133
16.934 12.553	21.565 11.236	16.828 15.148	23.457 14.619
17.138 11.395	21.905 10.215	16.072 13.454	23.063 12.076
17.365 9.897	21.747 10.079	16.828 13.877	24.213 12.894
17.456 9.579	23.494 8.081	15.436 12.092	23.487 9.655
ID=AGJ2-ind-20	ID=AGJ3-ind-20	ID=AGJ4-ind-20	ID=AGAd-ind-20
LM=16	LM=16	LM=16	LM=16
17.865 11.645	20.158 7.627	19.855 10.957	13.166 13.923
17.865 11.963	20.226 9.647	18.856 13.105	13.136 17.797
17.434 12.939	19.999 9.784	19.007 13.348	13.892 15.981
16.14 13.824	19.272 10.987	17.403 14.074	13.681 18.735
17.502 13.416	20.248 10.17	18.856 13.711	14.256 17.07
16.889 14.119	20.021 11.441	18.553 15.073	15.466 16.949
17.32 14.233	20.407 11.622	19.159 15.618	16.768 16.919
17.797 14.528	21.111 11.781	20.097 15.981	17.07 15.012
16.639 15.277	20.112 12.667	18.402 16.253	17.464 18.402
16.662 15.504	20.044 12.598	17.888 16.768	17.827 18.796
17.275 15.254	20.657 12.462	19.34 16.677	18.009 14.589
17.751 15.322	21.27 12.939	19.764 17.767	22.125 16.435
18.682 15.232	22.019 12.44	20.612 17.343	22.942 15.769
19.295 14.483	22.405 11.418	22.034 16.374	21.399 13.227
19.726 13.257	22.359 11.214	21.853 16.465	23.124 14.619
19.953 13.121	24.221 9.738	24.274 15.92	20.854 11.925
ID=AGJ2-ind-21	ID=AGJ3-ind-21	ID=AGJ4-ind-21	ID=AGAd-ind-21
LM=16	LM=16	LM=16	LM=16
16.003 13.665	13.635 17.131	18.266 12.53	11.259 9.322
16.094 14.006	13.121 18.735	18.75 14.558	10.745 11.986
16.707 15.64	12.969 19.219	19.023 14.74	11.713 11.865
16.662 16.344	12.031 19.885	18.326 16.223	10.714 13.983
16.843 15.095	13.332 19.28	19.234 15.224	11.532 12.742
17.388 16.14	12.939 20.248	19.628 15.92	13.257 13.166
17.683 15.89	13.544 20.4	20.354 16.072	14.619 13.62
18.137 15.731	13.847 20.793	21.414 15.799	15.436 12.742
17.819 16.843	12.546 21.58	19.779 17.464	14.135 16.253
18.092 16.866	13.151 20.823	20.506 17.585	15.194 18.311
18.523 16.435	14.059 20.702	21.353 16.162	15.769 13.287
18.818 16.14	14.452 21.308	22.655 17.282	19.34 16.011
18.727 15.845	14.634 21.58	23.048 17.222	20.188 15.375
18.659 15.254	15.239 20.551	23.169 15.769	19.764 12.863
18.455 13.37	15.027 20.521	23.442 15.92	21.156 14.104
18.432 13.166	16.843 19.764	25.015 14.135	20.702 10.654
ID=AGJ2-ind-22	ID=AGJ3-ind-22	ID=AGJ4-ind-22	ID=AGAd-ind-22
LM=16	LM=16	LM=16	LM=16
13.665 8.399	11.486 12.871	15.633 10.321	10.17 13.544
13.733 8.649	12.848 14.256	14.876 12.651	11.562 16.45
13.711 10.737	12.939 14.641	15.451 12.409	11.562 14.513
13.892 11.441	12.803 15.686	14.392 13.741	12.651 16.934
14.142 10.056	13.121 15.05	15.602 13.105	12.591 15.36
14.46 11.146	13.575 15.481	15.602 13.711	13.65 14.362
14.891 11.009	14.142 15.345	16.299 13.802	14.831 13.575
15.232 10.919	14.732 15.141	17.509 13.681	14.407 12.213
15.05 12.008	14.551 16.389	15.814 15.345	16.435 16.147
15.073 12.394	14.505 16.367	16.026 15.497	16.949 15.845
15.391 12.054	14.959 15.549	17.388 15.073	15.375 12.092
15.799 11.827	15.799 15.822	18.417 15.89	20.309 12.455
15.981 11.327	15.754 14.71	18.629 15.799	20.551 11.274
16.026 10.26	14.868 13.643	18.932 14.346	18.614 9.489
16.14 8.49	14.755 13.915	19.325 15.133	20.248 10.154
16.14 8.285	14.71 11.827	20.839 13.105	18.221 8.006
ID=AGJ2-ind-23	ID=AGJ3-ind-23	ID=AGJ4-ind-23	ID=AGAd-ind-23
LM=16	LM=16	LM=16	LM=16
15.164 12.803	13.257 13.098	16.45 12.712	13.862 10.578
15.3 13.098	14.278 14.641	17.237 14.891	11.743 12.878
15.595 14.505	14.528 14.687	16.934 14.71	13.227 11.97
15.686 15.504	14.891 16.049	16.51 16.283	11.653 13.696
15.867 14.369	14.846 15.118	17.449 15.375	12.954 12.727
16.548 15.277	15.391 15.799	18.054 16.072	14.225 13.242
16.843 15.186	15.663 15.504	18.841 15.769	15.557 13.786
17.275 14.982	16.117 15.164	19.719 15.527	16.223 12.939
17.184 16.457	16.344 16.753	18.871 16.859	14.316 16.147
17.365 16.571	16.503 16.707	19.325 17.555	14.407 16.934
17.683 16.117	16.753 15.776	19.81 16.132	17.555 13.514
18.137 15.822	17.91 15.935	21.323 17.101	19.522 17.388
18.16 15.141	17.57 15.005	22.17 16.586	20.279 16.874
17.865 14.029	16.684 13.711	21.656 15.194	20.581 14.725
17.57 12.689	16.457 13.665	22.14 15.769	21.217 16.42
17.57 12.44	16.117 12.122	22.443 13.227	21.368 13.181
ID=AGJ2-ind-24	ID=AGJ3-ind-24	ID=AGJ4-ind-24	ID=AGAd-ind-24
LM=16	LM=16	LM=16	LM=16
14.369 16.276	12.258 9.806	16.465 14.664	16.586 7.415
14.664 16.639	12.924 11.834	16.011 16.389	13.862 9.413
15.686 17.956	12.742 11.955	16.344 16.389	14.921 9.897
15.822 18.682	12.591 13.196	15.648 17.267	13.348 10.775
15.958 17.683	13.075 12.288	16.828 17.237	14.8 10.593
16.435 18.546	13.317 13.287	17.131 17.963	15.648 11.592
16.798 18.296	13.953 13.075	17.736 18.538	16.677 12.409
17.275 18.342	14.467 13.317	18.523 18.478	17.888 12.137
17.456 19.658	14.135 14.619	17.131 19.265	15.043 14.8
17.434 19.454	13.953 14.135	16.798 19.688	15.103 15.073
17.638 18.954	14.377 13.802	18.311 18.538	17.888 12.319
17.956 18.682	14.982 14.074	18.947 20.233	19.583 15.164
17.706 18.092	15.618 13.287	19.855 20.506	20.642 14.861
17.297 17.297	15.466 11.834	20.43 19.325	21.429 12.682
16.707 15.935	15.224 11.865	20.369 19.961	22.337 14.013
16.662 15.618	15.92 9.897	22.125 18.69	22.942 9.625
ID=AGJ2-ind-25	ID=AGJ3-ind-25	ID=AGJ4-ind-25	ID=AGAd-ind-25
LM=16	LM=16	LM=16	LM=16
14.778 14.505	16.14 14.846	16.934 8.929	14.195 12.228
15.027 14.755	16.889 16.753	16.45 11.562	12.984 16.102
15.754 16.049	16.775 16.889	16.843 11.259	14.104 15.375
16.094 16.889	16.321 18.092	15.512 12.591	12.954 17.918
15.981 15.958	16.957 17.456	16.692 11.986	14.195 16.344
16.73 16.889	17.184 17.888	16.783 12.803	15.678 16.616
17.07 16.526	17.592 17.729	17.297 13.045	17.191 16.949
17.297 16.389	18.137 17.456	18.236 13.105	17.555 16.072
17.751 17.661	17.774 18.932	16.874 14.558	16.616 19.855
17.819 17.524	17.706 19.181	16.571 14.71	17.101 19.734
18.069 16.866	18.637 18.637	18.115 13.832	18.463 16.102
18.569 16.98	19.25 18.886	18.902 14.679	22.034 18.614
18.16 16.23	19.477 18.591	19.113 14.467	22.549 17.857
17.661 15.277	19.635 17.434	19.931 13.378	21.641 14.982
16.957 13.756	19.499 17.434	20.082 13.499	22.791 16.041
16.912 13.484	20.248 15.64	21.656 11.925	21.61 12.349
ID=AGJ2-ind-26	ID=AGJ3-ind-26	ID=AGJ4-ind-26	ID=AGAd-ind-26
LM=16	LM=16	LM=16	LM=16
18.41 15.05	12.667 16.42	10.654 13.363	18.886 8.626
18.569 15.413	12.909 18.629	11.834 15.179	15.648 10.139
19.454 15.776	12.697 18.508	12.319 14.816	17.313 10.351
19.681 16.775	12.243 19.81	12.773 16.722	14.952 11.38
19.749 15.867	12.909 19.113	12.833 15.3	16.616 11.138
20.18 16.866	13.242 19.9	14.104 15.724	17.313 12.167
20.362 16.457	13.938 20.082	14.8 15.148	18.19 13.015
20.861 16.571	14.573 19.931	15.557 14.634	19.371 12.954
20.861 17.592	13.514 21.172	15.648 16.783	16.737 14.982
21.088 17.729	13.938 21.202	15.739 16.692	16.193 15.133
21.429 17.252	14.785 20.869	15.799 14.452	19.673 13.802
21.724 16.957	15.391 21.504	17.645 15.088	19.673 17.524
21.338 16.208	15.754 20.718	18.16 14.392	20.763 18.13
20.68 15.3	15.996 19.446	17.827 12.818	22.518 16.828
20.135 14.414	15.814 19.446	17.645 12.909	22.518 18.372
20.18 14.21	17.116 17.267	17.343 10.366	24.092 14.74
ID=AGJ2-ind-27	ID=AGJ3-ind-27	ID=AGJ4-ind-27	ID=AGAd-ind-27
LM=16	LM=16	LM=16	LM=16
14.074 16.299	16.026 11.463	11.925 16.359	14.407 16.193
14.256 16.662	14.619 13.189	13.166 18.326	12.107 18.765
14.551 17.32	14.437 13.484	13.681 17.328	13.711 17.676
14.687 17.91	13.438 13.779	13.62 19.083	12.258 19.643
14.823 17.456	14.392 13.87	13.923 18.054	13.287 19.098
15.118 18.41	14.097 14.324	14.528 17.782	14.346 19.855
15.481 18.183	14.414 14.778	15.224 17.297	15.527 20.158
15.822 18.319	14.868 15.459	15.618 16.389	16.616 19.492
15.799 19.59	13.325 15.754	16.132 18.478	14.649 22.307
16.276 19.522	13.438 16.117	16.223 18.387	14.952 23.336
16.548 19.023	14.346 16.162	16.495 16.722	17.313 20.884
16.866 18.841	14.732 16.934	18.644 17.661	18.705 24.092
16.276 17.819	15.209 16.639	18.584 17.176	19.915 23.608
15.845 17.138	16.23 15.981	18.221 16.541	20.733 21.187
15.618 16.276	16.162 15.913	18.523 16.632	21.277 22.912
15.572 15.867	18.41 15.277	18.372 13.938	20.642 18.644
ID=AGJ2-ind-28	ID=AGJ3-ind-28	ID=AGJ4-ind-28	ID=AGAd-ind-28
LM=16	LM=16	LM=16	LM=16
15.459 14.46	15.951 14.407	11.895 12.364	14.679 12.016
15.708 14.755	16.253 16.011	11.925 14.573	14.649 15.497
16.616 15.64	16.041 16.011	11.804 14.816	15.103 13.862
17.048 16.662	15.829 17.645	11.108 15.996	15.254 16.495
16.843 15.391	16.435 16.768	11.925 15.512	15.436 14.528
17.706 16.707	16.737 17.524	12.651 16.087	16.526 14.679
17.888 16.14	17.313 17.615	13.59 16.208	17.585 14.316
18.205 15.981	18.069 17.676	14.77 16.208	17.767 12.924
18.705 17.343	17.282 19.25	13.559 17.721	18.977 16.526
18.909 17.434	17.555 18.947	13.59 17.933	19.492 17.131
18.932 16.299	18.13 18.19	14.982 16.45	19.522 12.651
19.431 16.208	18.886 18.705	16.041 18.841	23.124 14.013
19 15.436	19.068 17.767	16.798 18.236	23.487 13.923
18.115 14.687	19.159 16.556	17.07 17.267	22.609 11.289
17.343 13.438	19.038 16.556	17.222 17.418	24.244 12.349
17.207 13.166	20.097 14.589	18.765 14.785	21.762 9.352
ID=AGJ2-ind-29	ID=AGJ3-ind-29	ID=AGJ4-ind-29	ID=AGAd-ind-29
LM=16	LM=16	LM=16	LM=16
16.117 15.708	18.735 6.871	16.556 17.6	14.483 8.959
16.276 16.026	19.189 8.717	16.556 20.052	11.91 10.563
16.503 17.184	18.886 8.868	17.222 19.779	13.756 10.139
16.321 18.342	18.644 10.23	16.556 21.474	11.365 11.289
16.684 17.002	19.31 9.201	17.101 20.687	13.605 10.624
16.889 18.296	19.613 10.109	18.947 21.474	13.605 12.197
17.093 17.956	20.188 9.988	19.583 21.474	14.906 13.348
17.411 17.888	20.793 10.018	20.46 20.839	16.299 12.833
17.456 19.408	20.4 11.713	19.552 22.715	13.03 15.527
17.524 19.34	20.551 11.138	19.885 22.776	12.273 16.707
17.842 18.818	21.126 10.926	20.823 21.444	16.48 13.802
18.342 18.727	21.731 10.987	22.851 23.472	17.691 18.432
18.387 18.046	21.974 10.351	23.275 22.14	18.387 17.615
18.092 17.093	22.004 9.322	23.487 20.778	20.021 15.436
18.205 15.64	21.822 9.292	23.245 21.111	19.598 17.555
18.16 15.413	22.307 7.234	24.274 18.236	21.232 13.378
ID=AGJ2-ind-30	ID=AGJ3-ind-30	ID=AGJ4-ind-30	ID=AGAd-ind-30
LM=16	LM=16	LM=16	LM=16
15.05 15.572	16.072 14.029	15.322 6.606	11.849 11.032
15.209 15.935	15.459 15.731	15.481 8.649	10.003 14.362
15.141 17.138	15.3 15.663	15.322 8.422	11.486 13.03
15.05 18.16	14.369 16.367	14.324 10.76	10.548 15.391
15.459 17.388	15.504 16.276	15.867 9.579	11.516 13.877
15.504 18.75	15.186 16.843	15.686 11.259	12.878 13.968
15.935 18.591	15.504 17.025	16.321 11.577	14.119 14.331
16.276 18.41	15.935 17.411	17.365 11.759	14.664 13.363
16.344 19.681	14.505 18.342	15.845 12.984	13.847 17.055
16.208 19.59	14.823 18.319	15.935 13.461	14.422 17.176
16.684 19.159	15.686 18.228	17.343 12.213	15.391 13.726
17.32 19.477	16.23 18.75	18.591 13.87	18.932 16.147
17.252 18.546	16.594 18.841	18.727 12.167	19.204 15.845
16.866 17.207	17.365 18.001	18.228 9.307	19.113 13.484
16.889 15.867	17.184 17.933	18.342 9.148	20.052 14.997
16.957 15.618	19.181 17.229	19.499 6.969	18.811 11.184
ID=AGJ2-ind-31	ID=AGJ3-ind-31	ID=LCJ4-ind-1	ID=AGAd-ind-31
LM=16	LM=16	LM=16	LM=16
18.432 11.872	18.115 11.486	17.842 6.22	11.199 10.412
18.478 12.076	17.751 12.712	17.07 8.127	10.321 13.227
18.296 13.234	17.956 12.962	17.184 8.308	11.38 12.288
17.524 14.029	17.434 13.665	15.958 9.92	10.563 14.256
18.319 13.597	18.342 13.166	16.503 10.283	11.653 13.015
17.933 14.437	18.342 14.187	16.594 11.441	12.833 12.924
18.319 14.46	18.727 14.528	17.07 11.804	13.983 12.984
18.591 14.573	19.227 14.982	17.865 12.031	14.71 12.016
17.978 15.527	18.183 15.277	15.935 12.916	14.044 15.557
17.865 15.913	18.115 15.595	16.185 13.257	13.983 15.194
18.591 15.731	18.932 15.118	17.956 12.485	15.012 12.651
19.159 15.731	19.454 15.595	18.387 13.938	18.221 15.073
19.295 14.8	20.18 15.686	19.749 11.94	19.038 14.558
19.522 13.688	20.339 14.959	19.84 9.897	18.886 11.774
19.885 12.757	20.475 15.027	19.999 9.874	20.006 13.348
20.271 12.485	21.179 13.847	21.247 8.081	18.947 10.23
ID=LCJ2-ind-1	ID=LCJ3-ind-1	ID=LCJ4-ind-2	ID=AGAd-ind-32
LM=16	LM=16	LM=16	LM=16
16.684 14.437	17.661 14.914	17.275 8.308	10.321 15.133
16.843 14.755	16.821 15.686	17.184 10.124	11.229 17.736
16.48 16.049	17.07 15.913	17.002 10.033	12.197 16.98
16.094 17.048	16.14 16.639	15.3 11.35	12.137 19.219
16.616 16.299	17.184 16.367	16.503 11.645	12.319 17.645
16.798 17.184	16.889 17.456	15.845 12.78	14.013 17.343
17.116 17.252	17.297 17.751	16.389 13.121	15.254 16.616
17.479 17.388	17.978 18.319	17.093 13.96	15.285 15.285
16.957 18.523	16.616 18.727	15.05 13.96	16.405 19.098
17.048 18.478	16.753 18.864	14.891 14.278	17.464 19.159
17.32 18.115	17.524 18.432	16.117 14.505	16.435 15.315
17.933 18.364	18.001 19.136	16.389 15.935	20.309 15.315
17.91 17.683	18.886 18.637	18.228 14.074	19.704 14.286
18.364 16.571	19.068 17.592	18.886 12.076	18.553 11.986
18.796 15.141	19.318 17.706	18.954 12.303	20.037 12.076
19.045 15.073	20.589 16.344	20.793 10.919	17.01 10.139
ID=LCJ2-ind-2	ID=LCJ3-ind-2	ID=LCJ4-ind-3	ID=AGAd-ind-33
LM=16	LM=16	LM=16	LM=16
14.959 15.186	15.731 13.575	12.939 14.097	10.805 12.319
15.186 15.481	15.89 15.322	13.484 16.23	11.774 16.374
15.754 16.548	16.072 15.232	13.733 15.958	12.319 14.71
15.799 18.001	15.981 16.389	13.983 17.547	12.197 17.313
16.14 16.662	16.367 15.64	14.165 16.707	12.954 15.708
16.321 18.137	16.48 16.457	14.687 18.864	14.256 15.466
16.639 18.001	16.889 16.435	15.754 18.682	15.587 15.103
16.957 17.683	17.57 16.571	16.775 18.886	15.708 13.802
17.252 18.864	16.889 18.069	15.686 20.203	16.465 17.555
17.229 18.886	16.684 18.16	15.549 20.793	16.828 17.464
17.683 18.16	17.07 16.73	16.412 19.113	16.495 13.771
18.364 18.5	18.478 17.933	17.729 20.407	21.187 14.165
17.91 17.547	18.841 17.025	17.683 17.524	20.46 12.954
17.365 16.367	18.5 15.345	17.116 16.049	18.977 10.593
16.934 15.118	18.659 15.436	17.048 16.094	20.581 11.047
16.934 14.823	18.909 13.87	17.57 13.87	17.464 8.596
ID=LCJ2-ind-3	ID=LCJ3-ind-3	ID=LCJ4-ind-4	ID=AGAd-ind-34
LM=16	LM=16	LM=16	LM=16
16.753 14.71	17.555 15.799	7.43 14.725	11.827 14.142
16.912 14.937	17.282 16.98	10.033 15.981	12.167 17.751
16.639 16.117	17.494 17.101	10.2 15.996	13.052 17.207
15.64 17.229	16.647 18.16	10.73 17.313	12.689 19.295
16.707 16.594	17.464 17.797	10.82 16.647	13.552 18.092
16.072 17.32	17.04 18.463	12.288 17.267	15.368 17.842
16.412 17.411	17.706 18.432	13.136 16.874	16.594 17.456
16.889 17.729	18.069 18.493	13.544 16.238	16.753 16.162
16.026 18.455	17.373 19.583	13.726 18.069	17.161 19.999
15.799 18.818	17.252 20.037	13.892 18.357	17.683 20.339
16.412 18.591	18.099 19.461	13.756 16.541	16.616 16.117
17.116 18.841	18.251 20.097	15.194 15.845	21.156 17.002
17.479 18.092	18.675 18.796	13.681 14.785	20.952 15.754
17.819 16.934	18.493 17.736	11.986 14.271	19.545 13.484
18.183 15.935	18.735 17.645	12.167 14.18	21.202 14.256
18.705 15.799	19.25 16.162	9.7 11.804	18.455 11.736
ID=LCJ2-ind-4	ID=LCJ3-ind-4	ID=LCJ4-ind-5	ID=AGAd-ind-35
LM=16	LM=16	LM=16	LM=16
15.731 13.892	7.869 14.921	12.394 13.461	13.892 13.098
16.072 13.938	8.868 16.162	14.551 15.05	13.529 16.775
16.866 14.982	9.262 16.132	14.8 14.778	14.187 15.3
17.252 16.208	9.595 17.978	15.799 16.299	13.779 17.956
17.388 14.823	10.2 16.737	14.959 14.687	14.596 15.822
17.819 15.822	11.168 17.888	17.252 15.618	15.618 16.162
18.046 15.572	12.197 17.948	18.001 15.254	16.707 16.094
18.5 15.3	13.227 17.555	18.773 14.823	17.048 14.233
18.954 16.117	12.561 19.038	18.841 16.73	17.797 17.547
19.318 16.389	12.984 19.34	18.682 16.798	18.115 18.273
19.363 15.436	13.59 17.736	19.181 15.254	18.682 14.346
20.044 15.459	14.71 18.281	20.135 14.982	22.768 16.117
19.386 15.141	14.044 16.859	19.136 13.234	22.927 15.913
18.069 14.097	13.166 15.254	17.592 12.349	22.496 13.348
17.661 12.871	13.045 15.073	17.434 12.349	23.29 14.097
17.524 12.576	13.075 12.621	16.003 9.738	21.066 10.987
ID=LCJ2-ind-5	ID=LCJ3-ind-5	ID=LCJ4-ind-6	ID=AGAd-ind-36
LM=16	LM=16	LM=16	LM=16
13.552 14.619	19.068 11.743	18.478 10.17	14.551 13.62
13.915 14.755	18.432 12.712	17.592 12.144	11.622 15.118
13.96 16.253	18.523 12.954	17.615 12.371	13.348 14.732
13.87 17.479	17.252 14.346	16.003 13.075	10.533 15.981
14.278 16.299	18.281 14.104	17.388 12.78	12.848 15.64
14.619 17.502	17.403 15.133	16.639 14.891	13.007 16.616
14.914 17.434	17.827 15.678	17.138 15.708	14.119 17.229
15.3 17.275	18.069 16.344	17.933 16.526	15.164 16.707
15.118 18.796	16.949 16.344	15.799 16.253	12.598 19.477
15.345 18.591	16.647 16.344	15.504 16.412	12.803 19.567
15.776 18.001	17.464 16.314	17.434 16.389	16.435 18.092
16.435 18.296	17.797 16.768	17.888 17.411	17.048 22.859
16.072 17.411	18.947 16.616	19.635 16.253	17.547 21.656
15.867 16.253	19.764 15.648	20.203 14.619	19.204 20.316
15.935 14.755	19.673 15.527	20.089 14.619	19.318 21.974
16.072 14.46	21.61 14.649	22.201 13.847	19.931 18.478
ID=LCJ2-ind-6	ID=LCJ3-ind-6	ID=LCJ4-ind-7	ID=AGAd-ind-37
LM=16	LM=16	LM=16	LM=16
15.322 11.236	11.38 16.132	20.521 10.828	20.551 9.352
15.663 11.418	12.712 17.615	19.772 12.757	17.857 11.865
16.23 12.667	12.954 17.615	20.316 12.485	18.463 12.016
16.049 13.779	13.075 18.917	19 14.097	15.618 15.164
16.48 12.848	13.529 18.13	20.044 13.892	17.585 13.983
16.616 13.824	14.104 19.098	19.295 15.527	18.432 15.043
16.912 13.756	14.679 19.007	19.908 15.867	19.34 15.557
17.456 13.643	15.406 18.886	20.634 16.866	19.885 16.072
17.343 14.46	14.982 19.855	18.818 16.594	14.104 17.07
17.615 14.687	14.952 20.309	18.614 16.73	16.526 18.796
17.91 13.87	15.315 19.401	19.976 16.548	19.159 17.101
18.954 13.87	16.102 19.855	20.793 17.388	20.914 18.281
18.432 13.166	15.89 18.675	21.338 16.571	21.55 19.25
17.729 12.258	15.587 17.343	22.087 15.277	22.639 15.618
17.524 10.919	15.406 17.343	21.815 15.073	23.215 15.89
17.706 10.669	15.557 15.103	24.062 13.892	25.152 12.409
ID=LCJ2-ind-7	ID=LCJ3-ind-7	ID=LCJ4-ind-8	ID=LCAd-ind-1
LM=16	LM=16	LM=16	LM=16
16.594 11.6	19.643 9.746	9.035 14.573	17.04 11.925
16.889 11.849	19.038 11.289	10.941 15.413	15.103 13.862
17.388 12.735	19.129 11.592	11.1 15.254	16.374 14.074
17.184 13.733	17.888 13.045	12.44 16.639	12.773 15.375
17.592 12.916	19.28 12.773	11.713 15.436	16.707 14.8
17.774 13.802	18.523 14.104	13.938 15.981	16.132 16.677
17.978 13.688	19.068 14.467	14.71 15.209	16.768 17.252
18.342 13.506	20.006 15.254	15.05 14.573	18.069 17.736
18.546 14.46	18.16 15.285	15.572 16.412	14.013 17.978
18.637 14.846	18.614 16.102	15.527 16.616	14.831 20.733
18.977 14.051	19.643 15.739	15.322 15.073	17.494 18.705
19.908 14.278	20.733 16.314	16.503 14.369	18.947 20.309
18.954 13.529	21.762 16.193	15.89 13.643	19.643 20.702
18.432 12.485	22.609 15.133	14.483 12.78	20.521 16.98
18.319 11.395	22.428 15.012	14.324 12.78	21.187 17.434
18.455 11.214	24.758 12.984	12.894 10.487	22.125 14.921
ID=LCJ2-ind-8	ID=LCJ3-ind-8	ID=LCJ4-ind-9	ID=LCAd-ind-2
LM=16	LM=16	LM=16	LM=16
14.505 16.821	17.615 11.138	16.639 11.282	18.947 10.987
14.687 17.161	17.615 12.954	17.161 13.121	16.889 12.651
14.596 18.659	17.615 13.317	17.388 13.234	18.221 12.561
14.573 19.567	16.344 14.316	16.367 15.209	15.829 13.953
14.8 18.977	17.494 14.286	17.229 13.779	18.099 13.045
15.141 19.749	16.798 15.497	17.093 15.89	17.585 15.194
15.595 19.681	17.494 16.374	17.661 16.412	18.463 15.587
16.003 19.658	18.281 17.313	18.478 17.207	19.522 15.89
15.436 20.657	16.314 17.313	16.185 17.547	16.102 16.859
15.481 20.77	16.465 17.767	15.935 17.729	16.828 17.615
16.208 20.339	17.555 17.373	17.615 17.184	18.856 16.859
16.684 20.839	18.432 18.13	18.523 18.001	19.794 18.16
16.503 19.522	19.794 17.343	19.227 16.594	20.793 18.221
16.48 18.546	20.521 15.829	19.159 14.868	21.943 15.618
16.73 17.411	20.369 15.678	19.59 14.914	22.246 16.495
16.957 17.275	22.337 14.407	21.224 12.894	23.941 13.499
ID=LCJ2-ind-9	ID=LCJ3-ind-9	ID=LCJ4-ind-10	ID=LCAd-ind-3
LM=16	LM=16	LM=16	LM=16
22.382 14.46	17.978 6.81	16.253 16.23	20.642 10.593
21.837 14.46	17.615 8.717	15.549 17.91	18.372 11.38
21.043 15.481	17.888 9.019	15.754 18.069	18.735 11.562
20.294 16.162	17.524 10.926	15.118 20.044	16.465 12.288
21.179 15.845	18.553 9.595	16.094 19.386	18.705 12.591
20.543 16.73	18.765 11.168	15.663 20.997	17.191 14.437
21.02 16.912	19.492 11.38	16.162 21.383	17.191 15.224
21.406 17.275	20.369 11.743	16.866 21.656	18.069 16.162
20.43 17.638	18.432 12.803	15.322 22.246	15.254 15.436
20.294 17.819	18.947 13.196	15.436 22.314	14.921 15.951
21.588 17.638	20.581 12.288	17.07 21.474	17.767 16.374
21.928 18.115	21.399 13.136	17.751 22.813	18.009 17.524
22.042 17.797	21.943 11.774	17.888 22.269	19.31 17.343
22.655 16.821	22.397 10.079	18.796 20.816	20.975 16.283
23.154 15.935	22.639 10.17	19 20.839	21.126 16.647
23.494 16.117	23.729 7.809	20.68 19.477	22.821 14.8
ID=LCJ2-ind-10	ID=LCJ3-ind-10	ID=LCJ4-ind-11	ID=LCAd-ind-4
LM=16	LM=16	LM=16	LM=16
15.527 14.142	11.35 16.677	12.916 14.46	12.742 12.44
15.845 14.505	12.016 18.826	14.392 15.731	13.953 15.285
15.595 15.322	12.379 18.796	14.732 16.003	14.498 14.558
15.209 16.48	12.319 20.158	14.959 17.365	14.558 17.494
15.913 15.663	12.803 19.643	15.141 16.707	14.891 14.467
15.618 16.684	13.227 20.46	15.776 17.456	16.859 15.86
16.003 16.798	13.862 20.46	16.162 17.138	17.888 15.708
16.435 16.934	14.649 20.581	16.866 16.775	19.038 15.073
15.618 17.842	13.862 21.61	16.707 18.228	18.251 17.736
15.754 18.092	13.771 21.883	16.753 18.251	18.735 17.615
16.344 17.615	14.286 21.156	16.934 17.343	19.855 14.619
17.138 18.205	15.012 21.399	17.774 17.479	21.853 15.194
17.048 17.229	15.345 20.369	17.07 16.026	20.914 13.65
17.138 15.89	15.285 19.129	16.162 14.982	19.28 12.137
17.819 14.8	15.497 19.31	15.89 15.005	19.915 12.016
18.001 14.573	15.618 16.556	15.254 12.825	18.19 10.109
ID=LCJ2-ind-11	ID=LCJ3-ind-11	ID=LCJ4-ind-12	ID=LCAd-ind-5
LM=16	LM=16	LM=16	LM=16
18.092 5.857	15.406 10.896	10.26 11.94	6.023 18.221
17.683 6.084	16.011 12.712	12.213 14.619	6.689 21.399
17.797 6.719	16.253 12.712	12.757 14.573	7.203 21.126
17.502 7.673	16.102 14.316	13.166 15.799	7.96 23.245
18.092 7.014	16.677 13.257	13.075 14.346	7.567 21.217
17.842 7.854	16.768 14.619	14.074 15.027	9.292 22.761
18.115 7.945	17.494 14.498	15.027 14.71	10.23 22.73
18.387 8.104	18.099 14.921	15.708 14.074	11.32 22.034
17.683 9.171	17.222 15.92	15.572 16.208	10.563 25.242
17.638 9.33	17.434 16.223	15.754 15.89	11.047 25
18.183 8.921	18.221 15.224	16.026 14.165	11.532 22.488
18.886 9.262	18.644 15.527	17.116 13.892	14.044 23.184
19.023 8.671	18.765 14.256	16.571 13.257	13.287 21.308
19.295 7.582	18.614 12.773	15.391 12.485	12.409 19.764
19.772 6.651	18.886 12.621	15.3 12.213	12.712 19.764
20.112 6.469	19.25 10.684	14.528 9.579	11.411 17.161
ID=LCJ2-ind-12	ID=LCJ3-ind-12	ID=LCJ4-ind-13	ID=LCAd-ind-6
LM=16	LM=16	LM=16	LM=16
15.958 12.326	19.726 10.873	12.092 17.691	11.592 14.044
16.299 12.508	19.567 12.689	14.604 18.871	12.561 16.647
16.866 13.416	19.431 12.894	14.906 18.932	13.227 15.89
16.73 14.414	18.478 13.983	15.754 20.082	12.773 18.372
17.161 13.688	19.408 13.393	15.27 18.841	13.166 16.798
17.229 14.551	19.023 14.483	16.299 19.416	14.437 18.402
17.638 14.414	19.431 14.846	16.934 18.599	15.587 18.463
18.115 14.233	20.089 15.413	17.388 17.691	17.222 18.16
18.024 15.232	18.659 16.321	17.691 20.142	15.315 20.309
18.115 15.572	18.841 16.094	18.387 19.779	15.527 20.642
18.478 15.186	19.59 15.958	17.994 17.842	17.191 18.463
19.159 14.823	20.044 16.48	19.204 17.721	19.129 19.431
18.796 14.119	20.884 15.708	18.72 17.116	18.584 17.07
18.319 12.984	21.406 14.46	17.994 16.389	18.009 15.406
18.342 11.986	21.61 14.573	17.812 16.541	18.221 15.345
18.546 11.781	22.655 12.735	15.663 13.514	17.888 13.136
ID=LCJ2-ind-13	ID=LCJ3-ind-13	ID=LCJ4-ind-14	ID=LCAd-ind-7
LM=16	LM=16	LM=16	LM=16
12.598 15.345	20.142 9.11	17.827 10.639	15.935 7.945
12.78 15.504	18.864 11.532	16.102 13.09	14.256 10.033
13.257 16.571	18.75 11.645	15.951 13.332	15.027 10.306
13.37 17.865	18.092 12.394	15.012 14.119	12.667 10.896
13.552 16.639	19.181 12.326	16.283 13.877	15.481 10.805
13.983 17.615	18.705 13.37	15.829 15.633	14.619 13.302
14.392 17.456	18.977 13.756	16.253 16.268	15.027 14.21
14.641 17.275	19.431 14.301	17.161 17.116	16.299 15.118
14.71 18.455	17.774 14.755	15.103 17.388	12.258 14.029
14.573 18.75	18.584 14.876	15.678 17.388	12.485 16.389
15.254 18.115	19.325 14.634	17.494 16.964	15.164 14.755
15.89 18.251	19.794 15.194	18.432 18.054	16.48 16.253
15.549 17.116	20.46 14.694	18.584 17.57	17.706 15.118
15.254 16.094	21.005 14.059	19.492 16.238	18.569 13.711
14.914 15.005	20.869 13.998	19.34 16.299	18.841 13.983
14.982 14.823	23.109 11.683	21.853 14.15	20.43 11.804
ID=LCJ2-ind-14	ID=LCJ3-ind-14	ID=LCJ4-ind-15	ID=LCAd-ind-8
LM=16	LM=16	LM=16	LM=16
12.598 17.275	17.411 10.896	15.375 13.998	19.007 8.081
13.007 17.434	17.297 12.894	14.256 16.753	16.98 11.168
13.234 18.387	17.161 13.121	14.8 17.055	18.523 11.229
13.529 19.84	16.503 14.414	13.015 17.872	16.011 13.348
13.529 18.569	17.592 13.575	14.286 17.661	18.523 11.713
14.029 19.817	17.434 14.891	13.862 18.962	18.917 13.529
14.324 19.499	17.888 15.186	14.316 19.931	19.583 14.013
14.551 19.34	18.251 15.572	15.133 20.475	21.066 14.225
14.687 20.521	17.116 16.299	13.015 20.475	17.313 15.315
14.937 20.543	17.592 16.094	13.045 20.475	18.039 17.07
15.232 20.135	18.591 15.731	14.71 20.233	20.763 14.831
15.708 20.203	18.796 16.48	14.467 21.928	22.246 16.98
15.436 19.25	18.614 16.117	15.951 20.627	22.458 16.102
14.778 18.115	19.386 15.118	16.616 19.567	23.426 13.62
14.551 17.07	19.25 15.095	16.647 19.023	23.88 14.256
14.778 16.843	20.975 13.234	19.098 16.964	24.698 11.501
ID=LCJ2-ind-15	ID=LCJ3-ind-15	ID=LCJ4-ind-16	ID=LCAd-ind-9
LM=16	LM=16	LM=16	LM=16
14.732 13.052	15.769 12.122	16.48 10.049	15.497 12.137
14.914 13.302	14.619 14.725	15.451 14.135	15.012 14.437
15.186 14.687	14.316 14.755	15.845 13.741	15.406 14.558
14.937 15.731	13.681 15.754	15.36 15.012	13.529 16.374
15.413 14.687	14.921 15.179	16.268 14.074	15.587 14.8
15.459 15.981	14.891 16.632	16.571 15.194	15.194 17.676
15.913 15.935	15.708 17.388	17.509 15.557	15.799 18.493
16.299 15.822	16.465 17.994	18.538 16.072	17.434 19.159
16.14 16.957	14.589 18.508	16.753 17.131	13.62 19.371
16.208 17.161	15.012 18.75	16.722 17.04	12.984 21.035
16.684 16.639	16.283 18.811	18.175 16.495	16.314 19.522
17.275 16.98	16.828 19.537	19.446 17.222	17.494 22.337
17.093 15.822	18.281 18.78	20.475 16.314	18.765 19.885
16.866 14.528	19.219 17.54	20.869 15.012	19.129 17.615
17.002 13.62	18.977 17.54	20.718 15.012	19.431 17.645
17.161 13.348	20.884 15.3	21.837 11.653	20.612 15.678
ID=LCJ2-ind-16	ID=LCJ3-ind-16	ID=LCJ4-ind-17	ID=LCAd-ind-10
LM=16	LM=16	LM=16	LM=16
25.22 4.858	13.166 12.788	14.74 17.691	12.621 10.049
24.902 5.221	14.346 14.664	12.319 19.688	13.287 12.167
24.402 6.152	14.528 14.604	12.167 19.507	13.59 12.379
22.836 6.583	14.8 16.117	11.168 20.445	12.47 13.953
24.221 6.515	14.861 14.967	12.228 19.931	13.923 12.44
23.404 7.037	15.345 15.905	11.804 21.837	14.074 14.044
23.858 7.196	15.799 15.754	12.258 22.806	15.073 14.407
24.175 7.4	16.253 15.391	12.984 23.29	16.647 14.377
22.927 7.9	16.253 17.116	10.957 23.623	13.711 16.768
22.745 8.24	16.374 17.176	11.108 23.351	14.013 17.676
23.767 8.172	16.798 16.026	12.651 23.774	17.07 15.285
23.903 8.581	17.736 15.845	13.166 25.046	18.523 16.344
24.516 8.195	17.676 15.421	14.256 24.743	18.523 15.254
25.265 7.446	16.859 13.756	14.891 23.714	18.432 13.317
26.309 6.923	16.768 14.089	15.012 23.896	18.886 13.438
26.695 6.81	16.344 11.789	18.13 21.777	19.25 11.32
ID=LCJ2-ind-17	ID=LCJ3-ind-17	ID=LCJ4-ind-18	ID=LCAd-ind-11
LM=16	LM=16	LM=16	LM=16
10.442 7.831	16.919 12.44	15.436 14.664	8.565 16.026
10.578 8.127	17.373 14.8	13.892 16.934	9.685 18.569
11.078 9.307	17.222 14.982	14.165 17.146	10.23 18.205
11.032 10.624	16.616 16.314	12.742 18.024	11.199 21.02
11.463 9.193	17.524 15.436	14.316 17.509	10.684 18.417
11.622 10.238	17.403 16.616	13.348 19.416	12.197 19.719
11.917 10.147	17.857 16.647	13.832 20.142	12.924 18.962
12.394 10.056	18.553 16.586	14.437 21.02	14.407 18.448
12.576 11.168	17.978 17.827	12.742 21.232	12.319 22.685
12.621 11.305	18.16 17.676	12.591 21.081	14.165 21.898
13.007 10.896	18.856 16.798	14.165 21.353	15.103 19.144
13.506 10.76	19.734 17.343	14.8 22.231	17.464 20.657
13.279 9.988	19.613 16.586	15.739 21.141	16.647 18.205
12.553 8.853	19.583 15.043	16.768 19.991	15.043 16.087
12.598 7.627	19.764 15.194	16.616 19.81	15.739 16.026
12.667 7.377	20.309 12.651	18.977 18.024	14.71 13.847
ID=LCJ2-ind-18	ID=LCJ3-ind-18	ID=LCJ4-ind-19	ID=LCAd-ind-12
LM=16	LM=16	LM=16	LM=16
18.273 12.326	15.368 12.19	15.012 9.125	12.742 10.926
18.432 12.576	16.072 14.233	14.286 11.819	12.984 14.195
18.183 13.892	15.958 14.278	14.528 11.849	13.862 13.378
17.365 14.8	15.731 15.481	13.953 13.302	12.742 15.829
18.387 14.21	16.276 14.732	14.407 12.939	14.165 13.529
17.774 15.141	16.299 15.822	15.557 14.15	14.921 15.164
18.16 15.209	16.707 15.731	16.344 14.694	16.193 15.527
18.5 15.277	17.32 15.572	17.464 15.088	17.252 15.073
17.661 16.208	16.934 16.594	15.799 16.026	14.891 17.373
17.615 16.594	16.957 16.798	16.072 16.056	15.406 18.19
18.5 16.185	17.592 16.276	17.313 15.33	17.04 15.829
18.977 16.435	18.251 16.457	18.402 16.178	18.947 16.889
19.227 15.618	18.614 15.867	19.159 14.997	18.886 15.951
19.318 14.324	18.455 14.573	19.371 13.908	18.675 13.711
19.931 13.257	18.342 14.573	19.583 13.968	19.431 14.195
20.316 13.052	18.796 12.235	20.581 10.427	18.675 10.684
ID=LCJ2-ind-19	ID=LCJ3-ind-19	ID=LCJ4-ind-20	ID=LCAd-ind-13
LM=16	LM=16	LM=16	LM=16
17.207 15.867	17.729 11.713	19.522 5.372	17.048 8.876
17.275 16.435	16.503 13.121	18.977 8.278	14.619 10.669
16.253 17.388	16.367 13.257	19.28 8.49	14.982 11.146
14.8 17.978	15.095 14.165	18.705 10.003	13.665 12.508
16.526 17.592	16.321 13.756	19.219 8.732	14.006 12.916
15.391 18.5	15.413 14.732	20.097 10.427	14.664 14.119
15.754 18.705	15.89 15.005	20.975 11.002	16.049 15.345
16.344 18.796	16.299 15.436	21.822 11.305	17.025 16.912
15.254 19.817	14.732 16.185	20.279 12.424	14.21 16.934
14.937 19.84	14.823 15.89	20.581 12.213	15.073 17.706
15.822 19.976	15.504 15.776	22.004 11.728	17.842 17.638
16.162 20.362	16.026 16.389	22.851 12.485	18.682 18.864
16.957 19.658	17.002 16.457	24.062 10.941	19.931 18.296
17.615 18.727	17.888 15.118	24.183 9.882	21.224 16.321
18.659 17.978	17.978 15.186	24.667 9.973	21.338 16.003
19.023 17.933	19.726 13.62	25.424 6.644	23.177 13.257
ID=LCJ2-ind-20	ID=LCJ3-ind-20	ID=LCJ4-ind-21	ID=LCAd-ind-14
LM=16	LM=16	LM=16	LM=16
18.046 9.874	17.025 12.825	10.926 7.536	18.054 8.233
18.205 10.192	17.207 15.095	12.258 10.654	16.632 12.349
17.547 11.327	17.184 15.345	12.47 10.835	17.54 11.986
16.503 12.054	16.367 16.639	12.107 11.986	15.512 14.346
17.592 11.668	17.161 16.14	12.682 11.047	18.084 12.44
17.07 12.235	17.184 17.07	13.166 12.591	17.812 14.921
17.365 12.326	17.729 17.138	14.074 12.561	18.841 15.315
17.615 12.44	18.591 17.524	15.527 12.682	20.112 15.375
16.662 13.234	17.57 18.523	14.195 14.286	18.115 16.889
16.571 13.552	17.547 18.478	14.589 14.165	18.024 17.343
17.048 13.416	18.364 17.865	15.739 12.742	20.566 16.405
17.524 13.756	18.977 18.228	16.556 13.227	23.532 17.464
18.046 13.234	19.522 17.07	16.405 11.955	22.17 15.527
18.478 12.303	19.159 15.64	15.769 10.533	22.624 13.257
19.227 11.441	19.023 15.436	16.193 10.745	23.23 14.013
19.386 11.282	19.908 13.348	16.041 7.113	24.289 10.049
ID=LCJ2-ind-21	ID=LCJ3-ind-21	ID=LCJ4-ind-22	ID=LCAd-ind-15
LM=16	LM=16	LM=16	LM=16
15.232 16.389	15.602 8.823	12.939 14.937	11.259 12.031
15.436 16.866	16.601 11.607	13.211 17.661	12.303 15.209
15.572 17.888	16.389 11.577	13.03 18.251	12.031 15.3
15.254 18.818	15.875 12.515	12.44 19.023	11.849 16.889
15.89 18.183	16.904 11.728	13.393 18.16	12.621 14.8
15.708 19.068	17.358 12.636	13.529 20.112	14.119 16.798
16.026 19.023	17.963 12.788	14.392 20.43	15.073 16.889
16.435 19.113	19.113 12.667	15.345 20.748	16.48 16.934
15.799 20.362	18.326 13.756	13.847 21.837	14.392 18.523
15.618 20.294	18.326 14.15	13.938 21.61	14.664 18.886
16.23 19.84	19.295 13.665	15.073 20.884	16.662 17.661
16.912 20.135	20.354 14.029	15.799 21.656	18.251 17.933
17.138 19.227	20.808 13.423	16.299 20.566	18.205 17.297
17.093 18.024	20.99 12.243	16.389 19.159	18.115 15.527
17.388 17.002	21.172 12.152	16.707 19.204	17.751 15.164
17.774 16.707	21.777 9.61	17.524 16.389	18.342 12.621
ID=LCJ2-ind-22	ID=LCJ3-ind-22	ID=LCJ4-ind-23	ID=LCAd-ind-16
LM=16	LM=16	LM=16	LM=16
16.412 11.827	19.477 11.236	7.128 13.575	14.604 10.624
16.616 12.076	18.432 13.166	9.352 15.89	14.513 14.407
16.912 13.37	18.364 13.257	9.716 15.89	14.755 14.861
16.775 14.46	17.343 13.484	9.806 17.252	14.755 17.948
17.229 13.506	18.41 13.597	9.579 15.3	15.602 15.285
17.297 14.641	18.16 14.074	10.487 16.889	16.42 18.099
17.615 14.641	18.591 14.528	10.805 16.253	17.691 17.736
18.024 14.505	19 15.005	11.078 15.345	19.083 17.222
17.729 15.595	17.729 15.345	11.94 16.934	17.207 20.46
17.729 15.845	17.751 14.891	12.44 16.526	17.6 19.038
18.319 15.436	18.41 14.755	12.53 15.073	19.023 17.797
18.909 15.799	18.864 15.322	13.892 15.164	20.839 18.281
18.796 14.551	18.75 16.094	12.984 14.165	20.264 15.587
18.5 13.416	20.294 15.232	12.44 13.575	20.385 12.924
18.5 12.144	20.18 15.232	12.303 13.802	20.687 12.894
18.841 12.054	21.996 14.324	10.033 11.078	19.446 9.716
ID=LCJ2-ind-23	ID=LCJ3-ind-23	ID=LCJ4-ind-24	ID=LCAd-ind-17
LM=16	LM=16	LM=16	LM=16
18.326 9.368	14.142 13.189	18.493 15.951	26.029 7.884
18.402 9.625	15.618 15.209	16.253 17.645	23.033 9.64
18.917 11.093	15.481 15.164	16.011 18.281	23.275 9.912
18.099 11.834	15.527 16.049	14.861 18.523	21.368 9.882
18.932 11.305	15.822 15.595	16.435 17.645	23.578 10.276
18.508 12.228	16.548 15.799	15.315 19.34	21.822 12.001
18.932 12.303	17.161 15.572	15.92 19.734	22.216 12.969
19.416 12.409	17.978 15.209	16.556 20.158	22.761 14.18
18.69 13.469	17.547 16.571	14.377 20.793	20.158 13.665
18.856 13.726	17.592 16.707	14.437 20.612	19.885 13.332
19.28 13.59	18.183 15.686	16.193 21.277	21.338 14.392
19.794 13.378	19.227 15.618	16.647 22.185	22.488 16.087
19.991 12.621	19.091 14.959	17.494 21.913	23.971 16.389
20.127 11.547	18.841 14.278	18.13 21.005	26.09 14.785
20.778 10.2	18.659 14.051	18.553 20.793	26.09 15.27
20.929 10.018	18.024 11.509	20.642 19.098	28.905 13.332
ID=LCJ2-ind-24	ID=LCJ3-ind-24	ID=LCJ4-ind-25	ID=LCAd-ind-18
LM=16	LM=16	LM=16	LM=16
19.007 12.092	18.796 9.731	15.557 11.97	8.172 7.763
18.69 12.394	18.069 11.668	15.103 14.664	7.718 11.622
18.145 13.756	17.797 11.607	15.406 14.967	8.036 11.759
17.449 14.24	17.101 12.697	14.165 16.056	7.627 13.711
18.311 14.044	17.888 12.273	15.436 15.481	8.263 11.622
17.782 14.921	17.676 13.726	15.224 16.964	8.944 14.21
18.069 15.224	18.493 14.15	16.011 17.388	10.079 14.165
18.553 15.345	19.098 14.694	17.01 17.903	11.441 14.437
17.585 16.283	18.16 15.3	15.285 18.871	9.534 15.845
17.418 16.632	18.311 15.088	15.254 19.386	9.988 16.344
18.145 16.389	19.098 14.876	16.859 18.629	11.713 15.118
18.614 16.571	19.704 15.36	17.948 19.053	12.894 15.845
19.204 15.966	20.097 15.179	18.463 17.721	13.756 14.21
19.794 14.785	21.066 14.18	18.463 16.026	13.348 11.35
20.778 13.892	20.914 14.029	18.917 16.571	14.074 11.895
21.005 13.59	22.609 12.092	20.037 13.121	13.802 7.673
ID=LCJ2-ind-25	ID=LCJ3-ind-25	ID=LCJ4-ind-26	ID=LCAd-ind-19
LM=16	LM=16	LM=16	LM=16
15.254 11.865	16.957 9.693	16.041 12.288	15.875 16.934
15.497 12.182	16.98 12.235	15.375 14.558	15.179 20.264
16.526 12.757	16.798 12.235	15.466 14.891	15.602 20.142
16.495 13.711	16.571 13.189	14.8 15.678	14.604 21.777
16.813 13.015	17.161 12.644	15.799 14.649	16.087 20.778
17.237 13.438	17.547 13.302	15.194 16.253	15.633 23.139
17.373 13.105	18.591 13.688	15.86 16.253	16.934 23.502
17.782 12.924	19.499 13.938	16.586 16.314	19.023 24.168
17.978 13.786	18.342 14.573	15.436 18.069	16.571 25.197
18.19 13.832	18.841 14.641	15.769 17.706	16.722 25.258
18.19 13.332	19.454 14.074	16.889 17.282	18.659 24.622
18.493 13.227	20.021 14.505	18.069 18.19	20.173 25.167
18.372 12.561	20.226 13.96	18.886 16.889	20.415 23.684
17.585 11.925	20.407 12.894	18.826 15.648	21.232 21.958
16.949 11.032	20.248 12.803	18.644 15.618	21.02 22.019
16.722 10.76	21.951 10.669	19.704 12.924	21.807 18.326
ID=LCJ2-ind-26	ID=LCJ3-ind-26	ID=LCJ4-ind-27	ID=LCAd-ind-20
LM=16	LM=16	LM=16	LM=16
14.24 14.15	13.998 11.289	15.557 18.009	15.618 5.857
14.271 14.664	15.3 13.681	13.953 20.551	15.073 9.912
13.877 16.011	15.36 14.044	14.044 20.884	16.193 9.549
13.559 16.843	15.3 14.952	13.136 21.338	15.436 11.607
14.119 16.193	15.754 14.407	14.679 20.491	16.556 10.185
13.998 17.207	16.389 15.043	13.862 21.853	17.282 12.424
14.346 17.388	17.297 14.679	14.558 21.943	18.069 12.576
14.861 17.343	18.175 14.77	15.315 21.943	19.673 12.515
14.286 18.553	18.266 16.193	13.317 23.184	17.857 14.15
14.24 18.644	18.841 15.527	13.832 23.457	18.13 14.271
14.71 18.432	18.811 14.649	14.891 23.305	20.188 12.969
15.164 18.584	19.356 14.589	15.739 24.455	21.58 13.938
15.693 17.767	19.204 13.953	16.707 23.82	21.822 12.394
15.966 16.783	18.871 12.894	16.889 22.972	21.943 9.7
16.48 15.436	18.69 12.863	16.798 22.639	21.762 9.67
16.692 15.164	18.448 10.2	18.765 20.4	22.397 6.341
ID=LCJ2-ind-27	ID=LCJ3-ind-27	ID=LCJ4-ind-28	ID=LCAd-ind-21
LM=16	LM=16	LM=16	LM=16
15.731 13.779	18.137 11.463	9.625 14.528	13.665 9.852
15.504 14.21	17.819 13.121	9.943 17.07	11.577 12.303
15.209 15.209	17.592 12.962	10.306 17.434	11.168 12.576
14.823 16.503	17.365 13.938	9.761 18.569	8.944 13.756
15.527 15.459	18.228 13.052	10.533 17.57	11.622 13.393
15.459 16.707	18.251 14.074	11.395 19.749	9.897 15.164
15.913 16.866	18.637 14.414	12.213 19.84	11.078 16.299
16.571 16.889	19.204 14.868	13.393 19.976	12.167 17.524
15.935 18.137	18.137 15.368	12.213 21.338	9.579 17.57
16.049 18.092	18.228 15.413	12.894 21.52	9.67 17.661
16.662 17.751	18.773 15.164	13.756 20.748	11.622 17.888
17.229 18.205	19.386 15.413	15.209 21.565	12.848 19.613
17.57 17.229	20.203 15.686	15.391 19.159	13.62 20.021
17.683 16.185	20.521 15.05	15.118 17.978	15.118 16.98
17.797 14.846	20.407 14.959	15.481 17.888	15.345 17.116
18.069 14.324	21.474 13.665	15.663 14.346	17.888 15.027
ID=LCJ2-ind-28	ID=LCJ3-ind-28	ID=LCJ4-ind-29	ID=LCAd-ind-22
LM=16	LM=16	LM=16	LM=16
18.864 13.62	17.63 14.71	6.674 17.933	12.848 14.483
18.932 14.119	17.086 16.041	8.581 19.567	14.392 17.524
18.364 15.164	16.934 15.951	8.944 19.25	14.165 17.479
17.207 16.026	16.359 16.919	9.443 20.793	14.346 19.567
18.478 15.595	17.086 16.616	9.67 19.522	14.755 16.843
17.797 16.23	16.783 17.191	10.306 20.158	16.662 18.659
18.115 16.48	17.388 17.555	10.578 19.567	17.524 18.432
18.546 16.798	17.963 18.221	10.851 18.932	19.204 17.933
17.297 17.388	16.571 18.796	11.713 20.748	17.797 19.794
17.343 17.683	17.237 18.705	11.94 20.021	17.751 19.931
17.842 17.592	17.691 18.523	11.804 18.75	18.886 18.387
18.5 17.751	18.296 18.796	13.302 18.478	21.111 18.523
18.932 17.524	18.932 18.735	12.303 17.661	20.702 17.615
19.749 16.457	19.386 17.464	11.168 16.798	20.248 15.663
20.634 15.549	19.507 17.615	10.941 17.116	20.021 15.799
20.929 15.3	20.718 16.374	8.671 14.937	19.658 12.122
ID=LCJ2-ind-29	ID=LCJ3-ind-29	ID=LCJ4-ind-30	ID=LCAd-ind-23
LM=16			LM=16
13.098 17.502			17.252 10.472
13.438 17.978			15.375 13.892
13.643 19.227			15.194 13.983
13.733 20.112			13.953 15.739
13.96 19.386			15.89 14.135
14.392 20.316			15.89 16.919
14.914 20.316			16.677 17.494
15.413 20.044			17.948 17.857
15.186 21.451			15.436 18.917
15.345 21.361			15.587 18.947
15.776 20.816			18.251 18.432
16.389 20.861			18.977 19.976
16.185 19.953			20.369 19.492
15.981 18.818			21.066 16.768
15.754 17.638			20.945 16.586
15.708 17.161			23.154 13.469
ID=LCJ2-ind-30			ID=LCAd-ind-24
LM=16			LM=16
13.779 14.732			9.852 12.349
13.892 15.164			9.443 16.299
14.006 16.299			10.26 15.663
13.733 17.411			9.579 17.933
14.369 16.639			10.669 15.981
14.573 17.706			11.259 17.842
14.846 17.706			12.213 18.296
15.232 17.706			13.756 18.478
14.823 18.977			11.849 19.931
14.868 19			12.076 20.067
15.368 18.659			13.711 18.432
15.89 18.659			15.527 19.84
15.867 18.092			15.981 19.068
15.89 16.957			15.708 16.026
15.89 15.731			16.707 16.889
16.14 15.481			16.753 13.075
ID=LCJ2-ind-31			ID=LCAd-ind-25
			LM=16
			22.473 8.127
			20.385 11.441
			21.202 11.441
			19.567 12.894
			21.383 12.031
			20.884 14.573
			21.565 15.391
			22.7 16.299
			20.385 16.798
			20.385 16.934
			22.927 16.389
			23.926 18.296
			25.152 16.48
			25.696 14.346
			26.06 14.483
			28.33 11.532
			ID=LCAd-ind-26
			LM=16
			11.35 12.621
			13.892 14.664
			13.756 14.891
			15.073 17.252
			14.528 14.891
			16.753 16.117
			17.933 15.527
			19.25 14.573
			18.796 17.207
			19.023 17.116
			19.295 15.027
			21.338 14.346
			20.612 13.484
			18.886 11.486
			18.75 11.713
			17.388 8.581
			ID=LCAd-ind-27
			LM=16
			13.938 16.843
			12.848 19.704
			12.621 19.885
			10.896 21.701
			13.484 19.613
			12.712 22.7
			13.711 23.426
			15.027 23.79
			12.213 25.015
			11.986 24.652
			14.301 24.198
			15.391 25.742
			16.435 25.696
			18.115 22.882
			18.296 23.336
			20.385 20.475
			ID=LCAd-ind-28
			LM=16
			19.598 10.381
			16.874 12.53
			17.176 12.833
			15.845 13.953
			17.449 13.166
			16.48 15.618
			17.146 16.283
			18.236 17.161
			15.693 17.343
			15.754 17.615
			18.175 17.403
			19.204 18.705
			19.9 17.978
			21.868 16.011
			21.353 16.041
			23.926 14.013
			ID=LCAd-ind-29
			LM=16
			19.159 13.438
			17.57 16.843
			17.343 16.843
			15.209 18.115
			18.069 17.161
			17.388 19.159
			18.296 20.021
			19.431 20.929
			16.707 21.293
			17.025 21.61
			19.386 21.792
			20.203 22.609
			21.066 22.155
			22.064 20.657
			21.928 20.612
			24.788 17.479
			ID=LCAd-ind-30
			LM=16
			10.987 16.208
			13.121 19.613
			13.529 18.75
			14.029 21.383
			13.892 19.068
			15.663 20.839
			16.662 20.385
			17.797 19.477
			17.297 22.201
			17.524 22.246
			18.251 19.931
			19.976 19.704
			21.02 19.477
			18.432 16.889
			18.977 16.707
			17.57 13.03
			ID=LCAd-ind-31
			LM=16
			7.627 12.076
			8.49 14.71
			8.717 14.437
			9.443 16.526
			9.489 15.164
			10.397 17.297
			11.622 17.297
			13.075 16.48
			11.532 19.023
			11.986 18.886
			13.03 17.207
			15.073 17.751
			15.118 16.889
			14.528 14.528
			15.118 14.71
			15.073 10.941
			ID=LCAd-ind-32

## Sheet: Fig 2a,b+Fig 4
Liquid Culture Inhibitor Assays					Agar Inhibitor Assays
rep	condition	Eu	St		rep	condition	Eu	St
1	24+TSA	20	10		1	BIX	30	0
2	24+TSA	17	13		2	BIX	18	13
3	24+TSA	12	18		3	BIX	15	15
4	24+TSA	10	20		1	C646	27	3
5	24+TSA	15	15		2	C646	28	2
1	48+TSA	2	28		3	C646	24	6
2	48+TSA	5	25		4	C646	18	13
3	48+TSA	5	25		1	DMSO	28	2
1	AG_LC_48+TSA	2	28		2	DMSO	30	0
1	AG_LC_48+TSA	8	22		3	DMSO	18	12
2	AG_LC_48+TSA	11	19		4	DMSO	24	6
3	AG_LC_48+TSA	6	24		5	DMSO	28	2
1	BIX	2	28		1	GSK343	17	13
2	BIX	0	30		2	GSK343	28	2
3	BIX	0	30		3	GSK343	29	1
1	C646	2	28		4	GSK343	29	1
2	C646	0	30		1	NU9056	2	28
3	C646	0	30		2	NU9056	5	26
1	control (DMSO)	0	30		3	NU9056	0	30
2	control (DMSO)	4	26		4	NU9056	2	28
3	control (DMSO)	0	30		5	NU9056	0	30
4	control (DMSO)	0	30		1	TSA	30	0
1	DMSO_switch	0	30		2	TSA	30	0
2	DMSO_switch	1	29		3	TSA	28	3
3	DMSO_switch	0	30		4	TSA	26	4
4	DMSO_switch	0	30
5	DMSO_switch	1	29
1	eud1	0	30
2	eud1	0	30
3	eud1	0	30
1	GSK343	1	29
2	GSK343	0	30
3	GSK343	0	30
1	lsy-12+TSA	0	30
2	lsy-12+TSA	3	27
3	lsy-12+TSA	1	29
1	mbd2	0	30
2	mbd2	0	30
3	mbd2	0	30
1	NU9056	0	30
2	NU9056	0	30
3	NU9056	0	30
1	TSA	11	19
2	TSA	11	19
3	TSA	22	8
4	TSA	26	4
5	TSA	25	5
6	TSA	14	16
1	TSA_switch	27	3
2	TSA_switch	26	4
3	TSA_switch	28	2
4	TSA_switch	27	3
5	TSA_switch	28	2

## Sheet: Fig 2e,g
H3pan-ac					H3K27Ac					H4pan-ac					H4K5Ac					H4K8Ac					H4K12Ac					H4K16Ac
rep1	sample	Intensity	relative to Ponceau	fc	rep1	sample	Intensity	relative to Ponceau	fc	rep1	sample	Intensity	relative to Ponceau	fc	rep1	sample	Intensity	relative to Ponceau	fc	rep1	sample	Intensity	relative to Ponceau	fc	rep1	sample	Intensity	relative to Ponceau	fc	rep1	sample	Intensity	relative to Ponceau	fc
WB	control	18421.2			WB	control	11671.2			WB	control	7732.68			WB	control	5957.05			WB	control	9922.35			WB	control	5028.18			WB	control	3414.01
	NaBut	19998.7				NaBut	14201.4				NaBut	6779.95				NaBut	6949.93				NaBut	14252				NaBut	10557.2				NaBut	5040.72
	TSA	26411.1				TSA	17866.9				TSA	14206.3				TSA	8866.47				TSA	14894.6				TSA	14288.1				TSA	6655.31
poneau	control	10027.1	1.83714	1	ponceau	control	10316.8	1.13128	1	ponceau	control	13801.6	0.560273	1	ponceau	control	11589.1	0.51402	1	ponceau	control	10738.4	0.924007	1	ponceau	control	13382.3	0.375734	1	ponceau	control	11134	0.306628	1
	NaBut	10312.6	1.93926	1.05559		NaBut	11919.8	1.19141	1.05315		NaBut	11899.5	0.569768	1.01695		NaBut	13096.1	0.530687	1.03243		NaBut	18522.7	0.769434	0.832715		NaBut	16859.4	0.626192	1.66659		NaBut	12720.3	0.396275	1.29236
	TSA	12911.7	2.04551	1.11342		TSA	13792.5	1.29541	1.14508		TSA	12756.3	1.11367	1.98772		TSA	13845.4	0.640391	1.24585		TSA	18762.7	0.793842	0.85913		TSA	18037.2	0.792147	2.10827		TSA	13277.7	0.501238	1.63468
rep2					rep2					rep2					rep2					rep2					rep2					rep2
WB	control	10993.1			WB	control	12462.3			WB	control	7075.51			WB	control	11727			WB	control	6971.91			WB	control	4011.08			WB	control	5585.05
	NaBut	12622.8				NaBut	14866.9				NaBut	11796.3				NaBut	9563.63				NaBut	4450.55				NaBut	1940.13				NaBut	492.263
	TSA	14467.3				TSA	14107.7				TSA	17145.6				TSA	17194				TSA	13149.3				TSA	13954.9				TSA	11169.1
poneau	control	9508.54	1.15613	1	ponceau	control	10776.9	1.15639	1	ponceau	control	13046.2	0.542341	1	ponceau	control	13346.8	0.87864	1	ponceau	control	9759.56	0.714367	1	ponceau	control	9496.41	0.422379	1	ponceau	control	10294.7	0.54252	1
	NaBut	11781.9	1.07137	0.926689		NaBut	12543.3	1.18524	1.02495		NaBut	15198.4	0.776155	1.43112		NaBut	12939.5	0.739103	0.841189		NaBut	8902.78	0.499905	0.699787		NaBut	9456.15	0.205172	0.485753		NaBut	8485.92	0.0580094	0.106926
	TSA	13414.7	1.07846	0.932826		TSA	12807.4	1.10152	0.952551		TSA	14809.4	1.15776	2.13474		TSA	15914.4	1.08041	1.22963		TSA	16227.3	0.810321	1.13432		TSA	14856.4	0.939317	2.22387		TSA	16044.7	0.696127	1.28314
rep3					rep3					rep3.1*					rep3					rep3					rep3					rep3
WB	control	12481.1			WB	control	9390.42			WB	control	4166.4			WB	control	5428.59			WB	control	9623.52			WB	control	4638.08			WB	control	6447.5
	NaBut	14089.3				NaBut	10721				NaBut	3240.86				NaBut	7257.42				NaBut	8817.1				NaBut	4451.08				NaBut	6191.5
	TSA	16502.8				TSA	11590.7				TSA	14369.7				TSA	12747.1				TSA	11171.9				TSA	9127.15				TSA	10643.1
poneau	control	14180.5	0.880157	1	ponceau	control	10505.5	0.893858	1	ponceau	control	2734.82	1.52346	1	ponceau	control	17234	0.314992	1	ponceau	control	14681.2	0.655499	1	ponceau	control	13730	0.337807	1	ponceau	control	13124.7	0.491251	1
	NaBut	15289.1	0.921524	1.047		NaBut	11109.9	0.964995	1.07958		NaBut	1436.46	2.25615	1.48094		NaBut	17864.6	0.406246	1.2897		NaBut	15432.4	0.571338	0.871608		NaBut	11862.1	0.375234	1.11079		NaBut	11068.2	0.559395	1.13872
	TSA	15880.2	1.03921	1.1807		TSA	10576.4	1.0959	1.22603		TSA	4308.11	3.33549	2.18941		TSA	17144.7	0.743503	2.36038		TSA	16348.6	0.683356	1.0425		TSA	12714.7	0.717845	2.12501		TSA	12857.4	0.827778	1.68504
										rep3.2*
										WB	control	9120.22
											NaBut	8696.63
											TSA	17084.4
										ponceau	control	12154.8	0.750342	1
											NaBut	12358.6	0.703693	0.93783
											TSA	16380.9	1.04294	1.38996
										*This sample was probed twice and the technical replicate values were averaged in the final calculation
			rep1	rep2	rep3
	H3pan-ac	dmso	1	1	1
		butyrate	1.05559	0.926689	1.047
		tsa	1.11342	0.932826	1.1807
	H3K27ac	dmso	1	1	1
		butyrate	1.05315	1.02495	1.07958
		tsa	1.14508	0.952551	1.22603
	H4pan-ac	dmso	1	1	1
		butyrate	1.01695	1.43112	1.20938
		tsa	1.98772	2.13474	1.78968
			rep1	rep2	rep3
	H4K5ac	dmso	1	1	1
		butyrate	1.03243	0.841189	1.2897
		tsa	1.24585	1.22963	2.36038
	H4K8ac	dmso	1	1	1
		butyrate	0.832715	0.699787	0.871608
		tsa	0.85913	1.13432	1.0425
	H4K12ac	dmso	1	1	1
		butyrate	1.66659	0.485753	1.11079
		tsa	2.10827	2.22387	2.12501
	H4K16ac	dmso	1	1	1
		butyrate	1.29236	0.106926	1.13872
		tsa	1.63468	1.28314	1.68504

## Sheet: Fig. 2h,i
H3 acetyl:	DMSO_1	DMSO_2	Na-Butyrate_1	Na-Butyrate_2	TSA_1	TSA_2		H4 acetyl:	DMSO_1	DMSO_2	Na-Butyrate_1	Na-Butyrate_2	TSA_1	TSA_2
K9ac	15141000000	20478000000	25158000000	49090000000	15193000000	40110000000		K5	5690700000	11452000000	11860000000	10766000000	36626000000	54842000000
K14ac	15141000000	20478000000	25158000000	49090000000	15193000000	40110000000		K8ac	4823200000	8414700000	8405200000	8415100000	9458300000	24417000000
K18ac	20486000000	34601000000	39208000000	21407000000	52152000000	63538000000		K12ac	728920000	2103600000	1558000000	1206700000	10502000000	19765000000
K23ac	34927000000	66678000000	83280000000	53686000000	107120000000	139090000000		K16ac	7910700000	16129000000	16944000000	15651000000	39121000000	46824000000
K27ac	1632400000	2976300000	2459900000	1702400000	7145600000	10035000000		K79ac	0	0	31469000	31351000	0	0
K36ac	2156900000	3788700000	4756100000	2397600000	8031600000	12246000000		H4 int.	31721000000	42713000000	62029000000	36824000000	69977000000	94761000000
H3 intensity	67503000000	73382000000	111170000000	108140000000	138240000000	154320000000		H4 LFQ int.	24344000000	41805000000	64069000000	63598000000	68754000000	62772000000
H3 LFAQ Int.	77143000000	77289000000	91768000000	211110000000	130600000000	75831000000
norm.	DMSO_1	DMSO_2	Na-Butyrate_1	Na-Butyrate_2	TSA_1	TSA_2		norm.	DMSO_1	DMSO_2	Na-Butyrate_1	Na-Butyrate_2	TSA_1	TSA_2
K9ac	0.224301	0.27906	0.226302	0.453949	0.109903	0.259914		K5ac	17.9399	26.8115	19.1201	29.2364	52.3401	57.874
K14ac	0.224301	0.27906	0.226302	0.453949	0.109903	0.259914		K8ac	15.2051	19.7006	13.5504	22.8522	13.5163	25.7669
K18ac	0.303483	0.471519	0.352685	0.197956	0.377257	0.411729		K12ac	2.29791	4.92496	2.51173	3.27694	15.0078	20.8577
K23ac	0.517414	0.908642	0.749123	0.496449	0.774884	0.901309		K16ac	24.9384	37.7613	27.3163	42.5022	55.9055	49.4127
K27ac	0.0241826	0.040559	0.0221274	0.0157426	0.0516898	0.0650272		K79ac	0	0	0.0507327	0.0851374	0	0
K36ac	0.0319527	0.0516298	0.0427822	0.0221713	0.058099	0.0793546

## Sheet: Fig. 3a
Ct values	eud-1 Average	stdev	y-45 Average	stdev	cdc-42 Average	stdev		Condition	2^delta(Cp) Y45	2^delta(Cp) cDC42	propogated error for technical replicates Y45	standard error mean Y45	propogated error for technical replicates cDc42	standard error mean cDc42	geometric mean	Normalized to egg	Average	Stdev	egg
LC DMSO 24h_1	29.97	0.317595	24.3525	0.0531507	25.0125	0.060208		LC DMSO 24h_1	0.0203687	0.0321843	0.00454633	6.08812	0.00134315	6.25313	0.0256038	4.54727	5.48716	0.698381	0.00563058
LC DMSO 24h_2	28.6375	0.261327	23.54	0.112842	24.0675	0.117011		LC DMSO 24h_2	0.0292079	0.042101	0.00576281	5.885	0.00341465	6.01687	0.0350668	6.22792
LC DMSO 24h_3	27.94	0.0216025	22.8625	0.304344	23.075	0.0443471		LC DMSO 24h_3	0.0296156	0.0343154	0.00626327	5.71562	0.00105482	5.76875	0.031879	5.66176
LC DMSO 24h_4	28.6675	0.124466	23.56	0.3157	23.755	0.0660808		LC DMSO 24h_4	0.0290061	0.033204	0.0068228	5.89	0.00215083	5.93875	0.0310341	5.51171
LC TSA 24h_1	29.9875	0.298035	25.125	0.124499	25.9975	0.115		LC TSA 24h_1	0.0343749	0.0629347	0.00769593	6.28125	0.00709461	6.49937	0.0465121	8.26062	5.5264	1.84061
LC TSA 24h_2	28.95	0.0716473	23.46	0.0244949	24.1225	0.0660177		LC TSA 24h_2	0.0222508	0.0352191	0.00116782	5.865	0.00161162	6.03063	0.0279938	4.97174
LC TSA 24h_3	28.09	0.233666	22.6875	0.187861	22.815	0.0341565		LC TSA 24h_3	0.0236421	0.0258266	0.00491327	5.67188	0.000611457	5.70375	0.0247102	4.38857
LC TSA 24h_4	29.485	0.131276	23.8225	0.0660177	24.5325	0.0298608		LC TSA 24h_4	0.0197432	0.032296	0.00201088	5.95563	0.00066846	6.13312	0.0252513	4.48466
LC DMSO 48h_1	28.0825	0.0478714	22.1175	0.0125831	22.6275	0.0567891		LC DMSO 48h_1	0.0160087	0.0227972	0.000549243	5.52937	0.00089737	5.65688	0.0191038	3.39286	4.03396	0.555537
LC DMSO 48h_2	30.56	0.339509	24.7025	0.0567891	25.705	0.0129099		LC DMSO 48h_2	0.0172471	0.0345541	0.00411515	6.17563	0.000874569	6.42625	0.0244123	4.33566
LC DMSO 48h_3	27.145	0.0881287	21.645	0.0412311	21.9575	0.0275379		LC DMSO 48h_3	0.0220971	0.0274414	0.00149025	5.41125	0.000523796	5.48937	0.0246247	4.37338
LC TSA 48h_1	27.545	0.155456	23.035	0.0957427	23.2375	0.0684957		LC TSA 48h_1	0.0438889	0.0505025	0.00555417	5.75875	0.00239774	5.80938	0.0470797	8.36143	11.509	3.60595
LC TSA 48h_2	28.5325	0.0771902	23.595	0.0506623	24.7525	0.0457347		LC TSA 48h_2	0.0326336	0.0727958	0.00208851	5.89875	0.00230769	6.18813	0.04874	8.6563
LC TSA 48h_3	26.115	0.150222	22.345	0.406817	22.405	0.0714143		LC TSA 48h_3	0.0733022	0.076415	0.0220343	5.58625	0.00378259	5.60125	0.0748424	13.2921
LC TSA 48h_4	25.7375	0.174809	22.0814	0.314135	22.3987	0.645212		LC TSA 48h_4	0.0793255	0.0988408	0.0197668	5.52036	0.0443751	5.59969	0.0885471	15.7261
LC DMSO 72h_1	29.365	0.268017	22.1425	0.0699405	23.05	0.0840635		LC DMSO 72h_1	0.00669593	0.0125602	0.0012856	5.53562	0.000770129	5.7625	0.00917072	1.62873	1.44956	0.192604
LC DMSO 72h_2	28.865	0.0732575	21.605	0.01	22.48	0.177576		LC DMSO 72h_2	0.00652412	0.0119653	0.000334356	5.40125	0.00147277	5.62	0.00883533	1.56917
LC DMSO 72h_3	29.895	0.267519	22.3725	0.169189	23.445	0.0834666		LC DMSO 72h_3	0.00543878	0.0114382	0.00119328	5.59313	0.000661751	5.86125	0.00788732	1.4008
LC DMSO 72h_4	29.275	0.117331	21.6988	0.352924	22.4312	0.161107		LC DMSO 72h_4	0.00523988	0.00870615	0.0013508	5.42469	0.000972221	5.60781	0.0067542	1.19956
LC TSA 72h_1	26.6675	0.0906918	21.3925	0.057373	22.35	0.160208		LC TSA 72h_1	0.0258266	0.0501537	0.00192113	5.34813	0.00556946	5.5875	0.0359903	6.39192	8.32211	2.16124
LC TSA 72h_2	26.51	0.258457	22.1125	0.0809835	22.79	0.106145		LC TSA 72h_2	0.0474483	0.0758872	0.00890781	5.52812	0.00607953	5.6975	0.060006	10.6572
LC TSA 72h_3	26.9725	0.13376	22.18	0.0809835	22.79	0.106145		LC TSA 72h_3	0.0360839	0.0550734	0.00391092	5.545	0.00405196	5.6975	0.0445788	7.91725
LC TSA 72h_4	31.9225	0.899829	21.7662	0.0694751	22.1012	0.68066		LC TSA 72h_4	0.000876323	0.00110537	0.000548201	5.44156	0.000521513	5.52531	0.000984207	0.174797	*q-tested out
*propogated error = SQRT(error 1^2+error 2^2)*LN(2)*delta Ct

## Sheet: Fig. 3b-d
Distance from Center	LC_H4K5ac_vInput_treat_pileup.bdg Coverage	LC_TSA_H4K5ac_vInput_treat_pileup.bdg Coverage	LC_H4K8ac_vInput_treat_pileup.bdg Coverage	LC_TSA_H4K8ac_vInput_treat_pileup.bdg Coverage	LC_H4K12ac_vInput_treat_pileup.bdg Coverage	LC_TSA_H4K12ac_vInput_treat_pileup.bdg Coverage	LC_H4K16ac_vInput_treat_pileup.bdg Coverage	LC_TSA_H4K16ac_vInput_treat_pileup.bdg Coverage
-5000	7.85285	8.13851	8.51664	8.82779	8.77815	9.16215	8.76012	9.10321
-4900	7.88924	8.16048	8.52528	8.85	8.76079	9.23954	8.74579	9.11906
-4800	7.81429	8.12895	8.48671	8.81764	8.74243	9.19913	8.72625	9.09382
-4700	7.83215	8.1282	8.47397	8.83164	8.74797	9.13817	8.72583	9.09273
-4600	7.86476	8.12325	8.51371	8.83273	8.77983	9.16811	8.77522	9.10707
-4500	7.87935	8.15712	8.52922	8.89008	8.84003	9.19527	8.80607	9.12996
-4400	7.876	8.17003	8.5262	8.88455	8.86116	9.21665	8.82938	9.15964
-4300	7.8677	8.17263	8.53635	8.89813	8.89855	9.20827	8.85017	9.12191
-4200	7.88614	8.20609	8.54389	8.89561	8.94584	9.18378	8.86652	9.17557
-4100	7.92102	8.22579	8.56972	8.89436	8.95783	9.23619	8.8692	9.19561
-4000	7.97577	8.27995	8.56661	8.92974	8.99103	9.2797	8.92639	9.22017
-3900	7.98332	8.27551	8.56812	8.93611	9.07504	9.38492	8.93108	9.25698
-3800	7.97569	8.2932	8.59437	8.98944	9.0939	9.39725	8.93024	9.26847
-3700	7.98742	8.31693	8.5942	8.99723	9.1007	9.41134	8.91414	9.30972
-3600	8.03563	8.34753	8.59143	8.95741	9.12912	9.39037	8.94324	9.29756
-3500	8.05525	8.31207	8.60174	8.95246	9.08418	9.37839	8.96303	9.25145
-3400	8.05752	8.33571	8.62656	8.95741	9.15075	9.42207	9.00377	9.27383
-3300	8.05416	8.32095	8.62681	8.97183	9.19024	9.43783	9.0088	9.26293
-3200	8.0825	8.32766	8.64903	8.97963	9.16861	9.46089	9.00939	9.26679
-3100	8.12233	8.30192	8.65968	9.01593	9.178	9.5148	9.00813	9.28339
-3000	8.15511	8.34938	8.69548	9.05768	9.19393	9.59126	9.05232	9.38325
-2900	8.20366	8.41821	8.72558	9.09164	9.22587	9.61491	9.09516	9.44135
-2800	8.19754	8.44294	8.72608	9.07227	9.27048	9.5942	9.09826	9.4406
-2700	8.22948	8.46835	8.73757	9.096	9.34443	9.62866	9.16308	9.45057
-2600	8.30209	8.50725	8.75216	9.14245	9.38316	9.64266	9.17213	9.49585
-2500	8.35684	8.48017	8.78092	9.17766	9.46785	9.69665	9.24541	9.53643
-2400	8.37377	8.49367	8.83869	9.15545	9.4795	9.6964	9.25849	9.58405
-2300	8.38098	8.53157	8.85629	9.16836	9.56267	9.73371	9.29144	9.60887
-2200	8.43221	8.57626	8.89025	9.17221	9.62857	9.84229	9.33076	9.65297
-2100	8.49082	8.6419	8.84061	9.17381	9.71342	9.91071	9.38937	9.70596
-2000	8.5418	8.69682	8.84003	9.13801	9.78695	9.98063	9.41335	9.7431
-1900	8.62698	8.79542	8.84154	9.16324	9.86795	10.0802	9.50264	9.83038
-1800	8.69934	8.8298	8.87138	9.23485	9.96378	10.1637	9.58992	9.88195
-1700	8.78025	8.90123	8.97099	9.27811	10.104	10.2646	9.69548	9.96135
-1600	8.88589	9.00436	9.00595	9.31483	10.2294	10.4268	9.81554	10.0623
-1500	8.99983	9.13088	9.08661	9.36606	10.4313	10.5745	9.97753	10.1507
-1400	9.11973	9.25908	9.16802	9.4494	10.6375	10.7085	10.111	10.3038
-1300	9.24424	9.31642	9.27274	9.47447	10.8954	10.8863	10.2632	10.4123
-1200	9.38199	9.41326	9.34946	9.46583	11.1772	11.0513	10.4009	10.5035
-1100	9.51354	9.63687	9.36195	9.45653	11.4284	11.2919	10.5738	10.5855
-1000	9.71854	9.7338	9.38375	9.48897	11.7011	11.5155	10.7405	10.6885
-900	9.86132	9.90039	9.45426	9.48621	11.9499	11.7061	10.9096	10.8282
-800	10.0505	10.0946	9.50943	9.561	12.3407	12.0433	11.113	10.9748
-700	10.2086	10.2975	9.54901	9.58531	12.7076	12.2423	11.2526	11.1233
-600	10.396	10.4342	9.61717	9.54808	13.0009	12.4515	11.3367	11.1505
-500	10.3139	10.4386	9.52452	9.41259	13.0351	12.3967	11.1905	11.0318
-400	9.88681	10.1469	9.26989	9.29085	12.4945	12.0361	10.7623	10.7745
-300	9.48	9.93192	9.07856	9.22319	11.8653	11.7476	10.397	10.5659
-200	9.4385	10.0588	9.08669	9.40505	11.6887	11.9035	10.4066	10.7032
-100	10.5651	11.2323	9.82519	10.0246	13.157	13.2475	11.4567	11.599
0	11.5628	12.2436	10.5273	10.6993	14.3403	14.462	12.4248	12.5067
200	10.643	11.1965	10.0219	10.1815	13.082	13.3026	11.6925	11.7788
400	9.76998	10.2797	9.64144	9.8299	11.7933	12.214	10.9679	11.1649
600	9.11321	9.6246	9.29705	9.59444	10.795	11.3526	10.3363	10.6814
800	8.728	9.1846	9.06075	9.39559	10.1479	10.7533	9.83124	10.2528
1000	8.38889	8.85931	8.87716	9.31574	9.63466	10.2749	9.53578	9.94
1200	8.11572	8.55262	8.77091	9.19289	9.20337	9.85504	9.227	9.6401
1400	7.92266	8.40406	8.64069	9.10558	8.90179	9.50008	8.97495	9.44587
1600	7.76412	8.21099	8.58949	8.97327	8.69717	9.27593	8.76973	9.29512
1800	7.70463	8.12427	8.54005	8.98332	8.51718	9.14982	8.64672	9.11061
2000	7.54517	7.98659	8.49095	8.90598	8.33736	8.92132	8.50025	8.97997
2200	7.49045	7.86844	8.44997	8.84146	8.17102	8.78172	8.38839	8.84691
2400	7.40364	7.78775	8.39534	8.82437	8.046	8.6489	8.25515	8.71493
2600	7.28448	7.67848	8.33283	8.77267	7.88989	8.50888	8.12058	8.61857
2800	7.21108	7.58597	8.26018	8.77493	7.77945	8.38059	8.04751	8.57567
3000	7.13524	7.55338	8.21879	8.69583	7.69356	8.28591	8.00503	8.52162
3200	7.05153	7.48324	8.18167	8.69633	7.61522	8.25708	7.95752	8.43238
3400	7.01274	7.46414	8.16734	8.63256	7.53385	8.19482	7.90833	8.38453
3600	6.94218	7.42693	8.14077	8.57315	7.48056	8.08681	7.88839	8.32068
3800	6.8857	7.36124	8.19122	8.60114	7.41562	8.015	7.81356	8.29747
4000	6.86383	7.36518	8.14522	8.55824	7.38746	8.00084	7.77443	8.27669
4200	6.85755	7.37054	8.18694	8.58581	7.35361	8.0207	7.75398	8.25004
4400	6.75365	7.32529	8.17647	8.56293	7.29445	7.98249	7.73672	8.17681
4600	6.67438	7.24485	8.09351	8.49229	7.19817	7.89358	7.68234	8.11178
4800	6.68762	7.2766	8.10491	8.48517	7.17982	7.90079	7.75264	8.12728
5000	6.66382	7.24334	8.0962	8.51517	7.15695	7.87263	7.68586	8.10256
5200	6.6417	7.1882	8.07391	8.49212	7.08497	7.80635	7.61807	8.02908
5400	6.6251	7.09762	8.04508	8.51282	7	7.77024	7.56628	7.95299
5600	6.5879	7.1246	8.03033	8.5341	7.00176	7.74451	7.50226	7.96598
5800	6.58522	7.14731	8.06293	8.54961	6.98433	7.76094	7.53343	7.99665
6000	6.57198	7.11807	8.03612	8.53528	6.94285	7.71133	7.50486	7.9762
6200	6.53427	7.10701	8.02598	8.5145	6.92718	7.65711	7.51584	7.92769
6400	6.51944	7.03787	8.04659	8.55019	6.90389	7.67857	7.50754	7.90523
6600	6.50201	7.00008	8.05623	8.50126	6.8697	7.66457	7.54542	7.9245
6800	6.53528	7.05237	8.09335	8.56402	6.87976	7.69482	7.5672	7.93188
7000	6.49723	7.01257	8.06109	8.59075	6.83568	7.67689	7.54852	7.98668
7200	6.44637	7.0264	8.05899	8.63457	6.83317	7.67379	7.53855	7.99832
7400	6.46145	7.02564	8.05111	8.622	6.82194	7.66977	7.55505	8.0129
7600	6.47042	7.04315	8.05899	8.53151	6.8061	7.64857	7.53486	7.96908
7800	6.47319	7.0367	8.10499	8.55229	6.78691	7.62678	7.5181	7.96916
8000	6.45542	7.03075	8.10323	8.53335	6.77728	7.6355	7.50285	8.00084
8200	6.45308	7.05447	8.11455	8.55656	6.79806	7.67102	7.58421	8.0052
8400	6.42517	7.07424	8.10994	8.61078	6.80711	7.64622	7.58589	8.06653
8600	6.47587	7.07055	8.14454	8.65158	6.8335	7.64614	7.69574	8.08773
8800	6.53419	7.13482	8.18033	8.69608	6.88487	7.72004	7.77292	8.15544
9000	6.59318	7.14765	8.28222	8.74099	6.96657	7.80459	7.87867	8.24451
9200	6.66189	7.20538	8.33426	8.81029	7.09678	7.88503	7.98291	8.33543
9400	6.7213	7.24317	8.42517	8.86652	7.21401	7.95551	8.12594	8.48894
9600	6.83652	7.363	8.51869	8.95375	7.38738	8.11153	8.35252	8.6401
9800	7	7.47302	8.66047	9.01852	7.59226	8.28071	8.60047	8.84481
10000	6.8547	7.4147	8.41947	8.7792	7.61882	8.1851	8.54994	8.80803
10100	6.68234	7.19764	7.97511	8.33576	7.59056	8.12908	8.51898	8.71193
10200	6.99011	7.47515	8.16973	8.50339	7.99422	8.49208	8.86372	9.00955
10300	7.23032	7.68553	8.29612	8.65024	8.38714	8.80119	9.17232	9.29981
10400	7.41815	7.84335	8.46517	8.78066	8.63197	9.0704	9.39728	9.48856
10500	7.52183	7.98743	8.59727	8.92339	8.83136	9.25069	9.53734	9.65384
10600	7.60188	8.05448	8.70128	9.00511	8.91744	9.35269	9.57313	9.74814
10700	7.66164	8.08851	8.77906	9.06881	8.97184	9.41841	9.60012	9.79365
10800	7.68326	8.06286	8.79222	9.07216	8.98089	9.38429	9.56969	9.76825
10900	7.66063	8.01349	8.7996	9.06152	8.94024	9.35311	9.51974	9.67597
11000	7.65259	7.92457	8.79583	9.02221	8.84268	9.25974	9.37767	9.60691
11100	7.5878	7.88568	8.73397	9.02137	8.73892	9.17434	9.27165	9.53164
11200	7.54379	7.82055	8.71888	9.01886	8.67203	9.08423	9.18825	9.40634
11300	7.5225	7.78552	8.66239	8.98139	8.59039	9.00226	9.08214	9.31146
11400	7.49694	7.74604	8.62208	8.94954	8.54958	8.93077	8.96488	9.23376
11500	7.49417	7.72668	8.62057	8.94653	8.52753	8.88157	8.87486	9.18632
11600	7.44238	7.7105	8.59442	8.93412	8.50038	8.85349	8.8239	9.10125
11700	7.43458	7.68678	8.59961	8.95273	8.49468	8.84922	8.78493	9.05414
11800	7.41991	7.70313	8.57631	8.96044	8.49686	8.87017	8.72944	9.03001
11900	7.4547	7.70807	8.61973	9.00612	8.53994	8.88744	8.73397	9.03897
12000	7.48822	7.68703	8.61286	8.9311	8.51077	8.89062	8.68712	8.97863
12100	7.49778	7.71352	8.61026	8.95072	8.49652	8.8964	8.70782	8.97544
12200	7.47649	7.69659	8.60682	8.95818	8.46358	8.86279	8.67086	8.93479
12300	7.44875	7.65435	8.61177	8.92289	8.43995	8.79876	8.64915	8.96899
12400	7.44389	7.71377	8.64043	8.94787	8.46165	8.80622	8.63641	8.95558
12500	7.46056	7.76121	8.6323	8.92976	8.47532	8.83354	8.6137	8.93295
12600	7.38664	7.73229	8.56349	8.89104	8.40843	8.78267	8.61026	8.8659
12700	7.41564	7.70187	8.57698	8.86715	8.41857	8.7804	8.60028	8.85106
12800	7.46023	7.72559	8.57162	8.82449	8.39544	8.78895	8.65292	8.88878
12900	7.46618	7.73112	8.5707	8.89582	8.42176	8.79122	8.68234	8.9451
13000	7.46015	7.75769	8.55511	8.89263	8.45202	8.82575	8.63482	8.94896
13100	7.4547	7.78166	8.57506	8.92188	8.46677	8.88098	8.65233	8.9363
13200	7.46132	7.80002	8.57774	8.95206	8.4583	8.87193	8.63825	8.94795
13300	7.46316	7.77496	8.57036	8.95105	8.4065	8.81167	8.60699	8.9244
13400	7.45428	7.74294	8.50968	8.90621	8.43584	8.79172	8.60607	8.89523
13500	7.4842	7.77068	8.51882	8.88777	8.4516	8.78954	8.60741	8.88668
13600	7.52242	7.80999	8.54639	8.89892	8.47322	8.81401	8.65552	8.90202
13700	7.48512	7.77135	8.57237	8.86154	8.50968	8.82097	8.60699	8.88014
13800	7.47683	7.76951	8.55268	8.84821	8.46241	8.8405	8.63071	8.87176
13900	7.50767	7.7473	8.58805	8.85123	8.43425	8.86673	8.6753	8.85399
14000	7.53122	7.73162	8.54639	8.87444	8.44632	8.85232	8.65267	8.86087
14100	7.53415	7.71151	8.5282	8.84519	8.44221	8.83346	8.62627	8.85542
14200	7.52343	7.74361	8.49468	8.86397	8.41405	8.84151	8.55167	8.87512
14300	7.49811	7.71411	8.49627	8.85785	8.41547	8.82633	8.56735	8.8617
14400	7.46459	7.68896	8.48286	8.85818	8.4433	8.8348	8.58444	8.85299
14500	7.46693	7.69064	8.4832	8.85701	8.45579	8.80186	8.58034	8.82583
14600	7.50122	7.73246	8.53566	8.86849	8.47607	8.83086	8.61772	8.83991
14700	7.5075	7.73154	8.54329	8.87746	8.45336	8.82516	8.58327	8.83933
14800	7.52778	7.74671	8.57397	8.89992	8.42645	8.82977	8.57648	8.85936
14900	7.53642	7.75819	8.54354	8.96077	8.43894	8.86221	8.54782	8.89171
15000	7.48697	7.75199	8.53348	8.9601	8.41857	8.84134	8.51303	8.87746

## Sheet: Fig. 3h-k & ext. data Fig. 6c
	LC_24_1		LC_24_2		LC_24_3		LC_48_1		LC_48_2		LC_48_3		LC48+TSA_1		LC48+TSA_2		LC48+TSA_3
	Avg. Ct	STDEV	Avg. Ct	STDEV	Avg. Ct	STDEV	Avg. Ct	STDEV	Avg. Ct	STDEV	Avg. Ct	STDEV	Avg. Ct	STDEV	Avg. Ct	STDEV	Avg. Ct	STDEV
H4K12ac, 5' end	26.9325	1.10834	21.785	0.0818535	26.395	0.128193	27.1225	0.0499166	27.5675	0.102429	28.0575	0.0780491	25.4875	0.114127	26.025	0.0645497	25.8675	0.025
H4K12ac, gene body	20.41	0.874338	15.815	0.074162	19.885	0.0191485	20.61	0.219697	20.6125	0.015	21.19	0.0559762	18.895	0.0264575	19.5275	0.045	19.355	0.0660808
H4K12ac, 3' end	30.0625	1.05456	23.8425	0.387417	29.7075	0.0960469	30.205	0.0988264	28.9325	0.0512348	31.27	0.174738	28.585	0.134784	27.9425	0.28418	28.445	0.0714143
10% Input, 5'end	25.3575	0.11758	21.5825	0.189978	25.78	0.0668331	25.48	0.05	24.97	0.11	26.185	0.110303	24.37	0.09	24.78	0.05	24.51	0.05
10% Input, gene body	19.0975	0.0262996	15.645	0.315964	19.59	0.0282843	19.08	0.06	18.69	0.03	19.915	0.0351188	18.05	0.05	18.53	0.02	18.24	0.04
10% Input, 3'end	28.4575	0.0953502	23.5825	0.27097	28.9425	0.109962	28.67	0.06	26.95	0.24	29.4775	0.271093	27.54	0.25	26.58	0.02	27.12	0.07
H3pan-ac, 5' end							28.9925	0.135984	29.0225	0.108436	28.85	0.115181	29.8525	0.0537742	28.4125	0.230561	28.565	0.243653
H4K16ac, 5' end							29.2525	0.183916	30.47	0.494166	31.8175	0.268375	29.695	0.267893	28.4725	0.246221	29.2675	0.218232
10% Input, 5'end for H4K16ac rep_3											28.42	0.13
Averages	LC_24_1	LC_24_2	LC_24_3	LC_48_1	LC_48_2	LC_48_3	LC48+TSA_1	LC48+TSA_2	LC48+TSA_3
H4K12ac % Input, 5' end	3.35643	8.69043	6.5293	3.20301	1.65225	2.731	4.60892	4.21908	3.90258
H4K12ac % Input, gene body	4.02623	8.88843	8.15072	3.46277	2.63797	4.13225	5.56711	5.00867	4.61691
H4K12ac % Input, 3' end	3.28736	8.35088	5.88453	3.45079	2.53051	2.88671	4.84645	3.88908	3.99149
H3pan-ac % Input, 5' end				0.876258	0.602665	1.57672	0.223668	0.806322	0.601622
H4K16ac % Input, 5' end				0.731753	0.220971	0.948966	0.249468	0.773476	0.3697
%Input = 100*2^-(target Ct-(Input Ct-3.321928095))

## Sheet: Fig. 5a-c
P. pacificus												C. elegans										D. melanogaster
stage	condition	rep	44hr	48hr	52hr	66hr	percent_44	percent_48	percent_52	percent_66		stage	condition	rep	44hr	48hr	52hr	percent_44	percent_48	percent_52		DROSOPHILA	w1118
J2	DMSO	1	0	0	0	0	0	0	0	0		L2	DMSO	1	0	0	0	0	0	0		DAY 7	number	percent	DAY 9	number	percent	DAY 11	number	percent	DAY 13	number	percent
J2	DMSO	2	0	0	0	0	0	0	0	0		L2	DMSO	2	0	0	0	0	0	0		DMSO1
J2	DMSO	3	0	0	0	0	0	0	0	0		L2	DMSO	3	0	0	0	0	0	0		larvae	7	20		1	2.85714		0	0		0	0
Adult	DMSO	1	0	0	0	20	0	0	0	80		L2	DMSO	4	0	0	0	0	0	0		pupae	28	80		34	97.1429		13	38.2353		1	3.0303
Adult	DMSO	2	0	0	0	17	0	0	0	60.7143		Adult	DMSO	1	0	16	24	0	61.5385	88.8889		adults	0	0		0	0		21	61.7647		32	96.9697
Adult	DMSO	3	0	0	0	16	0	0	0	64		Adult	DMSO	2	0	19	25	0	59.375	89.2857		DMSO2
J3	DMSO	1	20	19	14	0	100	79.1667	66.6667	0		Adult	DMSO	3	0	20	27	0	66.6667	90		larvae	21	51.2195		2	4.87805		1	2.85714		0	0
J3	DMSO	2	20	21	8	0	100	87.5	38.0952	0		Adult	DMSO	4	0	24	30	0	80	100		pupae	20	48.7805		39	95.122		27	77.1429		0	0
J3	DMSO	3	20	20	13	0	100	95.2381	72.2222	0		L3	DMSO	1	0	0	0	0	0	0		adults	0	0		0	0		7	20		28	100
J4	DMSO	1	0	5	7	5	0	20.8333	33.3333	20		L3	DMSO	2	0	0	0	0	0	0		DMSO3
J4	DMSO	2	0	3	13	11	0	12.5	61.9048	39.2857		L3	DMSO	3	0	0	0	0	0	0		larvae	6	20		0	0		0	0		0	0
J4	DMSO	3	0	1	5	9	0	4.7619	27.7778	36		L3	DMSO	4	0	0	0	0	0	0		pupae	24	80		30	100		12	40		0	0
J2	TSA	1	0	0	0	0	0	0	0	0		L4	DMSO	1	15	10	3	100	38.4615	11.1111		adults	0	0		0	0		18	60		29	100
J2	TSA	2	0	0	0	0	0	0	0	0		L4	DMSO	2	4	13	3	100	40.625	10.7143		DMSO4
J2	TSA	3	0	0	0	0	0	0	0	0		L4	DMSO	3	30	10	3	100	33.3333	10		larvae	9	25		1	2.77778		0	0		0	0
Adult	TSA	1	0	0	0	0	0	0	0	0		L4	DMSO	4	30	6	0	100	20	0		pupae	27	75		35	97.2222		15	41.6667		0	0
Adult	TSA	2	0	0	0	1	0	0	0	4.34783		L2	TSA	1	0	0	0	0	0	0		adults	0	0		0	0		21	58.3333		34	100
Adult	TSA	3	0	0	0	2	0	0	0	9.09091		L2	TSA	2	0	0	0	0	0	0		TSA1
J3	TSA	1	20	25	20	0	100	100	100	0		L2	TSA	3	0	0	0	0	0	0		larvae	11	100		3	27.2727		0	0		0	0
J3	TSA	2	21	20	20	0	95.4545	100	100	0		L2	TSA	4	0	0	0	0	0	0		pupae	0	0		8	72.7273		10	100		3	33.3333
J3	TSA	3	23	20	20	0	100	100	100	0		Adult	TSA	1	0	4	20	0	17.3913	80		adults	0	0		0	0		0	0		6	66.6667
J4	TSA	1	0	0	0	21	0	0	0	100		Adult	TSA	2	0	1	9	0	3.84615	31.0345		TSA2
J4	TSA	2	1	0	0	22	4.54545	0	0	95.6522		Adult	TSA	3	0	0	2	0	0	6.66667		larvae	20	76.9231		2	7.69231		1	4.54545		0	0
J4	TSA	3	0	0	0	20	0	0	0	90.9091		Adult	TSA	4	0	0	0	0	0	0		pupae	6	23.0769		24	92.3077		20	90.9091		1	5.55556
												L3	TSA	1	0	1	0	0	4.34783	0		adults	0	0		0	0		1	4.54545		17	94.4444
												L3	TSA	2	1	0	0	7.14286	0	0		TSA3
												L3	TSA	3	15	25	2	51.7241	83.3333	6.66667		larvae	8	100		3	37.5		2	28.5714		0	0
												L3	TSA	4	30	25	2	100	83.3333	6.66667		pupae	0	0		5	62.5		5	71.4286		2	33.3333
												L4	TSA	1	19	18	5	100	78.2609	20		adults	0	0		0	0		0	0		4	66.6667
												L4	TSA	2	13	25	20	92.8571	96.1538	68.9655		TSA4
												L4	TSA	3	14	5	26	48.2759	16.6667	86.6667		larvae	11	100		3	27.2727		0	0		0	0
												L4	TSA	4	0	5	28	0	16.6667	93.3333		pupae	0	0		8	72.7273		11	100		2	20
																						adults	0	0		0	0		0	0		8	80
																						stage	condition	rep	day_7	day_9	day_11	day_13
																						larvae	DMSO	1	20	2.85714	0	0
																						pupae	DMSO	1	80	97.1429	38.2353	3.0303
																						adults	DMSO	1	0	0	61.7647	96.9697
																						larvae	DMSO	2	51.2195	4.87805	2.85714	0
																						pupae	DMSO	2	48.7805	95.122	77.1429	0
																						adults	DMSO	2	0	0	20	100
																						larvae	DMSO	3	20	0	0	0
																						pupae	DMSO	3	80	100	40	0
																						adults	DMSO	3	0	0	60	100
																						larvae	DMSO	4	25	2.77778	0	0
																						pupae	DMSO	4	75	97.2222	41.6667	0
																						adults	DMSO	4	0	0	58.3333	100
																						larvae	TSA	1	100	27.2727	0	0
																						pupae	TSA	1	0	72.7273	100	33.3333
																						adults	TSA	1	0	0	0	66.6667
																						larvae	TSA	2	76.9231	7.69231	4.54545	0
																						pupae	TSA	2	23.0769	92.3077	90.9091	5.55556
																						adults	TSA	2	0	0	4.54545	94.4444
																						larvae	TSA	3	100	37.5	28.5714	0
																						pupae	TSA	3	0	62.5	71.4286	33.3333
																						adults	TSA	3	0	0	0	66.6667
																						larvae	TSA	4	100	27.2727	0	0
																						pupae	TSA	4	0	72.7273	100	20
																						adults	TSA	4	0	0	0	80

## Sheet: Fig. 5d-g
C. elegans	H3pan-ac densitometry	Ponceau densitometry	normalized to ponceau		D. melanogaster	H3pan-ac densitometry	Ponceau densitometry	normalized to ponceau
DMSO_1	1165248	483211360	0.00241147		DMSO	4710816	87577	53.7906
DMSO_2	1755885	515752500	0.00340451		DMSO	6589188	83036	79.3534
TSA_1	3183216	377703480	0.00842782		DMSO	6139368	100164	61.2932
TSA_2	3566448	382899660	0.00931431		TSA	14427996	86005	167.758
					TSA	10057008	76239	131.914
					TSA	22954638	87125	263.468
C. elegans	H4K12ac densitometry	Ponceau densitometry	normalized to ponceau
DMSO_1	1295900	349534861	0.0037075
DMSO_2	1261995	476400160	0.00264902		D. melanogaster	H4K12ac densitometry	Ponceau densitometry	normalized to ponceau
TSA_1	2602530	433939256	0.00599745		DMSO	8180064	122733	66.6493
TSA_2	3502550	439259304	0.00797376		DMSO	13576070	117411	115.629
					DMSO	9605700	107566	89.3005
					TSA	17285394	94493	182.928
					TSA	16818824	109149	154.091
					TSA	16400630	101662	161.325
	uncropped WB strip of N2 H4K12ac		uncropped Ponceau stain of N2 histones used to normalize H4K12ac. Note, lane 2 was not used in this experiment.
	uncropped WB strip of N2 H3pan-ac		uncropped Ponceau stain of N2 histones used to normalize H3pan-ac. Note, lane 2 was not used in this experiment.

[truncated: 5 more sheets: Ext. Data. Fig. 1a,b, Ext. Data Fig. 1c-g, Ext. Data Fig. 3, Ext. Data Fig. 6b, Ext. Data Fig. 7b,c]
